# Supplementary material for: Association between weight-adjusted waist circumference index and myocardial infarction: results from the national health and nutrition examination survey, 1999–2014
Source: Front Cardiovasc Med. 2024 Nov 18;11:1451987. doi: 10.3389/fcvm.2024.1451987 (PMC11609187; doi:10.3389/fcvm.2024.1451987)
Supplement: Supplementary file 1 [file Table1.xlsx]

## Sheet: Supplementary Material
SN	eligstat2015	mortstat2015	ucod_leading2015	diabetes2015	hyperten2015	permth_int2015	permth_exm2015	eligstat2019	mortstat2019	ucod_leading2019	diabetes2019	hyperten2019	permth_int2019	permth_exm2019	HDL	LDL	CH	smoker	age_smoking	jieyan	time_jieyan	ALB	ALT	AST	ALP	BUN	Ca	TC	HCO3	GGT	GLU	Fe	LDH	IP	TBIL	TP	TG	UA	CREA	Na	K	Cl	osmolality	Pro_qiu	shenshuai	CKD	touxi	xiaochuan	Age_xiaochuan
2	1	1	6	0	0	177	176	1	1	6	0	0	177	177	1.39	NA	5.56	2	NA	NA	NA	45	16	19	62	6.8	2.33	5.25	28	20	4.33	11.28	140	1.07	12	72	1.3	362.8	61.9	144.1	4.06	104.5	288	27	2	0	NA	2	NA
5	1	0	NA	NA	NA	190	190	1	0	NA	NA	NA	244	244	1.08	NA	7.21	1	0	3	5	45	28	22	63	5.7	2.38	7.16	25	34	5.27	24.54	133	1.03	8.6	73	3.85	404.5	70.7	137.5	4.63	98.9	276	28	2	0	NA	2	NA
7	1	0	NA	NA	NA	200	199	1	0	NA	NA	NA	237	236	2.73	NA	6.34	1	17	3	20	45	15	19	75	3.6	2.45	6.31	24	14	4.5	17.01	179	1.16	6.8	81	0.64	255.8	53	143.2	4.25	101.5	283	36	2	0	NA	2	NA
10	1	0	NA	NA	NA	195	195	1	1	1	0	0	231	231	1.31	NA	3.62	1	16	1	NA	42	20	26	86	4.6	2.35	3.49	21	25	4.83	14.33	201	0.97	6.8	76	0.47	356.9	79.6	140.9	4.28	106.3	281	34	9	0	NA	2	NA
12	1	0	NA	NA	NA	181	181	1	0	NA	NA	NA	236	236	0.98	NA	4.03	2	NA	NA	NA	47	35	17	63	7.1	2.2	3.9	26	32	4.16	11.28	131	1.13	6.8	72	1.58	339	88.4	141.3	3.81	101.9	283	25	2	0	NA	2	NA
14	1	1	3	0	0	137	136	1	1	3	0	0	137	136	1.04	NA	4.5	1	20	1	NA	45	18	23	110	5	2.25	4.42	25	24	6.38	11.82	150	1.03	10.3	79	0.76	368.8	88.4	141.9	4.02	106.4	284	34	2	0	NA	2	NA
15	1	0	NA	NA	NA	193	193	1	0	NA	NA	NA	231	231	1.49	NA	5.15	1	14	1	NA	44	30	28	31	4.3	2.3	4.91	27	32	5.16	16.66	121	1.2	8.6	72	0.76	226	53	135.7	4.19	103.7	271	28	2	0	NA	2	NA
16	1	1	2	0	0	63	62	1	1	2	0	0	63	62	1.41	NA	4.24	2	NA	NA	NA	41	16	24	42	10	2.5	4.22	21	17	4.16	8.06	193	1.07	6.8	72	0.47	261.7	79.6	143.3	4.24	108.5	290	31	2	0	NA	2	NA
24	1	1	2	0	0	164	163	1	1	2	0	0	161	160	2.72	NA	5.66	1	17	1	NA	47	20	18	114	3.6	2.45	5.69	24	57	4.72	17.91	135	1.23	6.8	76	0.85	226	53	136.9	4.39	100.3	272	29	2	0	NA	2	NA
25	1	1	10	0	0	142	141	1	1	10	0	0	142	142	1.42	NA	4.11	1	16	3	5	43	24	22	53	5	2.2	3.96	22	25	5.27	13.07	151	1.1	5.1	74	2.08	309.3	44.2	136.3	4.37	102.2	273	31	2	0	NA	1	NA
29	1	1	3	0	0	27	26	1	1	3	0	0	27	26	1.28	NA	5.59	1	15	3	3	46	26	17	70	11.8	2.43	5.46	25	18	7.55	6.09	151	0.84	12	78	1.92	463.9	79.6	141.5	4.12	98.4	292	32	2	0	NA	2	NA
33	1	0	NA	NA	NA	196	195	1	0	NA	NA	NA	245	244	1.21	NA	4.89	1	999	3	13	42	42	25	83	5.4	2.33	4.76	23	45	5.61	15.76	130	1.45	8.6	77	1.06	458	53	137.6	3.7	102.1	276	35	2	0	NA	1	NA
34	1	0	NA	NA	NA	195	195	1	0	NA	NA	NA	244	244	1.06	NA	5.04	1	13	1	NA	44	23	22	65	3.6	2.48	4.78	23	41	5	17.01	150	1.36	6.8	75	1.1	285.5	35.4	143.1	4.14	105.6	284	31	2	0	NA	2	NA
40	1	1	1	0	0	118	116	1	1	1	0	0	118	117	1.39	NA	6.54	2	NA	NA	NA	44	18	21	105	6.8	2.48	6.26	24	25	6.72	7.52	192	1.23	6.8	80	2.62	345	61.9	139	4.57	103.9	281	36	2	0	NA	2	NA
45	1	0	NA	NA	NA	200	199	1	0	NA	NA	NA	247	246	1.41	NA	5.53	2	NA	NA	NA	48	13	18	65	3.6	2.4	5.51	21	15	4.11	15.04	143	0.94	10.3	80	0.95	261.7	35.4	140.5	3.65	104.6	282	32	2	0	NA	2	NA
46	1	1	1	1	0	21	21	1	1	1	1	0	22	21	0.93	NA	4.84	1	18	3	60	44	13	27	130	27.1	2.6	4.71	18	14	5.55	7.52	179	1	5.1	80	1.36	333.1	238.7	141.4	5.05	106.6	305	36	2	1	NA	2	NA
55	1	0	NA	NA	NA	199	198	1	0	NA	NA	NA	244	243	1.7	NA	7.37	1	16	2	NA	46	34	28	101	3.9	2.5	7.37	30	19	8.55	17.01	168	0.87	6.8	79	2.28	267.7	53	136.5	4.25	95	275	33	2	0	NA	2	NA
56	1	0	NA	NA	NA	192	192	1	0	NA	NA	NA	238	237	1.34	NA	5.07	1	16	3	5	54	20	19	80	6.1	2.45	4.89	24	18	4.83	6.27	159	1.16	10.3	83	1.01	350.9	61.9	143.1	4.54	103.2	286	29	2	0	NA	2	NA
57	1	0	NA	NA	NA	197	196	1	0	NA	NA	NA	242	241	1.2	NA	6.28	2	NA	NA	NA	43	28	21	76	8.6	2.3	6.15	25	27	5.55	12.36	168	1.23	8.6	71	1.1	487.7	79.6	140.4	4.15	101.2	284	28	2	0	NA	2	NA
59	1	0	NA	NA	NA	197	196	1	1	2	0	1	214	214	1.5	NA	6.88	1	16	3	9	47	17	22	108	4.6	2.2	6.52	24	44	5.61	20.42	140	0.9	18.8	73	1.03	446.1	70.7	144.1	3.64	102.5	287	26	2	0	NA	2	NA
64	1	1	2	0	0	106	106	1	1	2	0	0	106	106	1.07	NA	5.04	1	19	1	NA	38	9	14	84	4.6	2.15	4.91	24	12	4.16	8.78	145	1.2	6.8	72	1.52	267.7	35.4	138.9	4.31	103.6	276	34	2	0	NA	2	NA
66	1	0	NA	NA	NA	189	187	1	0	NA	NA	NA	238	236	1.21	NA	5.56	2	NA	NA	NA	48	34	33	87	3.6	2.35	5.51	22	20	4.77	25.79	161	1.23	12	79	2.15	410.4	70.7	140.9	3.71	103.1	279	31	2	0	NA	2	NA
69	1	0	NA	NA	NA	194	193	1	0	NA	NA	NA	245	244	1.47	NA	5.66	2	NA	NA	NA	41	70	71	76	3.9	2.38	5.56	25	25	4.89	20.06	203	0.97	12	75	0.84	249.8	88.4	140	4.41	102	278	34	2	0	NA	2	NA
77	1	0	NA	NA	NA	191	191	1	0	NA	NA	NA	247	246	1.28	NA	6.54	1	19	1	NA	46	42	24	118	5.4	2.48	6.26	24	68	5.05	15.94	133	1.07	10.3	76	2.16	350.9	70.7	136.4	4.39	100.5	273	30	2	0	NA	2	NA
81	1	0	NA	NA	NA	185	185	1	0	NA	NA	NA	243	243	0.89	NA	8.9	2	NA	NA	NA	46	153	62	94	8.2	2.5	8.79	21	157	5.22	23.82	144	1	13.7	79	3.21	541.3	79.6	137.5	4.29	101.4	278	33	2	0	NA	2	NA
83	1	0	NA	NA	NA	195	194	1	1	1	1	0	232	232	1.42	NA	6.49	1	20	3	30	45	23	20	110	7.5	2.68	6.13	24	26	4.55	6.98	165	1.65	5.1	82	1.68	267.7	79.6	143.8	4.04	102.3	289	37	2	0	NA	2	NA
86	1	0	NA	NA	NA	182	182	1	0	NA	NA	NA	237	236	1.06	NA	5.4	1	18	1	NA	50	35	30	90	5.4	2.68	5.3	21	20	5	15.58	152	1.52	6.8	80	6.91	368.8	44.2	138.7	4.41	100.4	277	30	2	0	NA	2	NA
93	1	0	NA	NA	NA	192	190	1	0	NA	NA	NA	243	242	1.55	NA	5.3	2	NA	NA	NA	47	16	16	45	4.6	2.33	5.04	24	13	5.33	17.37	139	1.1	12	77	1.58	249.8	53	137.2	3.98	98.3	274	30	2	0	NA	2	NA
94	1	0	NA	NA	NA	184	184	1	0	NA	NA	NA	243	243	1.06	NA	6.31	2	NA	NA	NA	40	21	21	50	5.4	2.28	6.08	25	22	5.05	15.58	169	1.23	5.1	71	2.27	285.5	53	138.3	4.13	101.7	277	31	2	0	NA	1	NA
101	1	1	10	0	0	47	47	1	0	NA	NA	NA	240	240	1.26	NA	3.8	2	NA	NA	NA	46	71	51	68	5.7	2.28	3.72	26	73	4.66	36.36	149	0.87	13.7	71	0.72	362.8	61.9	137.2	3.99	98.7	275	25	2	0	NA	2	NA
102	1	0	NA	NA	NA	197	196	1	0	NA	NA	NA	229	228	1.18	NA	3.75	2	NA	NA	NA	47	29	31	65	4.6	2.23	3.59	24	18	4.22	11.28	149	1.03	8.6	81	0.81	220.1	53	138.3	3.83	100.6	275	34	2	0	NA	2	NA
106	1	0	NA	NA	NA	191	190	1	0	NA	NA	NA	248	247	1.14	NA	4.73	2	NA	NA	NA	47	28	28	91	6.8	2.3	4.73	25	41	5.11	20.78	167	1.07	12	79	1.82	380.7	70.7	140.7	4.12	105.2	283	32	2	0	NA	2	NA
107	1	0	NA	NA	NA	184	183	1	0	NA	NA	NA	243	242	1.34	NA	3.57	2	NA	NA	NA	44	13	14	83	3.9	2.28	3.31	23	15	4.39	6.81	107	1.07	5.1	72	0.49	232	44.2	140	3.96	104.6	278	28	2	0	NA	2	NA
108	1	0	NA	NA	NA	197	197	1	0	NA	NA	NA	241	241	0.72	NA	4.6	2	NA	NA	NA	49	24	20	62	5.4	2.53	4.37	22	20	4.83	14.51	155	1.45	8.6	81	2.98	481.8	61.9	136.1	4.04	97.7	272	32	2	0	NA	2	NA
113	1	0	NA	NA	NA	183	182	1	0	NA	NA	NA	242	241	1.31	NA	3.7	2	NA	NA	NA	47	15	18	76	3.9	2.4	3.59	24	16	5.16	25.79	206	0.78	17.1	77	0.64	303.3	97.2	138.5	3.65	100.8	276	30	2	0	NA	1	NA
115	1	0	NA	NA	NA	187	186	1	0	NA	NA	NA	230	229	1.31	NA	4.53	2	NA	NA	NA	43	19	20	101	2.9	2.28	4.19	22	8	4.89	6.27	126	0.9	10.3	78	1.6	255.8	35.4	130.5	3.38	93.9	259	35	2	0	NA	2	NA
117	1	0	NA	NA	NA	182	181	1	0	NA	NA	NA	237	236	1.11	NA	7.03	1	16	3	17	47	53	27	50	6.4	2.48	6.88	26	54	6.77	21.49	165	0.94	13.7	83	2.02	386.6	61.9	137.1	3.42	96.5	277	36	2	0	NA	2	NA
118	1	1	1	0	1	42	41	1	1	1	0	1	42	41	0.98	NA	7.14	1	16	3	50	46	15	33	728	5.7	2.3	6.54	27	17	5.83	20.24	184	1.1	12	73	1.77	339	70.7	142.2	4.04	99.6	285	27	2	0	NA	1	NA
121	1	0	NA	NA	NA	189	189	1	0	NA	NA	NA	246	246	1	NA	4.32	2	NA	NA	NA	46	47	29	85	5.4	2.35	4.27	25	69	5.11	20.06	143	1.23	12	78	1.85	582.9	61.9	141.7	4.07	102.5	283	32	2	0	NA	2	NA
122	1	0	NA	NA	NA	192	191	1	0	NA	NA	NA	242	241	0.8	NA	5.46	1	13	3	5	49	19	20	98	7.5	2.3	5.22	27	19	6.22	10.03	159	0.94	5.1	71	2.1	303.3	79.6	141.4	3.94	101.2	286	22	2	0	NA	1	NA
123	1	1	2	0	0	58	57	1	1	2	0	0	58	57	0.96	NA	5.9	1	16	1	NA	42	16	19	90	7.5	2.43	5.48	25	19	5.55	29.73	135	1.26	8.6	73	1.85	404.5	79.6	138.9	4.91	103.9	280	31	2	0	NA	2	NA
129	1	0	NA	NA	NA	191	191	1	0	NA	NA	NA	246	246	1.41	NA	4.81	1	22	3	18	42	24	23	82	3.6	2.25	4.53	25	16	5.55	13.79	203	0.97	10.3	76	0.69	309.3	26.5	139.8	3.84	100.9	278	34	2	0	NA	1	NA
130	1	0	NA	NA	NA	183	182	1	0	NA	NA	NA	248	247	0.87	NA	4.5	1	18	3	6	43	20	19	67	8.2	2.28	4.32	23	25	5.88	28.12	169	1.07	8.6	68	1.68	237.9	70.7	137.5	4.45	100.5	279	25	2	0	NA	2	NA
131	1	0	NA	NA	NA	187	186	1	0	NA	NA	NA	230	229	0.87	NA	5.35	2	NA	NA	NA	48	41	26	120	5.7	2.35	5.02	22	107	5.66	16.12	146	0.74	13.7	73	2.63	404.5	88.4	138.7	4.47	103.4	278	25	2	0	NA	2	NA
132	1	0	NA	NA	NA	189	188	1	0	NA	NA	NA	246	245	1.02	NA	4.73	1	13	1	NA	40	51	42	146	3.2	2.35	4.78	25	108	5.66	12.18	164	1.2	5.1	72	3.32	523.4	61.9	138.2	4.67	103.6	275	32	2	0	NA	1	NA
136	1	1	10	0	0	23	23	1	1	10	0	0	23	23	1.23	NA	6.21	1	17	3	5	44	24	20	69	4.6	2.38	6.13	26	55	5.88	13.43	149	1.16	6.8	77	0.82	315.2	61.9	139.4	4.31	99.4	279	33	2	0	NA	2	NA
141	1	0	NA	NA	NA	198	197	1	0	NA	NA	NA	241	240	1.28	NA	4.97	1	23	1	NA	45	16	29	96	4.3	2.43	4.86	25	34	5.11	13.07	159	0.9	8.6	79	1.41	232	53	135	4.08	97.6	269	34	2	0	NA	2	NA
147	1	0	NA	NA	NA	196	195	1	0	NA	NA	NA	245	244	1.15	NA	4.09	1	14	1	NA	48	18	20	57	5	2.33	4.01	28	11	5	37.61	157	1.1	10.3	75	0.61	267.7	44.2	138.8	4.63	100.4	277	27	2	0	NA	2	NA
149	1	0	NA	NA	NA	191	190	1	0	NA	NA	NA	244	243	1.17	NA	4.84	1	18	1	NA	45	16	18	85	2.9	2.33	4.63	22	23	4.55	17.37	119	1	6.8	77	1.46	178.4	44.2	137.7	3.51	104.2	273	32	2	0	NA	2	NA
150	1	1	6	0	0	99	97	1	1	6	0	0	99	98	1.06	NA	5.48	1	16	3	37	46	22	27	74	6.8	2.33	5.33	24	32	4.89	19.52	152	0.87	6.8	74	1.87	422.3	70.7	140.7	4.27	103.8	282	28	2	0	NA	2	NA
151	1	1	2	0	0	120	119	1	1	2	0	0	120	119	1.28	NA	4.27	1	18	3	50	41	21	19	67	7.5	2.15	4.06	25	20	5.44	9.13	185	0.97	6.8	71	0.82	362.8	97.2	138.8	4.64	103.8	280	30	1	1	NA	2	NA
156	1	0	NA	NA	NA	183	182	1	0	NA	NA	NA	246	245	0.94	NA	3.49	2	NA	NA	NA	50	17	27	74	3.6	2.38	3.39	27	17	5.44	18.09	170	1.2	29.1	81	1.07	273.6	70.7	142.2	4	104.7	283	31	2	0	NA	2	NA
158	1	0	NA	NA	NA	188	188	1	0	NA	NA	NA	235	235	1.42	NA	5.9	2	NA	NA	NA	50	19	17	103	3.2	2.35	5.69	26	17	5.16	9.13	158	0.97	8.6	80	2.09	243.9	53	142.7	3.98	101.7	283	30	2	0	NA	2	NA
162	1	1	3	1	0	193	193	1	1	3	1	0	193	193	1.39	NA	5.35	1	17	1	NA	47	26	24	74	2.5	2.33	5.2	24	32	5	22.21	125	1.1	6.8	75	1.36	255.8	61.9	142.3	4.82	102.6	281	28	2	0	NA	2	NA
163	1	0	NA	NA	NA	189	189	1	0	NA	NA	NA	238	237	0.74	NA	6.52	2	NA	NA	NA	45	35	21	70	4.3	2.33	6.13	21	57	13.1	18.27	112	1.2	13.7	75	13.82	297.4	35.4	133	4.01	94.2	274	30	2	0	NA	2	NA
164	1	0	NA	NA	NA	200	199	1	0	NA	NA	NA	243	242	0.83	NA	2.9	1	20	3	9	47	36	27	69	3.9	2.25	2.84	26	48	5.94	7.34	121	1.45	13.7	73	2.01	434.2	70.7	138.7	4.01	100.5	277	26	2	0	NA	2	NA
166	1	0	NA	NA	NA	188	187	1	0	NA	NA	NA	230	229	0.65	NA	4.86	1	15	1	NA	48	11	9	86	6.8	2.38	4.6	22	13	4.61	20.78	86	1.2	6.8	72	1.85	392.6	79.6	140.8	4.55	105.5	282	24	2	0	NA	2	NA
170	1	0	NA	NA	NA	189	187	1	0	NA	NA	NA	238	236	1.15	NA	5.07	1	18	1	NA	47	55	30	124	4.6	2.33	4.86	24	33	4.89	18.81	120	0.94	6.8	75	1.74	261.7	53	140.4	4.14	106.1	280	28	2	0	NA	2	NA
172	1	0	NA	NA	NA	194	192	1	1	10	0	1	211	210	1.23	NA	6.52	2	NA	NA	NA	49	18	24	94	4.6	2.43	6.21	27	22	5.05	15.76	159	1.1	23.9	72	1.16	285.5	88.4	141.8	4.06	99	282	23	2	0	NA	2	NA
173	1	0	NA	NA	NA	185	184	1	0	NA	NA	NA	243	242	0.74	NA	4.47	2	NA	NA	NA	44	23	25	89	7.1	2.53	4.27	24	24	5.66	18.09	140	1.16	3.4	78	4.92	404.5	79.6	137	4.47	99.4	277	34	2	1	NA	2	NA
177	1	0	NA	NA	NA	195	193	1	0	NA	NA	NA	246	244	1.16	NA	5.95	2	NA	NA	NA	40	19	13	68	7.1	2.28	5.87	22	22	6	13.43	117	1.23	5.1	68	8.13	553.2	44.2	137.7	4.12	99.1	278	28	2	0	NA	2	NA
178	1	1	2	0	0	182	181	1	0	NA	NA	NA	239	239	1.67	NA	7.84	1	19	1	NA	45	41	27	75	6.4	2.73	7.47	21	25	5	19.16	182	1.23	8.6	74	1.26	339	53	137.1	4.27	100.9	275	29	2	0	NA	2	NA
183	1	0	NA	NA	NA	181	180	1	0	NA	NA	NA	242	242	0.94	NA	6.21	2	NA	NA	NA	55	73	31	131	2.9	2.55	5.92	25	60	4.66	14.51	129	1.29	13.7	86	1.52	380.7	61.9	143.9	4.1	106.1	284	31	2	0	NA	2	NA
184	1	0	NA	NA	NA	188	187	1	0	NA	NA	NA	231	230	1.37	NA	5.38	2	NA	NA	NA	34	15	18	104	3.9	2.25	5.2	25	13	4.61	8.42	174	1.07	6.8	78	1.36	291.5	61.9	133.8	3.7	99.8	266	44	2	0	NA	2	NA
188	1	0	NA	NA	NA	189	188	1	0	NA	NA	NA	233	232	1.22	NA	4.68	2	NA	NA	NA	44	11	18	63	3.6	2.35	4.34	24	11	4.72	4.84	167	1.26	8.6	73	0.88	243.9	44.2	140.7	4.09	101.9	279	29	2	0	NA	2	NA
190	1	0	NA	NA	NA	194	193	1	0	NA	NA	NA	245	244	1.87	NA	5.02	1	25	3	10	45	17	29	83	6.8	2.45	4.86	25	69	6.38	16.12	140	0.94	12	85	1.05	469.9	61.9	142.2	4.24	103.9	287	40	2	0	NA	2	NA
191	1	1	2	0	0	77	76	1	1	2	0	0	78	76	0.87	NA	4.29	1	12	1	NA	46	19	18	83	8.2	2.43	4.11	25	17	5.11	18.81	129	1.29	13.7	77	1.84	333.1	70.7	144.8	4.67	103.9	292	31	2	0	NA	2	NA
192	1	0	NA	NA	NA	194	194	1	0	NA	NA	NA	230	230	1.65	NA	6.13	2	NA	NA	NA	46	15	22	76	4.3	2.25	5.72	23	12	4.55	31.16	133	1.26	8.6	84	0.77	178.4	53	136.9	4.28	102.3	272	38	2	0	NA	2	NA
193	1	0	NA	NA	NA	184	184	1	0	NA	NA	NA	237	237	1.39	NA	3.08	2	NA	NA	NA	38	10	15	81	3.6	2.45	2.95	20	16	5.55	7.7	111	0.81	12	88	0.68	214.1	53	142.7	3.92	105.1	284	50	2	0	NA	2	NA
194	1	0	NA	NA	NA	183	182	1	0	NA	NA	NA	239	239	1.39	NA	4.89	2	NA	NA	NA	42	775	430	631	3.6	2.3	4.53	19	536	5	9.13	206	1.16	13.7	75	0.8	160.6	44.2	140	4.19	107.2	278	33	2	0	NA	2	NA
197	1	0	NA	NA	NA	186	185	1	0	NA	NA	NA	248	248	0.96	NA	5.4	1	12	3	10	46	16	18	101	5	2.3	5.2	22	27	5.44	19.16	118	0.94	8.6	76	1.76	226	79.6	138.6	4.1	103	277	30	2	0	NA	2	NA
198	1	0	NA	NA	NA	200	200	1	0	NA	NA	NA	239	239	1.71	NA	5.51	2	NA	NA	NA	44	32	29	334	5.7	2.48	5.51	22	15	5.11	10.75	180	1.29	6.8	79	0.64	166.5	70.7	140.8	3.81	102.4	282	35	2	0	NA	2	NA
199	1	0	NA	NA	NA	187	186	1	0	NA	NA	NA	235	234	1.31	NA	4.53	2	NA	NA	NA	46	37	19	70	3.2	2.38	4.32	22	5	4.27	7.7	136	1.13	6.8	72	0.97	184.4	53	143	3.95	103.6	282	26	2	0	NA	2	NA
205	1	0	NA	NA	NA	193	192	1	0	NA	NA	NA	235	234	1.76	NA	5.79	2	NA	NA	NA	51	17	22	61	4.3	2.43	5.35	29	40	4.77	25.61	121	1	12	74	1.65	410.4	79.6	139.7	4.73	102.3	278	23	2	0	NA	2	NA
206	1	0	NA	NA	NA	193	192	1	0	NA	NA	NA	234	233	1.23	NA	6.57	2	NA	NA	NA	45	23	25	65	5.7	2.33	6.28	27	28	4.61	13.07	223	1.13	8.6	74	1.11	267.7	61.9	140.9	4.16	101.8	281	29	2	0	NA	2	NA
211	1	1	6	1	1	75	74	1	1	6	1	1	75	75	1.17	NA	4.76	2	NA	NA	NA	44	20	24	71	6.1	2.38	4.63	25	22	6.83	20.24	164	0.87	25.7	78	1.28	279.6	61.9	141.1	4.24	103.6	284	34	2	0	NA	2	NA
221	1	1	1	0	0	101	100	1	1	1	0	0	101	101	1.5	NA	4.58	2	NA	NA	NA	40	17	28	114	6.8	2.38	4.42	24	11	4.72	11.82	137	0.84	12	74	0.76	428.3	106.1	140.9	3.36	103.1	283	34	2	0	NA	2	NA
223	1	0	NA	NA	NA	187	187	1	0	NA	NA	NA	245	245	1.11	NA	5.66	1	21	1	NA	45	20	28	85	5.4	2.43	5.48	25	31	5	17.37	192	1.16	6.8	84	1.86	279.6	88.4	134.3	3.3	95.3	269	39	2	0	NA	2	NA
225	1	1	10	0	0	52	51	1	1	10	0	0	52	52	1.03	NA	3.21	2	NA	NA	NA	42	11	24	52	10	2.28	3.13	24	14	5	15.22	148	1.07	8.6	70	0.91	362.8	123.8	139.9	4.59	105.3	284	28	2	1	NA	2	NA
232	1	1	2	0	1	185	184	1	1	1	0	1	181	180	2.17	NA	4.86	9	NA	NA	NA	44	30	29	77	3.9	2.35	4.73	24	38	4.72	27.58	139	1.07	13.7	73	0.97	285.5	35.4	139	4.38	106	276	29	2	0	NA	2	NA
234	1	0	NA	NA	NA	191	190	1	0	NA	NA	NA	249	248	1.42	NA	6.1	2	NA	NA	NA	44	25	31	111	6.1	2.7	5.9	21	32	4.11	17.55	142	0.81	15.4	73	0.93	327.1	53	141.3	4.2	105.7	282	29	2	0	NA	2	NA
236	1	1	5	0	0	150	149	1	0	NA	NA	NA	247	247	1.28	NA	4.76	1	22	1	NA	48	16	15	84	3.9	2.33	4.53	23	47	5.55	23.64	155	1	12	75	1.94	267.7	44.2	136.7	3.92	99.3	273	27	2	0	NA	2	NA
237	1	1	2	0	0	118	117	1	1	2	0	0	118	117	1.84	NA	7.11	1	18	3	12	45	13	19	71	6.1	2.4	6.78	23	20	5.11	14.51	113	1.13	12	77	1.04	243.9	44.2	143.5	4.64	104	287	32	2	0	NA	2	NA
239	1	1	2	0	0	138	137	1	1	2	0	0	138	137	1.96	NA	5.15	1	15	3	4	44	14	17	50	4.6	2.28	4.89	25	9	5.05	18.27	136	1.23	5.1	75	1.51	291.5	53	139.4	4.19	101.1	278	31	2	0	NA	2	NA
250	1	0	NA	NA	NA	184	182	1	0	NA	NA	NA	246	244	1.84	NA	7.94	1	0	3	2	41	22	27	66	4.6	2.35	7.55	21	10	4.39	26.33	147	1.26	5.1	69	2.65	345	44.2	138.6	4.29	99	276	28	2	0	NA	2	NA
257	1	1	1	0	1	128	127	1	1	1	0	1	129	127	1.54	NA	4.86	2	NA	NA	NA	42	15	21	61	4.6	2.38	4.86	24	14	5.05	19.16	164	1.03	18.8	76	0.99	368.8	88.4	136.8	4.46	98.5	273	34	2	0	NA	2	NA
259	1	1	10	0	0	167	164	1	1	10	0	0	165	162	0.68	NA	5.4	1	19	1	NA	41	23	39	60	7.9	2.35	5.35	22	19	5.22	21.49	192	1.16	5.1	69	1.69	523.4	79.6	138.1	5.28	103.2	279	28	2	0	NA	2	NA
260	1	0	NA	NA	NA	196	194	1	0	NA	NA	NA	236	234	1.16	NA	6.15	1	0	3	4	53	55	62	107	5.4	2.48	6.08	18	35	5.44	18.63	171	1.32	8.6	85	2.13	303.3	61.9	140.7	3.97	97.8	284	32	2	0	NA	2	NA
265	1	0	NA	NA	NA	187	186	1	0	NA	NA	NA	235	234	1.21	NA	6.52	2	NA	NA	NA	41	23	25	95	5.4	2.25	6.28	23	34	5.33	3.76	174	1.13	5.1	72	1.55	237.9	44.2	140.9	4.32	103.7	282	31	2	0	NA	2	NA
266	1	1	10	0	0	123	122	1	1	10	0	0	124	123	1.34	NA	5.53	2	NA	NA	NA	46	17	23	69	6.4	2.35	5.28	22	46	8.49	10.75	191	0.84	10.3	81	0.9	458	123.8	138.3	4.11	100.5	281	35	2	1	NA	2	NA
267	1	0	NA	NA	NA	183	182	1	0	NA	NA	NA	238	237	1.88	NA	7.78	1	20	3	12	51	36	28	44	7.1	2.43	7.45	24	27	4.27	14.51	143	1.13	15.4	79	1.38	452	79.6	135.4	4.09	94.9	272	28	2	0	NA	2	NA
268	1	0	NA	NA	NA	196	195	1	0	NA	NA	NA	236	234	1.01	NA	5.77	1	20	3	1	47	33	27	72	4.3	2.28	5.95	22	22	6	18.98	148	0.87	6.8	72	1.07	356.9	53	138.1	4.16	101	283	25	2	0	NA	2	NA
269	1	0	NA	NA	NA	190	190	1	0	NA	NA	NA	245	245	1.02	NA	4.86	1	16	3	5	49	36	24	54	2.9	2.48	4.76	23	13	5.22	29.37	151	1.07	17.1	79	1.31	297.4	61.9	137.6	4.32	98.8	273	30	2	0	NA	2	NA
270	1	0	NA	NA	NA	184	183	1	0	NA	NA	NA	235	234	1.8	NA	3.93	1	16	1	NA	45	21	21	40	7.5	2.23	3.8	28	31	5.27	22.57	120	0.97	8.6	73	0.54	410.4	79.6	139.6	4.55	103.3	281	28	2	0	NA	2	NA
272	1	1	10	0	0	19	19	1	1	10	0	0	20	19	1.39	NA	7.53	1	19	3	17	45	24	25	117	3.9	2.33	7.14	24	52	12.6	21.67	166	0.87	13.7	74	2.04	226	53	137.2	4.45	98.4	281	29	2	0	NA	2	NA
273	1	0	NA	NA	NA	187	186	1	0	NA	NA	NA	247	246	1.22	NA	6	1	13	1	NA	44	17	22	76	5	2.4	5.87	22	29	4.72	10.75	197	1.32	6.8	76	1.13	232	53	138.1	3.51	101.9	276	32	2	0	NA	2	NA
274	1	1	1	0	0	158	157	1	1	1	0	0	155	154	1.34	NA	4.45	2	NA	NA	NA	44	27	41	103	3.9	2.33	4.34	21	20	4.89	20.6	220	0.94	15.4	78	1.6	333.1	53	140.8	4	105.6	280	34	2	0	NA	2	NA
275	1	0	NA	NA	NA	191	191	1	0	NA	NA	NA	248	248	0.85	NA	7.27	1	16	3	12	45	38	29	53	7.5	2.4	7.09	23	26	4.89	13.61	165	1.07	8.6	81	2.24	452	88.4	143.3	3.56	102.3	288	36	2	0	NA	2	NA
282	1	0	NA	NA	NA	184	183	1	0	NA	NA	NA	232	231	0.86	NA	5.56	2	NA	NA	NA	49	36	26	111	4.3	2.38	5.28	26	29	6	14.51	150	1.23	15.4	80	1.37	345	70.7	138.2	4.19	98.9	276	31	2	0	NA	2	NA
287	1	1	1	0	0	161	160	1	1	1	0	0	160	158	2.3	NA	5.59	2	NA	NA	NA	42	28	27	79	6.1	2.35	5.48	25	44	4.72	13.79	203	0.94	5.1	71	0.96	249.8	61.9	138.5	4.47	100.6	277	29	2	0	NA	2	NA
289	1	1	2	0	0	182	182	1	1	2	0	0	180	180	1.34	NA	4.19	1	14	1	NA	51	28	25	71	4.6	2.28	3.96	26	25	5.44	18.63	115	0.87	8.6	77	1.45	321.2	53	138.5	4.31	98.8	277	26	2	0	NA	2	NA
293	1	0	NA	NA	NA	195	194	1	1	1	0	1	145	144	1.92	NA	8.3	2	NA	NA	NA	48	17	29	65	5.7	2.45	8.02	26	13	5.38	13.25	320	1.2	10.3	76	1.02	362.8	61.9	142.6	4.32	102.8	285	28	2	0	NA	2	NA
296	1	0	NA	NA	NA	192	192	1	0	NA	NA	NA	235	235	1.17	NA	4.63	2	NA	NA	NA	43	20	22	55	5	2.23	4.37	26	12	5.11	11.28	144	1	10.3	71	0.77	261.7	79.6	145.9	4.08	108.7	290	28	2	0	NA	2	NA
300	1	0	NA	NA	NA	198	196	1	0	NA	NA	NA	231	229	1.22	NA	4.4	1	15	1	NA	42	14	17	74	5.4	2.33	4.45	19	13	4.44	31.7	134	1.32	8.6	78	0.97	202.2	44.2	139.5	4.37	104.2	278	36	2	0	NA	2	NA
301	1	0	NA	NA	NA	182	181	1	0	NA	NA	NA	234	234	1.21	NA	5.02	2	NA	NA	NA	46	14	23	91	3.2	2.4	4.84	22	51	4.83	15.58	116	1.23	8.6	78	1.15	297.4	35.4	139	4	104.3	276	32	2	0	NA	2	NA
302	1	1	10	1	0	119	119	1	0	NA	NA	NA	247	246	1.31	NA	7.03	2	NA	NA	NA	44	23	23	85	4.3	2.38	6.93	22	25	5.77	14.87	117	1.13	10.3	82	1.54	285.5	35.4	137.3	3.62	101	274	38	2	0	NA	2	NA
314	1	0	NA	NA	NA	197	196	1	0	NA	NA	NA	241	240	1.36	NA	3.47	1	32	3	15	38	63	108	55	3.2	2.43	3.26	26	11	4.39	12.54	179	1.23	8.6	69	0.94	249.8	61.9	138	3.98	100	273	31	2	0	NA	2	NA
320	1	0	NA	NA	NA	185	185	1	0	NA	NA	NA	232	232	1.09	NA	3.49	1	20	2	NA	48	23	22	45	5	2.38	3.44	26	14	5.33	11.82	121	0.81	12	78	1.31	267.7	53	140.2	3.95	98.8	280	30	2	0	NA	2	NA
321	1	1	10	0	1	64	64	1	1	10	0	1	65	65	2.07	NA	5.38	2	NA	NA	NA	38	21	30	57	3.9	2.13	5.12	27	15	5.05	13.43	127	1.26	6.8	63	1.17	243.9	44.2	137.9	4.11	102.2	274	25	2	0	NA	1	NA
328	1	1	2	0	0	19	19	1	1	2	0	0	20	19	1.17	NA	6.34	1	15	3	15	46	61	42	56	4.6	2.35	6.28	24	56	6.72	14.15	183	0.94	10.3	77	1.43	458	61.9	137.6	3.69	98.9	276	31	2	0	NA	2	NA
330	1	0	NA	NA	NA	187	186	1	0	NA	NA	NA	246	245	0.82	NA	5.51	1	16	3	18	41	19	20	94	6.8	2.3	5.35	22	21	5.22	18.09	147	0.94	8.6	73	2.62	303.3	70.7	137.1	4.4	103.4	276	32	2	0	NA	2	NA
331	1	0	NA	NA	NA	184	184	1	0	NA	NA	NA	242	242	1.25	NA	5.74	2	NA	NA	NA	40	25	19	110	4.3	2.3	5.4	22	27	5.16	11.1	178	1.13	6.8	75	0.86	410.4	53	137.3	4.08	102	274	35	2	0	NA	2	NA
332	1	1	5	0	1	30	29	1	1	2	0	1	30	30	1.39	NA	5.69	1	12	3	40	48	28	26	72	5	2.43	5.46	27	51	5.16	22.21	181	1.2	20.5	72	1.64	410.4	61.9	139.1	5.05	102.5	278	24	2	0	NA	2	NA
333	1	0	NA	NA	NA	180	179	1	0	NA	NA	NA	235	235	0.6	NA	4.09	1	0	3	26	43	28	20	58	8.6	2.18	4.06	22	75	5.27	11.82	160	0.81	8.6	70	0.68	208.2	61.9	139.1	4.33	104.6	282	27	2	0	NA	2	NA
334	1	0	NA	NA	NA	194	193	1	0	NA	NA	NA	244	243	2.53	NA	5.79	1	32	3	12	45	14	17	68	3.9	2.23	5.66	27	13	4.61	18.98	146	0.9	6.8	68	0.75	220.1	44.2	142	4.22	104.4	282	23	2	0	NA	2	NA
339	1	0	NA	NA	NA	201	201	1	0	NA	NA	NA	243	243	0.81	NA	6.36	1	18	3	9	45	53	29	96	7.5	2.25	6.36	25	67	4.39	14.87	128	0.94	8.6	68	1.24	350.9	61.9	141.7	4.28	107.4	284	23	2	0	NA	2	NA
340	1	1	3	0	1	176	175	1	1	3	0	1	174	173	0.72	NA	5.07	1	16	3	20	44	36	23	197	5	2.4	4.94	21	23	5.61	18.27	145	1.13	8.6	82	2.3	404.5	88.4	137.3	4.07	99.9	275	38	2	0	NA	2	NA
344	1	0	NA	NA	NA	188	187	1	0	NA	NA	NA	235	234	1.44	NA	4.81	2	NA	NA	NA	52	14	17	42	4.3	2.45	4.63	23	12	4.72	29.01	111	1.16	15.4	77	0.88	267.7	53	140.1	3.72	99.4	279	25	2	0	NA	1	NA
350	1	0	NA	NA	NA	199	198	1	1	10	0	0	227	226	1.39	NA	7.45	1	18	3	10	42	22	30	88	3.6	2.43	7.37	24	19	4.83	11.28	206	1.23	6.8	76	1.12	273.6	53	140.3	4.03	103.1	278	34	2	0	NA	2	NA
351	1	0	NA	NA	NA	193	192	1	1	5	0	1	214	213	1	NA	4.19	1	18	3	40	46	32	22	90	4.6	2.5	4.03	27	14	5.27	17.55	122	1.29	8.6	80	1.07	469.9	70.7	139.2	4.04	100.6	278	34	2	0	NA	1	NA
352	1	1	1	0	1	159	158	1	1	1	0	1	146	145	1.14	NA	5.25	9	NA	NA	NA	42	20	24	59	8.2	2.3	4.86	23	32	5	19.34	153	1.07	15.4	70	1.06	345	61.9	138.4	4.5	100.5	280	28	2	0	NA	2	NA
358	1	0	NA	NA	NA	183	182	1	0	NA	NA	NA	246	245	1.1	NA	7.42	1	25	1	NA	43	14	15	95	5	2.35	7.34	24	38	5	12.9	138	1.26	5.1	74	1.66	392.6	70.7	137.9	4.07	102.2	275	31	2	0	NA	2	NA
359	1	0	NA	NA	NA	197	196	1	0	NA	NA	NA	242	242	1.85	NA	4.63	2	NA	NA	NA	43	17	22	66	3.9	2.28	4.37	25	15	4.72	13.25	139	0.9	12	73	0.69	226	44.2	137.8	4.11	100.9	274	30	2	0	NA	2	NA
365	1	0	NA	NA	NA	198	197	1	0	NA	NA	NA	242	241	2.41	NA	4.81	1	18	1	NA	47	23	24	65	5	2.38	4.71	26	45	4.66	22.03	154	1.1	15.4	74	0.55	267.7	53	138.5	4.51	101.3	276	27	2	0	NA	2	NA
368	1	1	2	0	0	97	95	1	1	2	0	0	97	96	1.11	NA	4.78	1	18	3	10	45	11	18	96	5	2.25	4.53	24	13	4.77	23.82	136	1.07	17.1	78	1.26	291.5	79.6	137.3	3.99	102.9	274	33	2	0	NA	2	NA
372	1	1	10	0	0	23	22	1	1	10	0	0	24	22	2.07	NA	5.43	1	22	1	NA	41	7	18	118	2.1	2.45	5.59	26	30	5.77	12.9	114	1.23	6.8	80	0.89	285.5	35.4	138.5	4.53	97.9	275	39	2	0	NA	2	NA
374	1	0	NA	NA	NA	182	181	1	0	NA	NA	NA	237	236	1.68	NA	5.38	1	35	1	NA	45	11	16	71	5	2.35	5.22	25	12	4.94	16.84	135	1.23	6.8	73	0.78	178.4	53	144.4	4.05	107.4	288	28	2	0	NA	2	NA
380	1	0	NA	NA	NA	188	187	1	0	NA	NA	NA	238	237	1.14	NA	8.07	1	30	2	NA	49	66	21	79	6.1	2.33	7.89	23	45	4.33	22.75	147	1.03	15.4	81	1.68	440.2	70.7	141.7	3.7	102.5	283	32	2	0	NA	2	NA
386	1	1	10	0	1	44	43	1	1	1	0	1	45	44	1.81	NA	7.14	2	NA	NA	NA	39	13	19	86	9.6	2.3	7.11	24	21	5.05	17.37	206	1.23	13.7	64	1.3	279.6	70.7	142.5	5.06	104.4	289	25	2	0	NA	1	NA
389	1	0	NA	NA	NA	194	193	1	1	6	0	0	194	193	1.39	NA	4.73	1	19	3	30	42	27	32	75	6.4	2.45	4.6	30	30	4.61	15.04	222	1.16	23.9	68	1.22	279.6	61.9	144.6	3.97	104	289	26	2	0	NA	2	NA
392	1	0	NA	NA	NA	192	190	1	0	NA	NA	NA	242	241	0.91	NA	5.02	2	NA	NA	NA	44	25	25	94	7.5	2.15	4.91	25	30	4.77	30.09	141	0.81	10.3	71	1.07	392.6	53	138.9	4.18	101.1	280	27	2	0	NA	2	NA
393	1	1	2	0	0	166	165	1	1	2	0	0	163	163	0.93	NA	5.35	2	NA	NA	NA	44	19	26	68	3.2	2.3	5.04	25	15	6.55	12	141	1.07	6.8	82	2.86	172.5	44.2	139.3	3.81	99.3	278	38	2	0	NA	2	NA
399	1	0	NA	NA	NA	184	183	1	0	NA	NA	NA	239	238	1.04	NA	5.72	1	17	1	NA	45	17	17	80	5.7	2.38	5.4	22	14	4.77	10.39	172	1.29	6.8	73	1.98	279.6	35.4	138.2	4.23	103	277	28	2	0	NA	2	NA
402	1	1	1	0	0	29	28	1	1	1	0	0	29	29	1.28	NA	6.08	1	30	3	20	40	7	21	75	6.4	2.38	5.84	23	16	5.16	15.4	151	1.13	8.6	75	1.39	267.7	79.6	136.7	3.68	100.9	275	35	2	1	NA	2	NA
403	1	1	2	0	0	115	115	1	1	2	0	0	116	115	1.47	NA	4.58	1	21	3	23	40	23	21	123	6.1	2.35	4.4	23	31	5.11	5.55	123	1	5.1	72	1.07	220.1	53	137	4.05	100.5	275	32	2	0	NA	2	NA
406	1	0	NA	NA	NA	185	184	1	0	NA	NA	NA	232	231	1.5	NA	4.42	1	22	1	NA	45	22	18	74	3.9	2.25	4.32	23	33	4.22	14.33	133	1.16	5.1	74	0.47	232	44.2	138	3.84	100.8	274	29	2	0	NA	2	NA
407	1	0	NA	NA	NA	200	199	1	0	NA	NA	NA	237	236	0.75	NA	2.61	2	NA	NA	NA	47	29	34	66	3.9	2.33	2.56	25	16	5	19.34	189	1.1	12	72	1.47	452	70.7	140.4	3.85	102.3	279	25	2	0	NA	2	NA
410	1	0	NA	NA	NA	198	197	1	0	NA	NA	NA	248	248	1	NA	5.77	2	NA	NA	NA	42	17	20	114	6.8	2.33	5.64	23	12	4.39	14.33	155	1.1	8.6	76	1.59	309.3	70.7	139.8	4.18	101.1	280	34	2	0	NA	2	NA
416	1	1	10	0	0	79	78	1	1	1	0	0	79	79	1.22	NA	5.38	1	40	1	NA	44	13	58	107	4.6	2.35	5.33	24	58	5.33	7.34	167	1.13	5.1	83	1.84	273.6	61.9	138.6	4.32	101	277	39	2	0	NA	2	NA
419	1	1	10	0	0	95	94	1	1	10	0	0	96	95	1.48	NA	5.84	1	18	3	5	45	25	25	78	6.8	2.28	5.51	27	30	5.94	13.07	145	1.07	17.1	77	1.17	487.7	88.4	140.1	4.49	101.5	282	32	2	0	NA	2	NA
421	1	0	NA	NA	NA	184	183	1	1	1	0	0	228	227	1.22	NA	5.09	2	NA	NA	NA	41	28	27	56	3.6	2.33	4.84	26	30	5.5	18.81	159	1.2	8.6	77	0.9	356.9	79.6	139.6	3.66	101.8	278	36	2	0	NA	2	NA
424	1	0	NA	NA	NA	187	186	1	1	1	0	0	216	216	1.44	NA	5.9	2	NA	NA	NA	43	17	19	84	8.2	2.3	5.72	21	36	5.22	13.97	144	1.26	6.8	73	1.54	339	53	136.6	3.91	102.7	277	30	2	0	NA	2	NA
426	1	0	NA	NA	NA	193	192	1	0	NA	NA	NA	235	234	1.44	NA	5.38	1	18	3	5	43	17	22	64	3.6	2.3	4.99	24	12	4.77	9.67	186	1.16	6.8	73	0.94	226	70.7	139.8	4.17	105.3	277	30	2	0	NA	2	NA
429	1	0	NA	NA	NA	199	199	1	0	NA	NA	NA	239	239	0.74	NA	4.47	1	16	1	NA	42	39	24	97	6.1	2.35	4.5	23	39	5.16	14.51	154	0.81	12	75	1.57	398.5	70.7	139.3	3.73	100	279	33	2	0	NA	2	NA
430	1	0	NA	NA	NA	181	181	1	0	NA	NA	NA	242	242	0.93	NA	3.78	2	NA	NA	NA	50	14	19	46	5.4	2.43	3.9	27	16	4.72	20.6	120	1.23	12	76	0.91	350.9	79.6	143.1	4.28	105.5	285	26	2	0	NA	2	NA
432	1	1	2	0	0	86	85	1	0	NA	NA	NA	237	236	0.84	NA	3.75	2	NA	NA	NA	45	26	21	103	3.9	2.48	3.65	20	21	4.66	10.21	178	1.16	6.8	80	1.32	184.4	53	142.9	4.3	105.6	283	35	2	0	NA	2	NA
434	1	0	NA	NA	NA	182	182	1	1	1	0	0	206	205	0.74	NA	4.24	1	14	3	42	48	19	21	107	6.8	2.45	4.22	23	13	5.72	22.75	145	0.78	8.6	82	1.73	565.1	79.6	141.5	4.04	103.7	285	34	2	0	NA	2	NA
437	1	1	3	0	0	80	80	1	1	3	0	0	81	80	1.22	NA	4.89	1	16	2	NA	42	17	16	93	3.2	2.48	4.65	22	22	4.39	12	116	1.03	10.3	73	0.95	267.7	35.4	138.5	3.77	101.8	274	31	2	0	NA	2	NA
439	1	0	NA	NA	NA	195	194	1	0	NA	NA	NA	245	244	1.45	NA	4.19	1	29	3	1	41	16	19	66	3.9	2.33	4.06	23	16	4.89	7.7	137	1.16	3.4	76	0.86	380.7	79.6	142.3	4.34	107	282	35	2	0	NA	2	NA
442	1	0	NA	NA	NA	194	193	1	0	NA	NA	NA	239	239	1.44	NA	4.29	2	NA	NA	NA	49	52	38	84	5.4	2.23	4.14	27	24	4.39	12.9	145	1.16	12	80	0.64	309.3	53	140.1	4.09	104.5	279	31	2	0	NA	2	NA
443	1	0	NA	NA	NA	189	188	1	0	NA	NA	NA	238	237	0.98	NA	6.49	1	15	1	NA	50	41	29	103	5.4	2.38	6.47	24	36	5.05	19.34	124	1.07	12	80	1.16	297.4	70.7	138.8	4.34	101.1	278	30	2	0	NA	2	NA
446	1	0	NA	NA	NA	188	186	1	0	NA	NA	NA	230	229	1.28	NA	5.69	1	16	3	14	44	29	23	125	5	2.38	5.46	21	40	4.27	18.27	156	1.16	8.6	79	0.88	386.6	61.9	136.3	4.09	100.4	272	35	2	0	NA	2	NA
452	1	0	NA	NA	NA	196	195	1	1	10	0	0	191	190	1.52	NA	6.05	2	NA	NA	NA	40	19	24	103	6.1	2.23	5.79	27	44	4.44	20.06	165	1.32	5.1	66	0.84	214.1	79.6	132.3	4.32	94.9	266	26	2	0	NA	2	NA
453	1	0	NA	NA	NA	189	188	1	0	NA	NA	NA	232	231	1.49	NA	5.95	2	NA	NA	NA	44	15	13	71	5.4	2.43	5.87	24	16	5	12.54	134	1.13	6.8	78	1.2	220.1	53	140.5	4.66	103.1	281	34	2	0	NA	2	NA
458	1	1	10	0	0	51	50	1	1	10	0	0	52	51	1.06	NA	5.12	2	NA	NA	NA	41	9	17	128	13.6	2.45	5.07	20	14	4.89	8.24	164	1	6.8	77	1.19	624.5	114.9	138.3	4.78	103.3	285	36	2	1	NA	1	NA
460	1	0	NA	NA	NA	195	194	1	0	NA	NA	NA	232	231	1.2	NA	4.78	2	NA	NA	NA	42	23	18	63	4.3	2.45	4.53	20	36	4.05	6.98	126	1.16	5.1	72	1.9	261.7	61.9	137.4	4.12	104.2	273	30	2	0	NA	2	NA
465	1	0	NA	NA	NA	182	181	1	0	NA	NA	NA	232	231	1.03	NA	7.27	1	0	3	30	45	25	21	60	6.1	2.38	7.24	27	32	5.55	21.85	132	0.84	10.3	78	3.25	368.8	88.4	138.8	4.14	101.2	279	33	2	0	NA	2	NA
466	1	0	NA	NA	NA	197	195	1	0	NA	NA	NA	242	240	1.47	NA	4.32	1	17	3	20	44	15	24	53	7.5	2.38	4.27	24	14	6.27	22.92	120	1	17.1	77	0.63	273.6	79.6	140.2	4.23	101.9	284	33	2	0	NA	2	NA
468	1	0	NA	NA	NA	194	193	1	0	NA	NA	NA	231	230	1.18	NA	5.64	2	NA	NA	NA	48	28	22	91	5	2.33	5.51	29	18	4.33	21.67	148	1.03	10.3	80	0.8	422.3	79.6	139.4	4.25	98.8	278	32	2	0	NA	2	NA
469	1	0	NA	NA	NA	184	182	1	0	NA	NA	NA	235	233	1.72	NA	5.09	1	25	3	6	39	39	25	98	4.3	2.28	4.86	27	100	6.16	3.58	171	1.13	12	72	0.6	309.3	61.9	140.7	4.67	100.7	281	33	2	0	NA	2	NA
472	1	0	NA	NA	NA	197	197	1	0	NA	NA	NA	241	241	1.39	NA	4.91	1	18	1	NA	37	15	20	57	4.3	2.18	4.58	27	16	4.05	16.66	136	1.13	3.4	65	0.82	243.9	53	141.5	4.51	103.6	281	28	2	0	NA	2	NA
474	1	0	NA	NA	NA	190	189	1	0	NA	NA	NA	232	231	1.09	NA	3.36	1	16	1	NA	45	9	17	69	2.1	2.33	3.21	22	9	4.77	8.42	124	1.13	5.1	76	0.95	202.2	44.2	140	3.69	107.4	276	31	2	0	NA	1	NA
475	1	1	8	0	0	94	93	1	1	8	0	0	94	93	1.19	NA	4.34	2	NA	NA	NA	40	23	25	148	5.4	2.4	4.24	28	16	5.27	17.37	150	1.23	13.7	70	1.15	261.7	53	139.2	3.62	95.9	279	30	2	0	NA	2	NA
477	1	0	NA	NA	NA	197	196	1	0	NA	NA	NA	242	241	1.61	NA	5.02	2	NA	NA	NA	45	47	30	65	3.2	2.5	4.97	23	44	5.88	19.52	158	1.16	8.6	80	0.71	606.7	79.6	137.1	3.73	100.3	273	35	2	0	NA	2	NA
481	1	0	NA	NA	NA	197	196	1	0	NA	NA	NA	242	241	1.08	NA	3.67	1	20	1	NA	41	43	11	86	3.6	2.33	3.49	24	85	6.72	12.54	181	1.2	6.8	71	1.08	208.2	35.4	140.1	3.6	101.5	280	30	2	0	NA	2	NA
488	1	0	NA	NA	NA	188	188	1	0	NA	NA	NA	248	247	1.67	NA	7.03	1	15	1	NA	39	12	21	69	2.1	2.28	6.9	22	42	4.77	16.12	151	1.2	5.1	67	1.28	297.4	44.2	142	4.33	104.6	280	28	2	0	NA	2	NA
489	1	0	NA	NA	NA	181	180	1	0	NA	NA	NA	242	241	1.09	NA	5.95	2	NA	NA	NA	46	22	26	84	3.2	2.3	6.08	23	31	5.16	11.28	138	1.07	6.8	77	1.72	297.4	53	137.4	4.13	102.1	273	31	2	0	NA	2	NA
493	1	0	NA	NA	NA	186	186	1	0	NA	NA	NA	241	241	1.08	NA	5.87	2	NA	NA	NA	48	37	25	83	4.3	2.4	5.9	28	25	6.05	17.01	125	1.26	10.3	74	2.01	475.8	61.9	141.2	4.15	103	282	26	2	0	NA	2	NA
499	1	0	NA	NA	NA	200	200	1	0	NA	NA	NA	249	249	1.07	NA	4.73	2	NA	NA	NA	52	22	18	78	4.6	2.33	4.63	24	21	4.61	18.09	155	1.16	8.6	78	2.28	267.7	61.9	144.6	4.16	105.3	287	26	2	0	NA	2	NA
504	1	0	NA	NA	NA	183	182	1	0	NA	NA	NA	230	229	1	NA	5.07	2	NA	NA	NA	43	19	15	90	4.6	2.38	4.91	23	10	4.5	9.13	129	1.13	6.8	75	1.72	309.3	44.2	141.8	4.52	105.4	282	32	2	0	NA	2	NA
505	1	0	NA	NA	NA	195	195	1	0	NA	NA	NA	245	245	1.02	NA	4.65	1	28	3	12	44	22	24	90	5.7	2.38	4.45	23	37	6.44	14.51	142	1.07	13.7	77	1.03	511.5	79.6	139	4.02	100.9	280	33	2	0	NA	2	NA
508	1	1	10	0	0	157	156	1	1	1	0	0	157	157	1.39	NA	5.72	2	NA	NA	NA	47	16	20	102	3.2	2.33	5.46	26	40	4.39	11.82	152	1.03	5.1	74	1.26	261.7	44.2	140.7	4.3	101.6	278	27	2	0	NA	2	NA
509	1	1	10	0	0	100	99	1	1	10	0	0	100	100	1.1	NA	5.04	1	17	3	41	43	26	28	93	6.1	2.4	4.84	23	15	5.11	21.49	178	1	15.4	74	0.82	356.9	79.6	145.3	4.29	106	290	31	1	1	NA	2	NA
512	1	0	NA	NA	NA	197	196	1	0	NA	NA	NA	241	241	1.06	NA	5.46	1	14	1	NA	43	22	22	102	7.1	2.38	5.22	23	26	4.39	30.63	159	1.1	8.6	71	1.59	345	88.4	137.5	4.47	101.6	276	28	2	0	NA	2	NA
514	1	0	NA	NA	NA	184	183	1	0	NA	NA	NA	230	230	1.04	NA	3.59	1	18	2	NA	47	18	16	111	5	2.43	3.34	24	14	5.11	11.46	118	1.1	17.1	79	0.98	428.3	70.7	137.7	4.1	100.4	275	32	2	0	NA	2	NA
517	1	0	NA	NA	NA	195	195	1	0	NA	NA	NA	236	236	1.04	NA	4.32	2	NA	NA	NA	49	49	33	73	5.4	2.33	4.16	25	43	6.16	17.37	134	1.13	6.8	76	0.78	356.9	44.2	140.8	4.4	106.1	282	27	2	0	NA	2	NA
528	1	0	NA	NA	NA	192	192	1	0	NA	NA	NA	235	235	1.17	NA	5.12	2	NA	NA	NA	51	31	22	64	3.6	2.45	4.91	29	42	5.66	12.18	113	1.16	10.3	76	1.5	285.5	97.2	146	4.28	106.8	290	25	2	0	NA	2	NA
531	1	0	NA	NA	NA	190	190	1	0	NA	NA	NA	235	235	1.34	NA	4.16	1	25	3	30	46	31	23	69	6.1	2.23	4.01	24	22	5	12.18	133	1	10.3	66	1.23	297.4	61.9	142.7	4.48	106.9	285	20	2	0	NA	2	NA
532	1	0	NA	NA	NA	184	183	1	0	NA	NA	NA	238	237	0.61	NA	3.96	1	26	1	NA	43	26	22	76	3.9	2.28	3.88	26	34	3.83	13.07	176	1.32	6.8	75	4.18	333.1	79.6	139.6	4.13	102.8	276	32	2	0	NA	2	NA
535	1	0	NA	NA	NA	197	196	1	0	NA	NA	NA	235	234	1.34	NA	5.97	2	NA	NA	NA	44	15	14	91	2.9	2.28	5.84	26	22	11.05	15.04	125	1.1	10.3	72	1.87	208.2	26.5	139.7	3.95	100.3	283	28	2	0	NA	2	NA
537	1	0	NA	NA	NA	182	182	1	0	NA	NA	NA	237	236	1.11	NA	6.67	1	15	1	NA	49	31	26	52	8.6	2.65	6.28	21	27	4.33	17.55	128	1	8.6	77	3.08	321.2	150.3	138	5.03	102.3	279	28	1	1	NA	2	NA
541	1	0	NA	NA	NA	191	189	1	0	NA	NA	NA	249	248	1.91	NA	5.51	2	NA	NA	NA	46	12	20	58	5	2.2	5.46	22	6	4.44	3.4	117	1.13	6.8	76	0.84	208.2	44.2	139.4	3.81	104.1	278	30	2	0	NA	2	NA
542	1	0	NA	NA	NA	181	180	1	0	NA	NA	NA	234	233	1.82	NA	6	1	13	1	NA	38	15	15	82	5.4	2.2	5.9	22	10	5.33	7.16	142	1.23	5.1	71	1.57	291.5	44.2	136.1	4.09	99.4	273	33	2	0	NA	2	NA
543	1	0	NA	NA	NA	195	195	1	0	NA	NA	NA	241	241	0.87	NA	5.04	2	NA	NA	NA	40	28	33	72	3.6	2.25	4.76	26	87	4.89	9.31	175	0.94	6.8	74	1.63	392.6	70.7	139.2	3.99	102.2	276	34	2	0	NA	2	NA
551	1	0	NA	NA	NA	193	193	1	0	NA	NA	NA	231	231	2.21	NA	6.72	2	NA	NA	NA	43	20	26	72	3.6	2.38	6.49	22	55	5.05	20.95	171	1.03	3.4	69	1.54	214.1	53	140.7	3.99	103.1	279	26	2	0	NA	2	NA
554	1	0	NA	NA	NA	198	196	1	0	NA	NA	NA	248	246	0.8	NA	4.09	1	0	3	6	46	19	19	96	6.8	2.45	3.83	25	17	4.66	13.43	160	1.07	8.6	80	1.37	452	97.2	142.2	4.05	105.6	285	34	2	0	NA	2	NA
561	1	1	4	0	0	62	61	1	1	4	0	0	62	61	1.06	NA	5.12	2	NA	NA	NA	41	14	27	74	9.3	2.5	5.02	22	24	4.27	10.57	162	1.2	8.6	86	1.32	392.6	79.6	139.3	4.9	102	282	45	2	0	NA	1	NA
563	1	0	NA	NA	NA	186	185	1	0	NA	NA	NA	246	245	1.06	NA	4.68	1	20	3	6	46	29	20	77	5.7	2.48	4.47	23	21	4.66	35.82	141	1.07	13.7	81	0.88	333.1	61.9	135.3	3.71	101.9	271	35	1	1	NA	1	NA
568	1	0	NA	NA	NA	191	190	1	0	NA	NA	NA	249	249	2.38	NA	6.18	2	NA	NA	NA	44	32	27	100	5.4	2.33	5.92	23	29	5.5	16.48	190	0.97	6.8	73	0.85	315.2	61.9	140.7	4.22	102.9	282	29	2	0	NA	2	NA
569	1	0	NA	NA	NA	198	196	1	0	NA	NA	NA	242	240	0.64	NA	4.6	2	NA	NA	NA	44	248	245	106	3.6	2.38	4.37	23	319	4.72	18.27	352	1	13.7	74	1.65	392.6	61.9	141	4.2	104.9	280	30	2	0	NA	2	NA
577	1	0	NA	NA	NA	194	194	1	0	NA	NA	NA	230	230	1.17	NA	4.99	2	NA	NA	NA	51	28	25	76	4.6	2.53	4.94	23	18	5.22	11.64	142	1.42	17.1	77	1.96	285.5	79.6	142.3	3.98	103.8	284	26	2	0	NA	2	NA
578	1	0	NA	NA	NA	192	191	1	0	NA	NA	NA	241	240	1.34	NA	4.97	1	19	3	16	47	21	21	49	5	2.2	4.86	22	17	4.77	3.22	125	1.39	6.8	73	1.14	267.7	53	139.5	4.07	106.3	278	26	2	0	NA	2	NA
581	1	0	NA	NA	NA	194	194	1	0	NA	NA	NA	230	230	1.22	NA	3.88	2	NA	NA	NA	46	15	24	60	4.3	2.25	3.54	25	11	5.16	11.46	170	0.9	8.6	74	0.73	226	53	140.4	3.97	106.6	280	28	2	0	NA	2	NA
583	1	0	NA	NA	NA	200	200	1	0	NA	NA	NA	238	238	1.67	NA	3.96	1	18	1	NA	44	15	19	65	8.6	2.3	3.65	23	15	5.05	9.49	180	1.36	6.8	70	0.28	279.6	79.6	143	4.15	106.8	289	26	2	0	NA	2	NA
584	1	0	NA	NA	NA	197	196	1	0	NA	NA	NA	230	230	1.25	NA	5.82	2	NA	NA	NA	52	20	21	82	5.4	2.58	5.43	23	19	4.61	28.48	126	0.97	18.8	78	1.52	404.5	70.7	136.7	4.1	98.7	273	26	2	0	NA	2	NA
585	1	0	NA	NA	NA	181	180	1	0	NA	NA	NA	242	241	0.69	NA	5.17	2	NA	NA	NA	49	25	22	65	4.3	2.45	5.02	27	16	4.77	16.48	167	1.16	12	74	3.07	374.7	70.7	140.3	4.27	104.2	279	25	2	0	NA	2	NA
588	1	0	NA	NA	NA	185	184	1	0	NA	NA	NA	232	231	1.04	NA	3.93	2	NA	NA	NA	46	15	16	74	4.6	2.4	3.8	23	25	5.16	26.51	145	1.26	13.7	81	0.82	327.1	79.6	141.3	4.27	102.5	282	35	2	0	NA	2	NA
592	1	0	NA	NA	NA	194	192	1	0	NA	NA	NA	240	239	1.1	NA	6.88	2	NA	NA	NA	51	19	22	67	4.3	2.48	6.83	26	13	4.94	33.67	140	1.03	29.1	78	1.81	315.2	53	135.2	4.88	97.8	270	27	2	0	NA	2	NA
593	1	0	NA	NA	NA	189	188	1	0	NA	NA	NA	232	231	0.98	NA	4.55	1	17	3	15	41	48	29	80	5	2.28	4.42	21	39	5.16	9.85	189	0.94	5.1	71	2.12	374.7	79.6	140.5	4.34	106.6	280	30	2	0	NA	2	NA
595	1	0	NA	NA	NA	190	190	1	0	NA	NA	NA	248	248	0.98	NA	5.07	1	14	1	NA	43	13	17	65	3.2	2.43	4.84	24	15	4.11	14.33	142	1.16	6.8	71	1.51	243.9	79.6	140.8	4.17	105.9	278	28	2	0	NA	2	NA
596	1	0	NA	NA	NA	185	184	1	0	NA	NA	NA	243	242	1.42	NA	3.93	1	18	2	NA	40	22	18	90	6.4	2.45	3.85	23	17	4.72	24.54	159	1.1	5.1	73	0.76	249.8	61.9	133.5	3.72	98.7	268	33	2	0	NA	2	NA
602	1	0	NA	NA	NA	198	197	1	0	NA	NA	NA	229	229	1.06	NA	3.9	1	18	2	NA	44	22	21	63	4.6	2.38	3.72	21	45	4.83	9.67	132	1.29	8.6	76	0.88	339	44.2	137.8	4.27	101.9	275	32	2	0	NA	2	NA
613	1	0	NA	NA	NA	183	181	1	0	NA	NA	NA	237	235	0.97	NA	5.92	1	16	2	NA	42	26	20	85	5.7	2.18	5.53	25	34	5.27	13.97	153	1	18.8	74	1.6	368.8	106.1	139.8	4.46	102.6	280	32	2	0	NA	2	NA
614	1	1	9	0	0	193	191	1	1	9	0	0	190	188	1.31	NA	5.53	2	NA	NA	NA	44	23	23	67	4.3	2.13	5.09	24	123	7.72	12.54	149	1	8.6	75	1.36	327.1	61.9	132.8	3.74	93.7	268	31	2	0	NA	2	NA
615	1	0	NA	NA	NA	181	181	1	0	NA	NA	NA	242	242	1.25	NA	4.78	2	NA	NA	NA	45	23	19	79	3.6	2.38	4.81	22	55	4.55	16.66	162	1.2	10.3	77	1.28	315.2	44.2	140.3	4.2	104.4	278	32	2	0	NA	2	NA
616	1	0	NA	NA	NA	198	197	1	0	NA	NA	NA	229	228	1.65	NA	3.1	2	NA	NA	NA	46	26	30	44	4.6	2.2	3.05	26	44	4.94	12.54	184	0.94	8.6	75	0.52	243.9	88.4	140.6	3.61	100.3	280	29	2	0	NA	2	NA
620	1	1	10	1	0	24	23	1	1	10	1	0	25	24	1.44	NA	5.28	2	NA	NA	NA	44	22	34	68	5	2.35	4.84	27	23	4.94	12.72	228	1.13	8.6	77	1.14	339	88.4	140	3.87	100.9	279	33	2	0	NA	2	NA
622	1	0	NA	NA	NA	190	189	1	0	NA	NA	NA	232	232	1.7	NA	4.53	2	NA	NA	NA	45	24	26	58	4.3	2.38	4.4	27	20	4.22	26.33	152	1.16	8.6	71	1.28	261.7	44.2	134.7	3.87	94.3	268	26	2	0	NA	2	NA
626	1	1	NA	NA	NA	61	61	1	0	NA	NA	NA	242	242	2.56	NA	4.86	1	0	1	NA	40	44	51	82	6.1	2.4	4.97	20	56	7.66	17.91	190	1.23	10.3	78	0.9	410.4	97.2	138	4.5	100.6	279	38	2	0	NA	1	NA
627	1	0	NA	NA	NA	194	194	1	0	NA	NA	NA	242	241	1.47	NA	9.52	2	NA	NA	NA	51	17	23	57	3.6	2.4	8.77	23	22	4.89	15.58	185	0.97	18.8	85	1.56	297.4	35.4	138.8	3.73	97.8	276	34	2	0	NA	2	NA
628	1	0	NA	NA	NA	197	197	1	0	NA	NA	NA	241	241	0.97	NA	7.06	1	44	1	NA	46	36	20	87	6.4	2.35	6.7	23	21	7.83	13.79	186	0.97	5.1	76	2.45	220.1	44.2	138.3	4.4	100.5	280	30	2	0	NA	2	NA
636	1	0	NA	NA	NA	181	181	1	1	10	0	0	234	233	1.88	NA	3.75	1	19	2	NA	50	21	28	106	4.3	2.45	3.72	23	157	4.61	14.87	144	1.23	8.6	74	1.02	315.2	61.9	143.3	3.92	107.1	284	24	2	0	NA	2	NA
639	1	0	NA	NA	NA	183	183	1	0	NA	NA	NA	237	236	1.28	NA	4.76	2	NA	NA	NA	51	14	17	75	5	2.55	4.78	24	14	4.16	13.97	126	1.2	8.6	85	0.73	255.8	61.9	137.1	4.13	97.4	273	34	2	0	NA	2	NA
642	1	1	10	0	0	85	84	1	1	1	0	0	85	85	1.28	NA	6.62	1	13	1	NA	48	27	20	86	5.4	2.5	6.34	23	19	4.66	18.09	120	1	10.3	76	0.86	469.9	88.4	139.4	4.23	102	278	28	2	0	NA	2	NA
643	1	0	NA	NA	NA	181	181	1	0	NA	NA	NA	242	242	1.85	NA	4.81	1	13	1	NA	47	20	19	80	3.2	2.33	5.02	24	68	4.16	15.58	108	1.03	12	76	0.5	297.4	61.9	142.9	3.94	107.2	282	29	2	0	NA	2	NA
644	1	0	NA	NA	NA	200	199	1	0	NA	NA	NA	244	243	1.34	NA	4.65	2	NA	NA	NA	44	12	16	95	3.2	2.33	4.65	26	19	4.61	11.82	141	1.03	8.6	67	0.71	380.7	44.2	140.6	3.74	103.9	278	23	2	0	NA	1	NA
645	1	1	10	0	0	29	28	1	1	10	0	0	29	29	0.65	NA	3.23	1	18	3	52	42	28	33	93	5	2.28	3.15	26	43	5.55	11.1	168	0.87	13.7	78	1.67	452	79.6	141.2	4.11	102.9	282	36	2	0	NA	2	NA
646	1	0	NA	NA	NA	193	193	1	0	NA	NA	NA	229	228	0.82	NA	4.27	1	16	2	NA	44	52	47	93	5.4	2.33	4.06	21	23	4.94	12	121	1.42	8.6	79	1.84	356.9	35.4	139.5	4.12	102	279	35	2	0	NA	2	NA
647	1	0	NA	NA	NA	195	194	1	0	NA	NA	NA	245	244	0.87	NA	3.88	1	25	1	NA	45	13	13	61	5.4	2.3	3.78	22	14	5.55	12.9	124	0.97	8.6	71	0.7	297.4	79.6	138.6	4.24	103.4	278	26	2	0	NA	2	NA
654	1	1	10	0	0	139	138	1	1	1	0	0	139	138	1.39	NA	6	1	34	3	9	41	8	12	133	5.7	2.33	5.87	23	22	6.5	15.94	75	1.03	5.1	82	5.62	220.1	35.4	139.4	4.1	100.2	280	41	2	0	NA	2	NA
658	1	0	NA	NA	NA	184	183	1	0	NA	NA	NA	232	231	1.31	NA	4.91	2	NA	NA	NA	44	19	19	61	3.9	2.3	4.81	26	14	4.77	12.72	121	1.16	5.1	75	1.02	190.3	53	138.2	4.09	102.9	275	31	2	0	NA	2	NA
665	1	0	NA	NA	NA	199	198	1	0	NA	NA	NA	247	247	0.78	NA	5.87	2	NA	NA	NA	47	34	22	115	5	2.48	5.74	23	45	5.38	9.49	151	1.39	8.6	76	4.31	356.9	88.4	139.6	4.16	102	279	29	2	0	NA	2	NA
666	1	0	NA	NA	NA	194	193	1	0	NA	NA	NA	241	239	0.79	NA	6.05	2	NA	NA	NA	42	11	17	100	5.7	2.28	5.92	24	32	5.61	11.28	133	0.97	5.1	73	3.44	374.7	70.7	142.6	4.1	102.5	286	31	2	0	NA	2	NA
668	1	0	NA	NA	NA	195	194	1	0	NA	NA	NA	244	243	1.53	NA	4.71	2	NA	NA	NA	45	16	17	112	4.3	2.45	4.65	25	34	5.27	16.12	144	0.81	22.2	77	0.45	297.4	106.1	141.2	4.02	102.5	281	32	2	0	NA	2	NA
671	1	1	6	1	1	65	65	1	1	6	1	1	66	65	1.41	NA	6	2	NA	NA	NA	43	16	23	60	7.5	2.43	5.77	24	15	5.55	12.36	152	1.13	5.1	75	1.47	267.7	44.2	140	4.27	105.6	282	32	2	0	NA	2	NA
674	1	0	NA	NA	NA	183	182	1	0	NA	NA	NA	246	245	1.42	NA	4.86	2	NA	NA	NA	48	22	20	70	3.2	2.4	4.78	23	30	4.33	23.46	113	0.81	8.6	79	1.26	148.7	35.4	139.7	4.35	103.6	276	31	2	0	NA	2	NA
675	1	1	4	0	0	183	182	1	1	4	0	0	181	180	1.78	NA	5.53	1	19	1	NA	40	10	14	135	3.9	2.43	5.59	26	22	19.76	9.49	168	1.2	5.1	79	1.13	279.6	61.9	134.9	4.44	95.9	284	39	2	0	NA	1	NA
677	1	0	NA	NA	NA	185	184	1	0	NA	NA	NA	232	231	0.69	NA	8.28	1	15	1	NA	47	35	28	87	3.9	2.33	7.94	26	19	5.5	18.81	163	1.23	6.8	76	4.71	303.3	53	140.2	4.41	100.8	279	29	2	0	NA	2	NA
678	1	0	NA	NA	NA	195	193	1	0	NA	NA	NA	245	243	0.87	NA	6.21	1	24	1	NA	43	34	24	93	5.7	2.48	6	26	32	5.5	12.72	196	1.49	6.8	78	3.21	458	97.2	139.6	4.12	101.1	280	35	2	0	NA	2	NA
681	1	0	NA	NA	NA	200	199	1	0	NA	NA	NA	249	248	1.11	NA	4.94	1	18	3	34	45	57	37	159	3.9	2.38	4.68	24	26	4.27	18.27	141	1.2	8.6	70	1.36	291.5	70.7	141.7	3.86	103.9	281	25	2	0	NA	2	NA
684	1	0	NA	NA	NA	190	188	1	0	NA	NA	NA	242	241	1.17	NA	4.58	2	NA	NA	NA	44	13	20	42	3.9	2.33	4.27	23	8	4.16	11.28	142	1.23	6.8	71	0.69	196.3	61.9	136.1	4.16	99.3	270	27	2	0	NA	2	NA
685	1	1	3	0	0	87	86	1	1	3	0	0	88	86	1.03	NA	4.78	1	14	1	NA	44	21	19	78	3.9	2.3	4.4	24	29	5.83	16.3	134	1.03	8.6	79	1.95	404.5	97.2	144.5	4.44	100.4	288	35	2	0	NA	2	NA
686	1	0	NA	NA	NA	182	182	1	0	NA	NA	NA	246	246	0.95	NA	5.9	1	0	3	10	47	22	19	98	5.7	2.35	5.59	24	30	4.61	11.28	127	0.97	8.6	72	1.46	422.3	61.9	140.1	4.34	102.6	280	25	2	0	NA	2	NA
689	1	0	NA	NA	NA	194	193	1	0	NA	NA	NA	230	229	1	NA	3.1	2	NA	NA	NA	45	20	24	84	4.6	2.28	2.9	25	13	4.83	11.46	122	1.07	8.6	69	0.52	392.6	79.6	144	4.24	104.6	286	24	2	0	NA	2	NA
690	1	0	NA	NA	NA	195	194	1	1	2	0	0	215	214	1.56	NA	5.87	2	NA	NA	NA	41	16	19	77	3.9	2.35	5.92	28	15	4.61	17.73	111	0.84	6.8	73	3.14	303.3	53	138.4	3.86	98.8	275	32	2	0	NA	2	NA
692	1	0	NA	NA	NA	182	181	1	0	NA	NA	NA	232	231	1.01	NA	4.47	2	NA	NA	NA	40	21	18	115	5.4	2.2	4.45	23	19	5.66	9.13	122	0.97	5.1	72	1.55	380.7	70.7	140	3.99	100.8	280	32	2	0	NA	2	NA
695	1	0	NA	NA	NA	193	193	1	0	NA	NA	NA	237	237	1.5	NA	5.22	1	25	3	8	48	46	33	67	5.4	2.33	5.12	27	46	8.88	9.49	124	0.97	5.1	79	2.37	321.2	70.7	140.9	4.31	105.3	285	31	2	0	NA	2	NA
698	1	0	NA	NA	NA	182	182	1	0	NA	NA	NA	245	245	1.08	NA	6.03	2	NA	NA	NA	48	14	23	97	3.2	2.28	5.72	24	16	5.88	23.1	254	0.78	6.8	78	3.17	339	44.2	141.2	3.5	103.1	281	30	2	0	NA	1	NA
701	1	0	NA	NA	NA	190	189	1	0	NA	NA	NA	248	247	0.82	NA	5.15	1	20	3	4	43	21	21	104	2.9	2.25	4.94	22	27	11.99	13.43	174	1.16	6.8	82	3.04	368.8	35.4	135.2	3.86	98	275	39	2	0	NA	1	NA
703	1	0	NA	NA	NA	187	187	1	0	NA	NA	NA	246	246	1.54	NA	3.75	2	NA	NA	NA	37	14	14	72	3.9	2.18	3.49	23	10	4.83	19.88	116	0.81	6.8	70	0.81	267.7	44.2	135	3.83	100.8	269	33	2	0	NA	2	NA
705	1	1	1	0	1	53	51	1	1	1	0	1	53	52	0.97	NA	5.04	1	12	3	50	42	17	23	119	11.1	2.5	5.12	26	49	6.33	15.04	165	1	6.8	87	1.99	333.1	168	136	5.33	96.5	279	45	2	1	NA	2	NA
708	1	0	NA	NA	NA	200	199	1	0	NA	NA	NA	244	243	0.86	NA	4.06	2	NA	NA	NA	46	61	29	81	3.2	2.35	3.93	24	19	4.61	26.51	170	0.87	10.3	77	0.99	350.9	35.4	139.7	4.08	105.9	277	31	2	0	NA	2	NA
714	1	0	NA	NA	NA	182	181	1	0	NA	NA	NA	236	235	1.03	NA	4.99	1	17	1	NA	46	21	25	49	3.9	2.48	4.65	25	14	5.61	22.57	160	1.03	12	73	1.03	297.4	70.7	141.1	4.24	106.5	281	27	2	0	NA	2	NA
723	1	0	NA	NA	NA	186	186	1	0	NA	NA	NA	237	237	1.71	NA	6.83	2	NA	NA	NA	39	28	23	80	3.6	2.25	6.8	23	68	5.5	8.96	188	1.03	12	75	1.04	392.6	70.7	136.8	4.01	100.5	273	36	2	0	NA	2	NA
727	1	0	NA	NA	NA	195	194	1	0	NA	NA	NA	236	235	1.44	NA	5.84	1	14	3	2	48	18	19	58	7.1	2.23	5.56	26	25	5.61	14.15	136	1.16	8.6	73	0.94	279.6	70.7	137.3	4.17	99	277	25	2	0	NA	2	NA
728	1	1	2	0	0	33	32	1	1	2	0	0	33	33	1.82	NA	5.33	1	18	3	4	43	10	17	59	4.6	2.33	5.22	23	16	4.66	16.3	170	1.03	8.6	75	0.67	243.9	44.2	137.4	4.24	104.4	274	32	2	0	NA	2	NA
729	1	0	NA	NA	NA	191	190	1	1	5	1	0	197	197	1	NA	4.03	2	NA	NA	NA	45	20	19	65	7.5	2.38	3.98	23	72	4.94	30.27	170	0.71	20.5	76	0.62	356.9	79.6	138	4.57	102.4	278	31	2	0	NA	1	NA
731	1	0	NA	NA	NA	200	199	1	0	NA	NA	NA	247	245	1.06	NA	4.01	2	NA	NA	NA	43	34	25	74	5.4	2.33	3.93	21	19	4.39	16.3	168	1.26	10.3	74	1.14	237.9	44.2	139.8	3.62	102.2	279	31	2	0	NA	2	NA
734	1	0	NA	NA	NA	199	198	1	0	NA	NA	NA	246	245	2.04	NA	6.62	2	NA	NA	NA	49	20	23	72	3.9	2.4	6.41	25	18	4.94	21.85	135	1.1	6.8	82	0.98	309.3	44.2	141	4.14	105.8	280	33	2	0	NA	2	NA
737	1	0	NA	NA	NA	184	184	1	0	NA	NA	NA	237	237	1.76	NA	6.41	2	NA	NA	NA	45	11	16	59	5.4	2.38	5.97	23	12	4.39	11.1	156	1.1	12	81	0.78	243.9	61.9	138.4	3.69	100.1	276	36	2	0	NA	2	NA
741	1	0	NA	NA	NA	181	179	1	1	1	0	0	218	216	1.52	NA	4.34	1	32	3	26	42	12	20	88	6.1	2.25	4.5	24	16	5.44	7.52	144	1.07	6.8	73	0.97	297.4	44.2	142.1	3.9	104	285	31	2	0	NA	2	NA
747	1	0	NA	NA	NA	199	199	1	0	NA	NA	NA	239	239	1.82	NA	4.91	2	NA	NA	NA	43	20	19	120	6.8	2.35	4.84	21	9	3.78	15.76	113	1.07	6.8	77	0.32	214.1	61.9	139.2	3.9	103.2	278	34	2	0	NA	2	NA
753	1	0	NA	NA	NA	192	192	1	1	10	0	1	119	118	1.94	NA	5.15	1	13	2	NA	55	18	19	79	5	2.58	4.86	29	16	3.22	39.4	148	1.23	20.5	86	0.38	469.9	79.6	142.5	4.21	99.9	282	31	2	0	NA	2	NA
754	1	1	10	0	0	104	103	1	1	10	0	0	104	104	0.93	NA	4.71	1	23	3	1	42	39	32	77	3.2	2.53	4.84	21	20	4.16	15.58	163	1.39	5.1	82	0.4	178.4	44.2	134.9	3.77	101.6	267	40	2	0	NA	2	NA
757	1	0	NA	NA	NA	201	199	1	0	NA	NA	NA	237	235	1.36	NA	5.53	1	16	1	NA	47	19	17	92	2.1	2.48	5.35	23	49	5.22	24.18	134	1	25.7	77	1.29	315.2	70.7	137.5	3.37	96.6	272	30	2	0	NA	2	NA
761	1	1	2	0	0	142	141	1	1	2	0	0	142	141	1.7	NA	7.68	2	NA	NA	NA	47	26	25	79	4.6	2.35	5.61	24	18	5.72	19.88	152	1.32	8.6	74	1.14	214.1	53	138.7	4.29	103.2	277	27	2	0	NA	2	NA
764	1	0	NA	NA	NA	198	198	1	0	NA	NA	NA	243	243	0.91	NA	5.4	2	NA	NA	NA	48	35	28	92	6.1	2.23	4.99	25	33	5	12.9	178	1.13	10.3	73	2.31	458	70.7	141.5	3.7	105.1	283	25	2	0	NA	2	NA
765	1	0	NA	NA	NA	192	192	1	0	NA	NA	NA	239	239	1.26	NA	4.01	2	NA	NA	NA	44	14	14	65	4.3	2.25	3.9	24	15	4.77	16.3	116	0.84	10.3	79	0.78	214.1	35.4	138.3	3.63	104.9	275	35	2	0	NA	2	NA
770	1	0	NA	NA	NA	182	181	1	0	NA	NA	NA	246	246	0.97	NA	4.5	1	13	1	NA	52	27	24	80	3.9	2.43	4.29	24	44	5.05	13.07	119	1.26	8.6	82	2.01	333.1	70.7	140.6	3.9	100.3	280	30	2	0	NA	2	NA
776	1	0	NA	NA	NA	190	189	1	0	NA	NA	NA	244	243	0.82	NA	5.59	2	NA	NA	NA	47	29	33	71	5	2.5	5.38	23	22	5.05	16.84	154	1.13	12	81	1.73	392.6	97.2	138.4	4.22	100.9	276	34	2	0	NA	2	NA
778	1	0	NA	NA	NA	183	183	1	0	NA	NA	NA	237	236	1.5	NA	5.09	2	NA	NA	NA	44	14	17	75	3.2	2.33	5.04	23	11	5.22	8.96	168	1.26	6.8	71	0.46	196.3	61.9	139.3	3.76	103.8	277	27	2	0	NA	2	NA
781	1	0	NA	NA	NA	194	193	1	0	NA	NA	NA	231	230	1.18	NA	NA	2	NA	NA	NA	46	11	15	76	4.6	2.45	5.2	21	30	6.16	9.31	130	0.78	5.1	81	1.22	297.4	88.4	138.5	4.27	107.2	277	35	2	0	NA	2	NA
782	1	0	NA	NA	NA	201	200	1	0	NA	NA	NA	238	237	1.24	NA	4.63	1	35	1	NA	44	19	18	96	5.7	2.35	4.58	26	11	4.66	12.18	170	1.13	6.8	75	1.22	291.5	61.9	141.6	3.57	102.5	283	31	2	0	NA	2	NA
783	1	0	NA	NA	NA	199	198	1	0	NA	NA	NA	231	230	0.93	NA	6.49	1	20	1	NA	44	26	23	69	3.6	2.23	6.05	23	38	5.33	17.55	123	0.68	12	71	2.92	350.9	61.9	142.4	4.35	105.2	283	27	2	0	NA	2	NA
784	1	0	NA	NA	NA	196	195	1	0	NA	NA	NA	236	235	1.17	NA	6.05	1	19	1	NA	49	104	64	92	6.8	2.3	5.82	22	79	5.77	20.95	248	0.97	8.6	70	2.07	416.4	53	137.2	4.31	102.2	277	21	2	0	NA	2	NA
787	1	1	10	1	1	50	50	1	1	1	1	1	51	50	1.95	NA	4.65	2	NA	NA	NA	43	28	28	75	12.5	2.6	4.55	23	38	12.6	15.94	176	0.84	6.8	80	1.29	469.9	168	139.7	4.25	106.5	294	37	2	1	NA	2	NA
788	1	1	1	0	0	14	14	1	1	1	0	0	15	14	1.34	NA	5.28	1	23	3	58	45	18	24	58	9.3	2.45	5.35	24	18	5.94	11.82	208	1	12	77	1.14	309.3	97.2	141.7	4.95	103.9	288	32	1	1	NA	1	NA
789	1	1	10	0	0	174	173	1	1	10	0	0	175	174	1.5	NA	3.98	2	NA	NA	NA	43	22	27	68	4.6	2.38	3.9	21	19	4.66	9.49	167	0.84	6.8	77	1.34	255.8	44.2	138.9	3.96	101.6	277	34	2	0	NA	1	NA
792	1	1	10	0	0	133	132	1	1	10	0	0	133	133	2.41	NA	6.15	1	20	3	50	44	22	29	91	6.4	2.35	5.72	28	15	4.89	12.72	160	1.13	8.6	81	0.99	196.3	44.2	140.3	4.06	103.2	281	37	2	0	NA	2	NA
793	1	0	NA	NA	NA	191	190	1	0	NA	NA	NA	245	245	1.6	NA	7.11	2	NA	NA	NA	45	27	39	91	2.5	2.33	5.3	22	20	5.11	5.19	195	0.94	8.6	83	0.72	255.8	53	139.6	3.8	105.8	276	38	2	0	NA	1	NA
800	1	1	1	1	1	137	136	1	1	1	1	1	137	136	1.53	NA	5.9	2	NA	NA	NA	44	14	14	86	6.4	2.4	5.69	26	14	6.77	11.46	176	1.1	6.8	72	0.99	279.6	61.9	141.6	4.43	104.4	286	28	2	0	NA	2	NA
803	1	0	NA	NA	NA	194	193	1	0	NA	NA	NA	245	243	1.22	NA	4.58	1	15	1	NA	43	97	74	83	4.6	2.25	4.29	21	121	5.55	13.25	177	1	5.1	77	1.33	291.5	61.9	140.4	4.06	106	280	34	2	0	NA	2	NA
804	1	0	NA	NA	NA	198	197	1	0	NA	NA	NA	241	240	1.34	NA	6.13	1	0	3	15	47	25	20	87	5	2.2	5.74	25	66	5.88	12.54	143	0.81	8.6	75	1.08	291.5	70.7	141.9	3.92	102.9	284	28	2	0	NA	2	NA
807	1	0	NA	NA	NA	199	199	1	1	3	0	1	212	212	0.91	NA	4.84	1	25	3	3	42	19	27	65	7.9	2.5	4.94	23	32	5.05	14.33	207	1.39	6.8	81	2.74	434.2	97.2	138.6	4.24	98.3	280	39	2	1	NA	1	NA
811	1	0	NA	NA	NA	198	197	1	0	NA	NA	NA	234	233	1.2	NA	4.29	2	NA	NA	NA	49	16	14	68	3.6	2.28	4.11	24	12	4.27	18.63	129	1.13	8.6	76	0.67	184.4	35.4	142	3.82	103.4	281	27	2	0	NA	2	NA
812	1	0	NA	NA	NA	195	194	1	0	NA	NA	NA	244	243	1.65	NA	5.61	2	NA	NA	NA	43	21	22	76	7.1	2.48	5.38	23	20	4.39	9.85	146	1.23	6.8	80	1.15	243.9	70.7	141.2	3.42	101.9	283	37	2	0	NA	2	NA
813	1	0	NA	NA	NA	191	191	1	0	NA	NA	NA	249	248	1.36	NA	5.35	1	14	1	NA	44	32	22	102	6.1	2.25	5.22	23	16	5.77	29.01	230	0.84	15.4	73	1.3	333.1	53	141.9	4.38	105.8	285	29	2	0	NA	2	NA
815	1	0	NA	NA	NA	200	199	1	0	NA	NA	NA	248	247	1.06	NA	6.08	1	14	3	4	46	19	24	112	5	2.38	5.9	23	40	5	10.93	146	1	8.6	81	2.62	374.7	79.6	140.4	4.23	103.3	280	35	2	0	NA	2	NA
816	1	1	10	0	0	133	132	1	1	1	1	0	223	222	1.47	NA	6.21	1	20	3	5	50	16	16	83	5.4	2.4	6.31	27	14	5.33	21.13	163	0.97	8.6	80	0.97	362.8	61.9	138.8	4.31	97.9	278	30	2	0	NA	2	NA
821	1	0	NA	NA	NA	191	189	1	0	NA	NA	NA	236	235	1.07	NA	5.79	2	NA	NA	NA	47	23	21	96	4.3	2.38	5.95	30	25	5.16	10.39	186	1.1	6.8	81	0.77	279.6	61.9	134.9	4.34	95	269	34	2	0	NA	2	NA
828	1	1	10	0	0	185	185	1	1	10	0	0	184	183	1.45	NA	6.47	1	14	1	NA	44	35	29	104	4.6	2.48	6.34	23	108	6.22	13.43	141	1.23	5.1	82	1.78	362.8	53	141.9	4.31	104	284	38	2	0	NA	2	NA
831	1	0	NA	NA	NA	197	197	1	0	NA	NA	NA	242	242	0.67	NA	6.31	2	NA	NA	NA	43	28	21	69	5.4	2.38	5.97	22	17	5.16	18.98	127	1.1	10.3	76	2.9	499.6	88.4	137.8	3.99	101.6	276	33	2	0	NA	2	NA
835	1	0	NA	NA	NA	191	189	1	0	NA	NA	NA	249	247	1.14	NA	5.48	2	NA	NA	NA	43	14	21	124	5	2.4	5.3	23	10	4.72	17.73	142	0.78	10.3	79	1.2	166.5	35.4	138.3	4.14	103.8	276	36	2	0	NA	2	NA
836	1	0	NA	NA	NA	200	200	1	0	NA	NA	NA	239	239	1.48	NA	3.93	1	18	2	NA	47	20	33	59	5.4	2.38	3.8	23	14	4	15.94	157	1.03	12	74	0.47	362.8	70.7	136.3	3.7	98.1	272	27	2	0	NA	2	NA
850	1	0	NA	NA	NA	198	197	1	0	NA	NA	NA	242	242	1.5	NA	6.47	1	14	2	NA	50	28	22	41	6.1	2.48	6.21	25	32	5.16	18.81	132	1.13	12	74	2.42	267.7	61.9	141.7	4.06	103.6	284	24	2	0	NA	2	NA
852	1	0	NA	NA	NA	181	179	1	0	NA	NA	NA	232	230	1.03	NA	7.55	2	NA	NA	NA	44	24	22	84	6.1	2.33	7.32	22	28	5.94	20.42	156	0.84	10.3	76	2.63	434.2	88.4	136.1	4.16	99.7	274	32	2	1	NA	2	NA
855	1	0	NA	NA	NA	191	191	1	0	NA	NA	NA	235	235	1.34	NA	5.33	2	NA	NA	NA	42	22	21	78	4.6	2.4	4.89	22	15	5.33	18.98	151	1.32	6.8	71	1.2	261.7	61.9	141.4	3.65	108.7	282	29	2	0	NA	2	NA
858	1	1	5	0	0	17	16	1	1	5	0	0	17	17	1.03	NA	5.17	1	13	3	26	47	10	13	81	10.7	2.6	5.12	27	13	4.16	10.03	140	1.07	22.2	85	1.26	202.2	769.1	141.3	3.9	96.2	287	38	1	1	NA	1	NA
861	1	1	7	1	0	147	146	1	1	7	1	0	147	146	1.22	NA	4.58	1	18	3	52	44	12	15	64	4.6	2.33	4.29	26	22	6.11	10.39	142	1.16	5.1	85	2.1	285.5	35.4	141.8	4.31	105.6	284	41	2	0	NA	1	NA
862	1	1	2	1	1	185	184	1	1	7	1	1	175	174	0.73	NA	6.85	1	19	1	NA	43	20	14	70	8.9	2.38	6.78	22	49	9.27	22.03	128	1.16	6.8	75	5.34	190.3	61.9	138.5	4.21	103.6	285	32	2	0	NA	2	NA
864	1	0	NA	NA	NA	198	197	1	0	NA	NA	NA	242	241	1.29	NA	4.97	2	NA	NA	NA	48	13	18	51	4.6	2.33	4.68	23	9	4.77	15.04	125	1.03	8.6	76	0.59	243.9	53	141.9	4.59	106.6	282	28	2	0	NA	2	NA
865	1	0	NA	NA	NA	190	190	1	0	NA	NA	NA	248	248	1.5	NA	5.33	1	14	3	20	41	21	24	113	5	2.33	5.3	24	35	4.77	10.57	162	1.29	8.6	74	0.86	220.1	61.9	137.4	4.62	100.9	274	33	2	0	NA	2	NA
867	1	0	NA	NA	NA	198	198	1	0	NA	NA	NA	241	241	1.82	NA	4.16	2	NA	NA	NA	44	14	17	57	5.7	2.35	3.88	24	12	4.77	19.16	123	1.13	10.3	74	0.63	202.2	61.9	140.7	3.75	107	281	30	2	0	NA	2	NA
871	1	1	10	0	0	116	114	1	1	10	0	0	116	114	1.08	NA	5.53	2	NA	NA	NA	43	61	75	99	4.3	2.4	5.35	25	86	5.05	13.25	243	1.29	5.1	74	1.85	362.8	61.9	138.5	3.6	102	276	31	2	0	NA	2	NA
875	1	1	4	0	0	35	34	1	1	4	0	0	24	23	1.59	NA	6.75	2	NA	NA	NA	44	16	17	95	8.9	2.28	6.41	24	17	5.61	15.58	106	1.07	10.3	73	1.86	255.8	53	141.3	3.78	104.1	286	29	2	0	NA	2	NA
876	1	0	NA	NA	NA	195	194	1	1	10	0	0	207	205	1.98	NA	6.85	1	18	3	15	43	5	26	81	8.6	2.2	6.7	25	19	9.99	9.85	212	1.39	5.1	72	1.48	255.8	61.9	141.2	4.37	101.6	290	29	2	0	NA	2	NA
878	1	1	10	0	0	148	147	1	1	10	0	0	146	145	1.72	NA	6.39	2	NA	NA	NA	42	17	20	54	5.4	2.4	5.95	21	9	4.33	17.19	144	1.2	10.3	70	1.39	261.7	44.2	142.9	3.66	103	284	28	2	0	NA	1	NA
879	1	0	NA	NA	NA	197	196	1	0	NA	NA	NA	241	240	0.93	NA	4.76	2	NA	NA	NA	43	21	18	70	5	2.3	4.58	25	34	6	10.75	166	0.97	8.6	71	1.4	350.9	61.9	136.6	4.24	99	274	28	2	0	NA	2	NA
880	1	0	NA	NA	NA	197	196	1	0	NA	NA	NA	230	229	1.17	NA	7.73	1	14	3	5	45	48	35	66	3.6	2.53	7.37	21	25	4.44	22.75	126	0.94	6.8	81	1.23	362.8	61.9	137.3	4.36	101.9	272	36	2	0	NA	1	NA
881	1	0	NA	NA	NA	194	194	1	0	NA	NA	NA	230	230	2.42	NA	7.42	1	16	1	NA	47	84	90	62	5.7	2.33	6.9	27	101	4.94	14.15	229	1.32	8.6	75	0.67	261.7	53	138.4	4.56	98.2	277	28	2	0	NA	2	NA
883	1	1	10	0	0	48	47	1	1	10	0	0	48	47	2.02	NA	4.01	2	NA	NA	NA	34	36	122	118	2.5	2.3	3.93	23	351	4.22	9.13	194	1.16	10.3	91	1.61	571	44.2	137.6	3.71	101.8	272	57	2	0	NA	2	NA
884	1	0	NA	NA	NA	194	194	1	0	NA	NA	NA	231	231	1.12	NA	5.38	1	19	1	NA	46	39	25	53	3.9	2.35	5.25	18	28	4.55	29.55	144	1.2	8.6	70	2.34	440.2	70.7	137.5	4.07	103.2	273	24	2	0	NA	2	NA
885	1	0	NA	NA	NA	190	189	1	1	4	0	1	230	229	1.14	NA	4.73	2	NA	NA	NA	44	14	15	97	8.9	2.28	4.53	24	29	5	13.07	130	0.97	6.8	75	2.3	654.3	114.9	138.4	4.33	98.2	280	31	2	1	NA	2	NA
886	1	0	NA	NA	NA	193	193	1	0	NA	NA	NA	238	237	1.08	NA	6.72	2	NA	NA	NA	47	29	28	68	5	2.48	6.52	26	20	4.44	22.21	149	1.13	10.3	84	1.3	232	53	141.5	4.2	100.2	282	37	2	0	NA	2	NA
887	1	0	NA	NA	NA	182	181	1	1	2	0	0	24	23	1.21	NA	4.09	1	9	3	20	44	55	34	83	5	2.23	4.11	25	21	5.88	20.78	195	0.97	10.3	76	0.57	458	61.9	139.5	4.08	101	279	32	2	0	NA	2	NA
889	1	1	1	0	0	35	34	1	1	1	0	0	35	35	1.22	NA	3.26	2	NA	NA	NA	41	20	21	115	6.1	2.48	3.1	27	71	7.49	16.48	163	0.97	5.1	80	0.81	392.6	79.6	137.6	4.25	97.8	279	39	2	0	NA	2	NA
896	1	0	NA	NA	NA	186	184	1	0	NA	NA	NA	237	235	1.19	NA	4.68	1	19	2	NA	48	21	23	87	2.5	2.48	4.76	23	11	4.77	18.45	115	1.13	12	90	1.34	380.7	53	141.8	4.12	102.6	280	42	2	0	NA	2	NA
897	1	0	NA	NA	NA	189	187	1	0	NA	NA	NA	238	236	1.44	NA	7.37	2	NA	NA	NA	48	65	38	116	4.6	2.43	7.11	25	55	5.44	23.82	163	1.2	6.8	82	1.87	356.9	53	142.9	3.98	101	285	34	2	0	NA	2	NA
898	1	0	NA	NA	NA	185	183	1	0	NA	NA	NA	232	231	1.04	NA	8.12	2	NA	NA	NA	39	18	17	110	4.6	2.33	7.68	20	13	4.89	12.54	184	1.23	10.3	70	1.61	309.3	61.9	139.3	4.06	103.7	278	31	2	0	NA	2	NA
905	1	0	NA	NA	NA	186	185	1	0	NA	NA	NA	243	242	1.34	NA	4.37	2	NA	NA	NA	42	10	16	70	5	2.33	4.32	20	19	5	14.15	129	1.13	18.8	76	1.24	303.3	44.2	131.8	3.89	99.5	264	34	2	0	NA	2	NA
906	1	0	NA	NA	NA	188	187	1	0	NA	NA	NA	237	236	1.54	NA	5.48	2	NA	NA	NA	50	26	23	87	4.3	2.7	5.33	26	24	4.94	12.36	150	1.26	8.6	85	1.05	356.9	79.6	137.9	4.37	96.6	275	35	2	0	NA	2	NA
907	1	1	10	0	0	171	170	1	1	10	0	0	170	170	0.83	NA	5.56	2	NA	NA	NA	42	22	27	90	10.4	2.28	5.4	21	19	5.11	20.95	219	1.1	13.7	73	1.3	440.2	70.7	137.3	4.14	102.4	280	31	2	0	NA	2	NA
908	1	1	2	0	0	149	149	1	1	2	0	0	150	150	1.34	NA	6.62	2	NA	NA	NA	48	17	23	95	6.1	2.38	6.62	28	8	5.22	20.06	187	1.26	13.7	76	1.76	249.8	44.2	141.9	4.48	101.5	284	28	2	0	NA	2	NA
909	1	0	NA	NA	NA	193	192	1	0	NA	NA	NA	242	241	1.06	NA	6.28	1	15	1	NA	46	16	16	50	5.7	2.3	5.92	23	13	4.77	12	123	1.2	10.3	71	1.17	309.3	79.6	139.9	4.87	104	280	25	2	0	NA	2	NA
914	1	0	NA	NA	NA	187	186	1	0	NA	NA	NA	231	230	0.95	NA	4.37	2	NA	NA	NA	42	41	26	90	6.1	2.28	4.32	22	41	4.83	12.72	169	1	12	78	1.05	446.1	79.6	137.4	4.02	102.9	275	36	2	0	NA	2	NA
917	1	1	1	0	0	59	58	1	1	1	0	0	60	58	1.09	NA	3.47	1	40	3	10	37	21	25	140	6.8	2.38	3.41	21	27	4.5	5.37	158	1.36	6.8	69	1.38	184.4	79.6	139.5	4.16	102.2	280	32	2	1	NA	2	NA
920	1	0	NA	NA	NA	187	187	1	0	NA	NA	NA	231	231	0.98	NA	4.27	2	NA	NA	NA	40	30	26	86	4.6	2.28	4.27	23	29	4.44	3.58	122	1.2	10.3	76	1.33	309.3	88.4	139.2	3.48	101.6	277	36	2	1	NA	2	NA
921	1	0	NA	NA	NA	195	194	1	0	NA	NA	NA	245	243	0.71	NA	3.96	2	NA	NA	NA	45	16	12	79	7.1	2.45	3.83	27	17	4.83	15.04	137	1.07	8.6	73	2.42	380.7	79.6	141.6	4.1	103.3	284	28	2	0	NA	2	NA
924	1	0	NA	NA	NA	200	200	1	0	NA	NA	NA	247	247	0.66	NA	5.48	1	0	3	5	41	13	16	87	2.9	2.25	5.2	24	20	6.66	7.88	109	0.9	8.6	78	2.35	249.8	35.4	136.8	3.98	100	273	37	2	0	NA	2	NA
925	1	1	5	0	0	60	59	1	1	5	0	0	61	60	0.71	NA	4.65	2	NA	NA	NA	45	21	21	114	8.2	2.4	4.53	22	83	4.22	10.03	159	0.97	12	73	4.02	511.5	141.4	141.3	4.21	106.4	284	28	2	1	NA	2	NA
928	1	0	NA	NA	NA	185	184	1	0	NA	NA	NA	231	231	0.86	NA	6.9	1	28	3	2	42	23	22	64	6.1	2.35	6.75	28	16	5.05	10.39	168	1.42	6.8	82	2.01	422.3	70.7	139.2	4.14	102	279	40	2	0	NA	2	NA
929	1	0	NA	NA	NA	193	192	1	1	1	0	0	230	229	0.97	NA	5.38	1	19	1	NA	45	24	21	58	7.9	2.3	5.3	25	34	6.11	19.16	158	0.97	8.6	72	1.3	452	79.6	143.8	4.56	102.3	290	27	2	0	NA	2	NA
933	1	0	NA	NA	NA	187	186	1	0	NA	NA	NA	231	230	1.9	NA	4.68	2	NA	NA	NA	43	47	34	77	3.9	2.4	4.63	24	32	5.33	16.84	116	1	18.8	71	0.58	267.7	61.9	137.6	3.94	100.9	274	28	2	0	NA	2	NA
936	1	0	NA	NA	NA	189	188	1	0	NA	NA	NA	236	234	1.36	NA	4.58	2	NA	NA	NA	44	37	41	84	6.4	2.18	4.58	25	31	5.11	18.63	141	1.1	8.6	72	0.91	386.6	79.6	137.9	4.41	98.7	281	28	2	0	NA	2	NA
941	1	0	NA	NA	NA	191	190	1	0	NA	NA	NA	246	245	1.31	NA	3.59	2	NA	NA	NA	39	11	20	65	3.2	2.2	3.39	23	8	4.22	16.12	113	1.32	12	75	0.75	279.6	61.9	139.9	4.06	103.2	277	36	2	0	NA	1	NA
943	1	1	7	1	1	121	121	1	1	7	1	1	121	121	1.11	NA	4.42	1	18	3	58	48	12	23	76	9.3	2.5	4.34	21	11	4	10.93	133	1.1	10.3	81	1.85	327.1	123.8	142.1	4.63	105.8	287	33	2	1	NA	2	NA
944	1	0	NA	NA	NA	189	188	1	0	NA	NA	NA	239	238	1.91	NA	5.56	2	NA	NA	NA	39	17	19	71	5.4	2.33	5.3	24	12	4.94	21.49	111	1.13	6.8	80	1.72	285.5	35.4	138.6	4.07	99.6	277	41	2	0	NA	2	NA
949	1	0	NA	NA	NA	192	192	1	0	NA	NA	NA	239	239	1.5	NA	5.4	1	15	3	15	45	26	26	42	3.6	2.3	5.35	25	9	4.33	10.39	177	1.07	5.1	71	1.11	208.2	35.4	138.4	3.87	103.2	274	26	2	0	NA	1	NA
950	1	0	NA	NA	NA	193	193	1	0	NA	NA	NA	234	234	1.28	NA	3.8	2	NA	NA	NA	45	31	20	40	5.7	2.18	3.67	23	12	5.61	12	118	1.13	6.8	66	0.45	321.2	53	142.9	4.11	109.5	286	21	2	0	NA	2	NA
954	1	0	NA	NA	NA	187	187	1	0	NA	NA	NA	246	245	0.89	NA	5.82	1	16	3	22	43	24	19	95	3.9	2.35	5.82	24	33	4.77	21.67	148	1	10.3	74	1.5	327.1	61.9	135.7	4.43	99.8	270	31	2	0	NA	2	NA
956	1	0	NA	NA	NA	198	197	1	0	NA	NA	NA	242	241	1.44	NA	3.96	1	16	3	20	40	12	21	94	5	2.4	3.88	21	27	5.94	12	144	1	8.6	75	1.26	410.4	70.7	136.4	4.36	102.7	274	35	2	0	NA	2	NA
958	1	0	NA	NA	NA	194	194	1	0	NA	NA	NA	230	230	1.22	NA	6.62	2	NA	NA	NA	49	24	22	89	4.6	2.35	6.34	27	12	4.94	15.4	162	0.87	8.6	78	1.8	327.1	79.6	139.4	4.15	103.5	278	29	2	0	NA	2	NA
959	1	0	NA	NA	NA	186	185	1	0	NA	NA	NA	243	243	0.89	NA	7.76	1	17	1	NA	46	29	20	109	3.9	2.43	7.71	23	24	4.72	12.9	160	1.49	3.4	76	5.98	392.6	70.7	136.4	4.17	99.9	271	30	2	0	NA	2	NA
960	1	1	6	0	0	140	139	1	1	6	0	0	140	139	1.46	NA	7.32	1	17	3	4	47	17	23	73	3.6	2.5	7.16	24	19	5.11	12.36	152	1.42	5.1	82	1.61	321.2	35.4	136.1	4.46	98.4	271	35	2	0	NA	2	NA
961	1	0	NA	NA	NA	189	188	1	0	NA	NA	NA	233	232	1.31	NA	5.53	2	NA	NA	NA	42	17	18	59	5.7	2.3	5.4	23	16	4.55	19.7	117	0.81	10.3	71	0.86	232	88.4	142.4	3.93	108.2	284	29	2	0	NA	2	NA
962	1	0	NA	NA	NA	190	189	1	0	NA	NA	NA	245	244	1.25	NA	5.95	2	NA	NA	NA	46	38	37	97	2.5	2.38	5.79	23	31	5.05	18.09	204	1.13	12	77	2.45	303.3	44.2	140.5	4.08	103.5	278	31	2	0	NA	2	NA
963	1	1	10	1	1	17	16	1	1	10	1	1	17	16	0.99	NA	5.3	2	NA	NA	NA	36	15	18	80	8.9	2.13	5.15	24	40	5.77	15.04	175	1.23	10.3	68	2.21	297.4	114.9	140.7	4.12	105.1	285	32	2	1	NA	2	NA
964	1	1	NA	NA	NA	20	19	1	0	NA	NA	NA	232	231	1.23	NA	4.34	2	NA	NA	NA	43	20	16	55	5.4	2.28	4.19	24	13	17.32	12.9	147	1.36	10.3	74	1.03	196.3	44.2	133.3	4.29	94	280	31	2	0	NA	2	NA
968	1	1	10	1	0	56	55	1	1	10	1	0	56	55	1.71	NA	5.02	1	18	3	20	45	25	29	80	3.9	2.38	5.12	28	31	3.78	5.73	203	0.9	3.4	81	1.29	261.7	70.7	139.2	4.38	103.7	276	36	2	0	NA	1	NA
969	1	0	NA	NA	NA	188	187	1	0	NA	NA	NA	230	228	1	NA	7.01	1	18	3	16	43	39	26	95	2.9	2.38	6.85	22	17	5.11	17.73	118	1.29	10.3	73	3.77	458	44.2	139.6	4.35	100.2	277	30	2	0	NA	2	NA
971	1	0	NA	NA	NA	199	198	1	0	NA	NA	NA	239	238	1	NA	3.93	2	NA	NA	NA	35	8	10	123	4.6	2.25	3.75	22	12	8.94	4.66	152	1.1	6.8	78	0.76	279.6	26.5	133.7	3.74	100.8	271	43	2	0	NA	2	NA
972	1	1	10	0	0	124	123	1	1	10	0	0	124	123	1.5	NA	6.15	2	NA	NA	NA	43	22	30	85	7.1	2.48	6.1	26	19	7.49	14.87	165	1.16	12	85	1.19	392.6	123.8	142.7	4.11	97.1	289	42	2	1	NA	2	NA
974	1	0	NA	NA	NA	198	196	1	0	NA	NA	NA	242	240	1.17	NA	5.12	1	16	1	NA	44	18	14	73	5	2.33	5.07	24	21	4.61	24	118	1.07	8.6	79	1.19	202.2	61.9	141.6	4.56	104.3	282	35	2	0	NA	2	NA
976	1	0	NA	NA	NA	184	184	1	0	NA	NA	NA	236	236	1.19	NA	5.66	2	NA	NA	NA	42	16	16	68	2.9	2.35	5.25	25	24	5.72	12	147	1.1	10.3	77	0.62	410.4	70.7	140.2	4.03	101.3	278	35	2	0	NA	2	NA
977	1	0	NA	NA	NA	191	190	1	0	NA	NA	NA	245	244	1.14	NA	2.48	2	NA	NA	NA	48	34	22	66	5	2.48	2.4	24	56	4.44	22.03	167	1.2	17.1	80	0.64	315.2	88.4	139.3	3.86	100	278	32	2	0	NA	2	NA
980	1	0	NA	NA	NA	183	183	1	0	NA	NA	NA	245	244	0.93	NA	4.55	2	NA	NA	NA	49	39	49	110	2.9	2.35	4.19	22	47	5.33	19.7	189	1.13	8.6	80	2.81	458	53	140.7	4.46	102.4	279	31	2	0	NA	2	NA
981	1	1	1	1	0	79	79	1	1	1	1	0	79	79	2.27	NA	6.26	2	NA	NA	NA	45	17	32	86	4.3	2.43	6.1	22	13	5.44	16.66	198	1.13	12	78	0.94	249.8	44.2	140.5	4.52	102.8	280	33	2	0	NA	2	NA
986	1	0	NA	NA	NA	184	184	1	1	2	0	0	199	198	1.25	NA	5.77	1	18	3	40	45	36	25	98	7.5	2.5	5.61	24	37	4.72	11.1	187	1.23	10.3	84	1.63	291.5	79.6	138.9	3.77	98.9	280	39	2	0	NA	2	NA
987	1	1	2	0	0	54	53	1	1	2	0	0	54	54	0.93	NA	3.88	1	30	2	NA	47	17	27	118	4.3	2.35	3.83	26	16	5.66	17.19	176	0.97	8.6	82	3.32	285.5	53	135.9	4.17	97.6	272	35	2	0	NA	1	NA
988	1	0	NA	NA	NA	187	187	1	0	NA	NA	NA	246	245	0.89	NA	5.53	1	16	3	1	45	25	17	80	4.6	2.43	5.3	23	19	4.72	13.61	113	1.36	12	81	2.18	422.3	61.9	138.6	4.02	100.9	276	36	2	0	NA	2	NA
990	1	1	1	0	0	108	107	1	1	1	0	0	117	116	1.31	NA	7.29	1	45	2	NA	42	39	49	93	5	2.28	7.24	25	67	6.61	20.78	195	0.84	12	74	2.19	428.3	70.7	140.5	4.04	100.9	282	32	2	0	NA	2	NA
991	1	0	NA	NA	NA	187	186	1	0	NA	NA	NA	247	246	1.24	NA	4.14	2	NA	NA	NA	47	24	24	100	6.1	2.25	4.24	22	10	4.16	12.18	140	1.1	8.6	77	0.36	196.3	53	138	3.98	104.9	284	30	2	0	NA	2	NA
996	1	1	1	1	1	82	81	1	0	NA	NA	NA	236	235	0.94	NA	5.59	1	17	3	14	41	25	20	103	6.1	2.38	5.56	24	39	10.55	12.36	157	1.2	5.1	71	2.56	333.1	44.2	139.6	4.34	100.5	285	30	2	0	NA	2	NA
998	1	1	3	0	0	114	113	1	1	3	0	0	115	113	1.29	NA	5.15	1	22	1	NA	45	17	27	139	2.5	2.28	4.78	26	34	4.77	12	164	0.94	3.4	75	3.47	374.7	44.2	140.6	3.92	100.2	278	30	2	0	NA	2	NA
999	1	1	10	0	0	83	82	1	1	10	0	0	83	82	1	NA	7.63	2	NA	NA	NA	44	20	23	131	4.6	2.4	7.32	24	18	5.55	17.37	138	1.1	6.8	77	3.23	362.8	79.6	139.7	3.23	97.4	279	33	2	0	NA	2	NA
1000	1	1	10	0	0	64	63	1	1	10	0	1	229	228	1.31	NA	7.11	1	12	3	10	43	37	18	63	10	2.35	6.85	32	39	4.89	22.75	185	1.23	10.3	73	3.94	695.9	97.2	140.8	3.96	98.8	286	30	2	0	NA	2	NA
1001	1	0	NA	NA	NA	195	194	1	1	10	0	0	238	237	0.94	NA	6.8	2	NA	NA	NA	46	23	18	131	6.1	2.58	6.41	28	29	4.72	15.76	118	0.87	5.1	75	3.15	291.5	79.6	137.4	4.44	99.5	275	29	2	0	NA	2	NA
1002	1	0	NA	NA	NA	192	191	1	0	NA	NA	NA	239	238	1.28	NA	4.14	1	12	1	NA	44	37	29	100	7.5	2.25	4.09	28	14	5.22	14.69	122	0.97	8.6	74	0.85	255.8	61.9	138.8	4.39	102.4	280	30	2	0	NA	2	NA
1003	1	1	2	0	1	44	43	1	1	2	0	1	44	43	1.01	NA	3.52	2	NA	NA	NA	45	19	21	88	11.1	2.4	3.44	21	24	6.11	15.76	84	1.1	6.8	74	0.67	333.1	168	135	4.13	102.2	277	29	1	1	NA	2	NA
1009	1	0	NA	NA	NA	181	180	1	0	NA	NA	NA	242	242	1	NA	5.95	2	NA	NA	NA	44	23	18	49	3.9	2.28	5.77	23	22	5.61	18.27	228	0.84	6.8	75	1.66	315.2	70.7	140.1	3.89	106	279	31	2	0	NA	2	NA
1010	1	1	7	1	0	23	21	1	1	7	1	0	23	22	0.94	NA	6.1	1	40	3	15	41	12	19	119	11.1	2.35	5.64	27	15	20.54	11.82	185	1.2	10.3	72	4.6	291.5	114.9	138	4.22	96	297	31	2	1	NA	2	NA
1011	1	0	NA	NA	NA	185	184	1	0	NA	NA	NA	246	245	1.08	NA	6.41	2	NA	NA	NA	46	27	25	75	3.6	2.43	6.03	24	21	4.5	10.75	179	1.36	6.8	82	1.07	345	88.4	140.4	3.92	100	278	36	2	0	NA	2	NA
1013	1	0	NA	NA	NA	198	198	1	0	NA	NA	NA	229	229	1.23	NA	3.93	2	NA	NA	NA	42	15	19	69	4.3	2.15	3.85	25	11	4.16	6.27	190	1.1	5.1	77	0.71	208.2	35.4	139.8	4.09	103.5	277	35	2	0	NA	2	NA
1021	1	1	8	0	0	42	41	1	1	8	0	0	43	41	2	NA	5.69	1	12	3	15	46	11	17	46	6.1	2.5	5.56	23	15	5.27	9.85	129	0.94	8.6	79	0.78	285.5	70.7	143.1	4.65	101.7	287	33	2	0	NA	2	NA
1022	1	0	NA	NA	NA	182	181	1	0	NA	NA	NA	246	245	2.04	NA	8.12	2	NA	NA	NA	50	31	39	72	3.6	2.23	7.58	20	182	4	24.18	172	1	10.3	79	3.4	505.6	61.9	141.8	4.15	106.2	280	29	2	0	NA	2	NA
1026	1	0	NA	NA	NA	193	192	1	0	NA	NA	NA	231	230	0.91	NA	4.03	1	18	3	29	46	69	43	65	3.6	2.4	4.4	27	22	3.22	28.12	156	1.07	10.3	82	1.36	434.2	44.2	141	3.42	105.7	278	36	2	0	NA	1	NA
1028	1	0	NA	NA	NA	181	180	1	0	NA	NA	NA	233	232	1.06	NA	5.69	1	14	1	NA	47	18	19	73	3.9	2.35	5.56	24	20	5.22	31.52	136	1.1	10.3	80	2.1	309.3	44.2	138.5	4.35	102.7	276	33	2	0	NA	2	NA
1029	1	0	NA	NA	NA	201	200	1	1	10	0	0	242	242	1.15	NA	5.9	2	NA	NA	NA	49	29	23	104	6.8	2.28	5.69	28	35	6.22	19.16	189	0.84	15.4	72	1.71	368.8	70.7	140.2	4.03	97.8	283	23	2	0	NA	1	NA
1030	1	1	1	1	0	155	155	1	1	1	1	0	153	152	1.59	NA	6.39	1	30	3	14	41	17	17	87	6.4	2.3	6.23	24	37	7.83	13.07	154	0.97	8.6	73	1.55	315.2	44.2	144.2	4.07	106	291	32	2	0	NA	2	NA
1031	1	1	1	0	1	126	124	1	1	1	0	1	126	125	1.45	NA	4.5	1	18	1	NA	40	13	18	99	7.9	2.45	4.37	23	17	5.33	8.42	116	1.07	5.1	69	0.94	249.8	141.4	139.1	4.02	102.7	281	29	2	1	NA	2	NA
1032	1	0	NA	NA	NA	186	185	1	0	NA	NA	NA	241	240	1.02	NA	5.48	1	14	3	4	42	21	20	65	8.2	2.38	5.25	25	15	5.11	10.57	126	1.29	8.6	67	1.03	386.6	97.2	136.7	4.08	100.8	277	25	2	0	NA	2	NA
1033	1	0	NA	NA	NA	195	194	1	0	NA	NA	NA	245	244	1.64	NA	5.09	1	0	2	NA	45	15	19	64	3.9	2.33	5.02	25	47	5.77	10.93	127	1.07	6.8	79	1.52	285.5	53	139.4	3.54	100.3	278	34	2	0	NA	1	NA
1035	1	0	NA	NA	NA	193	193	1	0	NA	NA	NA	238	238	2.56	NA	8.79	2	NA	NA	NA	52	29	26	70	5.7	2.38	8.71	27	76	5.66	18.45	121	1.07	12	82	0.81	291.5	61.9	141.7	4.58	100.7	284	30	2	0	NA	2	NA
1038	1	1	2	0	0	114	113	1	1	2	0	0	114	114	1.91	NA	5.15	1	14	3	8	43	10	26	112	5	2.4	5.22	29	37	5.16	13.97	199	1.13	10.3	74	0.71	362.8	70.7	141.1	4.6	104	282	31	2	0	NA	2	NA
1041	1	0	NA	NA	NA	189	189	1	0	NA	NA	NA	238	238	1.22	NA	6.13	1	28	1	NA	46	29	26	105	4.6	2.4	5.97	21	25	4.39	33.31	114	0.97	6.8	77	2.65	267.7	44.2	138.7	4.05	102.1	276	31	2	0	NA	2	NA
1043	1	0	NA	NA	NA	183	182	1	0	NA	NA	NA	237	236	1.12	NA	5.92	2	NA	NA	NA	45	17	19	125	6.1	2.18	5.84	24	18	5.05	10.39	94	1.16	6.8	76	0.99	196.3	44.2	142	4.24	104.8	284	31	2	0	NA	2	NA
1044	1	0	NA	NA	NA	193	193	1	0	NA	NA	NA	230	230	1.52	NA	5.09	1	16	1	NA	48	14	16	104	3.9	2.5	4.84	22	31	4.39	9.31	178	1.29	5.1	87	1.1	547.2	53	140.6	4.01	102.9	279	39	2	0	NA	1	NA
1045	1	0	NA	NA	NA	189	188	1	0	NA	NA	NA	233	232	1.2	NA	5.38	2	NA	NA	NA	43	21	26	68	5.4	2.4	5.17	22	15	4.39	15.76	182	0.97	17.1	70	0.84	315.2	79.6	138.7	4.02	105.6	277	27	2	0	NA	2	NA
1046	1	0	NA	NA	NA	188	188	1	0	NA	NA	NA	235	235	1.25	NA	4.84	1	15	3	3	46	19	19	83	2.5	2.25	4.86	27	16	4.72	21.49	157	1.13	8.6	77	0.77	267.7	61.9	140.7	4.3	104.2	278	31	2	0	NA	2	NA
1047	1	0	NA	NA	NA	192	191	1	0	NA	NA	NA	230	229	1.08	NA	3	2	NA	NA	NA	42	8	15	59	2.5	2.25	2.97	25	16	4.5	22.03	103	1.26	8.6	74	0.61	202.2	44.2	138.2	3.86	102.2	273	32	2	0	NA	2	NA
1050	1	0	NA	NA	NA	193	193	1	0	NA	NA	NA	235	235	1.31	NA	4.91	2	NA	NA	NA	50	26	27	87	5	2.35	4.63	25	30	5.11	11.1	168	1	12	78	3.18	285.5	35.4	138.3	3.82	100.2	276	28	2	0	NA	2	NA
1054	1	0	NA	NA	NA	196	195	1	0	NA	NA	NA	236	235	1.39	NA	6.23	1	15	3	12	48	74	49	55	3.9	2.4	5.87	21	74	4.89	19.88	148	1.23	6.8	77	1.49	386.6	35.4	139.8	3.97	104.4	278	29	2	0	NA	2	NA
1056	1	0	NA	NA	NA	193	193	1	0	NA	NA	NA	235	235	1.34	NA	5.46	1	18	3	1	49	63	66	81	5.4	2.3	5.2	25	51	4.72	15.76	201	1.36	8.6	81	1.06	315.2	70.7	141.6	4.59	107.6	282	32	2	0	NA	1	NA
1058	1	0	NA	NA	NA	188	187	1	0	NA	NA	NA	238	236	0.89	NA	5.56	1	15	1	NA	47	12	17	79	3.2	2.2	5.69	23	13	5.16	21.31	104	1.07	10.3	71	1.14	309.3	70.7	140.8	4.39	104.9	279	24	2	0	NA	2	NA
1063	1	0	NA	NA	NA	182	180	1	0	NA	NA	NA	234	233	1.21	NA	6.44	2	NA	NA	NA	40	14	19	126	4.3	2.38	6.44	23	14	5.05	8.78	130	1.36	8.6	80	1.72	386.6	53	141.5	3.97	101.4	282	40	2	0	NA	2	NA
1065	1	0	NA	NA	NA	200	199	1	1	10	0	1	202	201	1	NA	6.23	1	25	3	40	43	22	19	80	5	2.28	5.9	23	33	5.5	17.91	132	1.1	13.7	79	2.03	315.2	70.7	140.2	3.9	104.4	280	36	2	0	NA	2	NA
1068	1	0	NA	NA	NA	189	187	1	0	NA	NA	NA	239	237	1	NA	4.84	1	20	1	NA	48	31	21	64	5	2.35	4.06	22	22	5.11	11.1	88	1.03	6.8	73	1.76	386.6	53	141.1	4.16	107.2	282	25	2	0	NA	2	NA
1071	1	1	10	0	0	130	129	1	1	10	0	0	130	130	1.88	NA	8.38	2	NA	NA	NA	44	47	37	47	5.7	2.48	8.07	26	75	5	20.78	204	0.84	6.8	81	0.87	416.4	88.4	134.5	4.21	99.7	270	37	2	0	NA	2	NA
1085	1	1	2	0	0	57	57	1	1	2	0	0	58	57	2.84	NA	6.28	1	17	1	NA	46	25	44	77	3.2	2.5	5.92	22	65	4.72	35.46	172	1.07	8.6	88	0.91	440.2	70.7	130.7	4.18	91.3	260	42	2	0	NA	2	NA
1090	1	0	NA	NA	NA	195	195	1	0	NA	NA	NA	246	245	1.5	NA	4.34	1	16	1	NA	48	19	18	139	2.5	2.63	4.22	23	66	4.89	10.39	149	1.42	3.4	81	2.03	154.6	44.2	134.3	4.33	98.4	266	33	2	0	NA	2	NA
1093	1	0	NA	NA	NA	199	198	1	0	NA	NA	NA	237	236	1.11	NA	5.38	2	NA	NA	NA	40	20	23	63	5.7	2.38	5.22	23	15	4.5	6.27	153	0.97	6.8	78	1.49	321.2	53	137.7	3.94	102.6	275	38	2	0	NA	2	NA
1106	1	1	3	0	0	103	101	1	1	3	0	0	103	102	1.17	NA	4.81	1	16	3	4	41	12	17	91	4.6	2.28	4.6	25	17	5.22	7.7	142	1	10.3	73	0.77	237.9	70.7	138.7	4.33	100.7	277	32	2	0	NA	2	NA
1110	1	0	NA	NA	NA	197	195	1	0	NA	NA	NA	242	240	1.5	NA	5.84	1	17	3	16	48	23	21	111	5	2.5	5.72	26	61	4.61	15.76	147	1.03	12	80	1.23	345	106.1	143.8	4.62	103.1	286	32	2	1	NA	2	NA
1112	1	0	NA	NA	NA	193	192	1	0	NA	NA	NA	235	234	1.28	NA	3.75	2	NA	NA	NA	46	60	36	101	4.6	2.35	3.47	26	44	4.66	13.97	143	1.13	10.3	77	0.36	345	35.4	139.5	4.02	102.1	278	31	2	0	NA	2	NA
1116	1	0	NA	NA	NA	191	191	1	0	NA	NA	NA	246	246	1.11	NA	4.4	2	NA	NA	NA	45	22	16	91	6.8	2.48	4.22	26	38	5.22	18.09	129	1.13	30.8	78	0.87	327.1	79.6	135.2	4.34	97.7	272	33	2	0	NA	2	NA
1117	1	0	NA	NA	NA	192	192	1	1	8	0	0	245	244	1.49	NA	6.03	1	15	1	NA	51	27	29	101	5.4	2.35	5.79	25	34	5.05	10.75	170	1.16	5.1	86	0.89	208.2	53	139.5	3.9	99.7	279	35	2	0	NA	2	NA
1119	1	1	10	0	0	70	68	1	1	10	0	0	70	68	2.36	NA	7.47	2	NA	NA	NA	43	12	19	59	6.1	2.43	7.5	26	20	5.44	20.78	136	0.94	8.6	77	2.68	273.6	35.4	139	3.94	98.4	279	34	2	0	NA	2	NA
1120	1	0	NA	NA	NA	188	188	1	0	NA	NA	NA	238	237	1.05	NA	5.2	2	NA	NA	NA	47	37	36	81	4.3	2.38	5.2	19	17	5.5	13.61	129	1.1	8.6	81	1.25	279.6	35.4	139.5	4.04	102.5	278	34	2	0	NA	2	NA
1122	1	0	NA	NA	NA	199	199	1	0	NA	NA	NA	239	239	1.28	NA	4.42	1	17	1	NA	39	19	17	104	5.4	2.3	4.42	22	29	4.61	15.94	207	1.29	8.6	73	1.29	232	61.9	138.2	4.02	102.3	276	34	2	0	NA	2	NA
1125	1	0	NA	NA	NA	185	185	1	0	NA	NA	NA	232	232	1.28	NA	5.02	2	NA	NA	NA	52	13	21	72	3.6	2.3	4.86	24	31	4.55	16.48	114	1.03	10.3	81	1.8	237.9	53	140.1	3.73	100	278	29	2	0	NA	2	NA
1127	1	0	NA	NA	NA	183	183	1	0	NA	NA	NA	237	236	1.36	NA	4.86	2	NA	NA	NA	45	17	19	71	3.6	2.35	4.53	25	12	4.11	14.15	150	1.23	6.8	72	0.87	350.9	44.2	144.8	3.73	104.7	286	27	2	0	NA	2	NA
1128	1	1	2	0	0	106	105	1	0	NA	NA	NA	236	235	1.23	NA	5.64	2	NA	NA	NA	43	15	18	86	3.2	2.3	5.48	27	17	4.89	17.19	192	1.16	6.8	75	1.05	285.5	53	142.6	3.79	101.6	282	32	2	0	NA	2	NA
1130	1	0	NA	NA	NA	198	197	1	1	8	0	0	220	219	1.6	NA	5.77	1	17	1	NA	48	15	19	86	4.3	2.53	5.64	25	32	5.5	18.27	141	1.1	8.6	74	2.15	309.3	53	139	4.19	96.5	277	26	2	0	NA	1	NA
1131	1	0	NA	NA	NA	188	188	1	0	NA	NA	NA	231	231	1.17	NA	4.78	2	NA	NA	NA	43	17	19	41	3.9	2.38	4.84	21	34	4.61	8.06	115	1.26	6.8	78	1.41	249.8	53	141.7	4.14	102.2	281	35	2	0	NA	2	NA
1132	1	0	NA	NA	NA	194	193	1	0	NA	NA	NA	232	231	1.5	NA	6.47	2	NA	NA	NA	44	16	19	60	3.9	2.33	6.44	23	35	5.66	25.07	118	1.03	8.6	75	1.07	309.3	70.7	136.8	4.18	106.3	273	31	2	0	NA	2	NA
1137	1	1	3	0	0	175	174	1	1	3	0	0	173	173	1.58	NA	6.28	1	22	2	NA	46	25	25	83	4.3	2.65	6.47	24	23	4.22	10.39	139	0.94	6.8	76	1.22	279.6	61.9	138	4.31	101.4	274	30	2	0	NA	1	NA
1141	1	0	NA	NA	NA	182	181	1	0	NA	NA	NA	241	240	1.57	NA	6.1	1	21	1	NA	48	153	83	79	4.6	2.38	5.84	24	131	4.89	22.57	152	0.87	6.8	77	2.54	190.3	35.4	137.3	4.18	101.8	274	29	2	0	NA	1	NA
1144	1	1	1	0	1	60	60	1	1	1	0	1	60	60	0.8	NA	5.33	1	16	1	NA	44	105	38	172	6.1	2.45	5.02	28	252	4.44	15.58	204	1.29	5.1	80	2.15	232	70.7	143.6	4.21	103.5	287	36	2	0	NA	2	NA
1155	1	0	NA	NA	NA	181	181	1	0	NA	NA	NA	240	240	1.04	NA	5.51	1	26	2	NA	46	24	31	84	3.9	2.35	5.64	26	20	4.94	27.58	125	1.23	12	87	1.78	422.3	61.9	141.5	3.94	105.1	281	41	2	0	NA	1	NA
1158	1	0	NA	NA	NA	191	190	1	0	NA	NA	NA	247	247	1.31	NA	3.88	2	NA	NA	NA	42	32	32	100	3.9	2.38	3.65	25	38	4.66	9.85	117	0.97	6.8	86	1.22	392.6	70.7	138.1	4.66	101.3	274	44	2	0	NA	2	NA
1161	1	0	NA	NA	NA	194	193	1	0	NA	NA	NA	244	243	0.96	NA	4.68	1	18	3	13	44	45	38	119	5.7	2.2	4.55	23	60	6.83	17.19	209	0.65	8.6	73	2.13	327.1	79.6	142	4.09	106.1	286	29	2	0	NA	2	NA
1167	1	1	2	0	0	125	124	1	1	2	0	0	125	124	1.23	NA	3.83	1	15	1	NA	49	220	111	103	3.9	2.28	3.65	22	257	5.05	20.6	150	1.03	13.7	79	0.45	291.5	61.9	142	3.74	101.1	282	30	2	0	NA	2	NA
1171	1	0	NA	NA	NA	193	192	1	0	NA	NA	NA	239	238	0.85	NA	7.09	1	17	3	11	48	22	20	121	5	2.3	6.78	24	31	16.99	17.19	102	0.84	8.6	79	7.78	321.2	70.7	137.6	4.26	97.6	287	31	2	0	NA	2	NA
1173	1	1	10	0	0	123	122	1	1	10	0	0	123	122	1.17	NA	5.84	1	25	3	1	38	14	22	71	6.1	2.3	5.79	22	56	11.38	18.63	169	1.13	8.6	72	2.07	428.3	114.9	144.2	4.21	107.4	295	34	2	0	NA	2	NA
1177	1	1	3	1	1	1	0	1	1	3	1	1	1	1	0.85	NA	5.46	1	14	3	6	46	16	18	68	2.9	2.4	5.46	27	20	8.66	7.88	171	1.1	10.3	76	2.13	327.1	114.9	143.4	4.16	104.6	287	30	2	1	NA	1	NA
1182	1	0	NA	NA	NA	187	186	1	0	NA	NA	NA	236	235	1	NA	4.6	2	NA	NA	NA	42	30	26	101	4.6	2.23	4.42	23	44	5.05	19.52	155	0.87	10.3	72	1.59	321.2	53	142.7	4.19	104.1	284	30	2	0	NA	2	NA
1183	1	0	NA	NA	NA	189	187	1	0	NA	NA	NA	233	232	0.89	NA	5.84	1	18	2	NA	45	38	22	89	5.7	2.28	5.46	24	38	5.38	15.4	115	1.13	8.6	77	1.41	374.7	70.7	140.7	4.24	101.4	282	32	2	0	NA	1	NA
1189	1	0	NA	NA	NA	191	191	1	0	NA	NA	NA	249	249	1.42	NA	5.51	2	NA	NA	NA	46	34	36	84	7.5	2.33	5.4	24	38	5.33	10.39	151	0.78	12	79	0.72	404.5	61.9	140.9	4.36	102.1	284	33	2	0	NA	2	NA
1192	1	1	5	0	0	123	123	1	1	5	0	0	124	123	0.98	NA	4.4	1	21	3	34	44	14	18	88	8.2	2.55	4.24	20	21	5.38	13.25	151	1.07	10.3	68	1.03	356.9	123.8	143.6	4.51	112.6	290	24	2	1	NA	2	NA
1195	1	0	NA	NA	NA	183	182	1	0	NA	NA	NA	237	236	0.93	NA	5.35	1	18	3	30	45	35	22	92	6.1	2.35	5.12	24	15	4.94	15.94	142	1.07	20.5	75	1.48	398.5	70.7	139.2	3.96	102.5	279	30	2	0	NA	2	NA
1196	1	1	2	0	0	131	131	1	1	2	0	0	132	131	0.72	NA	4.34	2	NA	NA	NA	37	10	16	50	3.2	2.15	4.16	22	17	5.27	10.93	195	1	6.8	67	2.03	380.7	61.9	143.2	4.1	105.3	284	30	2	0	NA	2	NA
1197	1	1	2	0	0	123	123	1	1	2	0	0	124	123	1.36	NA	4.16	2	NA	NA	NA	44	195	118	139	6.4	2.48	3.98	21	129	5.11	12.36	258	1.71	5.1	81	1.54	410.4	44.2	139.1	4.33	102.7	279	37	2	0	NA	2	NA
1201	1	0	NA	NA	NA	184	183	1	0	NA	NA	NA	237	236	1.34	NA	3.47	2	NA	NA	NA	38	10	18	83	3.6	2.08	3.34	23	15	5.44	5.91	174	1	5.1	71	1.03	255.8	61.9	139.1	3.81	103.3	277	33	2	0	NA	2	NA
1203	1	1	2	0	0	110	109	1	1	2	0	0	110	110	0.86	NA	4.32	1	20	3	30	44	59	60	80	4.6	2.3	4.16	25	105	6.11	21.67	184	0.94	10.3	76	1.54	463.9	61.9	136.8	4.14	99.7	274	32	2	0	NA	2	NA
1207	1	0	NA	NA	NA	183	183	1	0	NA	NA	NA	237	237	0.78	NA	5.87	1	19	3	20	45	20	27	71	6.1	2.4	5.92	22	27	5.61	13.97	158	0.84	12	74	3.48	315.2	61.9	141	4.62	104	283	29	2	0	NA	2	NA
1210	1	1	10	0	0	81	80	1	1	10	0	0	81	80	1.34	NA	7.47	1	25	3	25	41	19	30	62	9.6	2.28	7.21	17	35	5.22	40.48	215	1.2	13.7	73	3.46	517.5	97.2	136.5	3.84	105.4	278	32	2	1	NA	1	NA
1212	1	0	NA	NA	NA	199	199	1	0	NA	NA	NA	237	237	1.38	NA	4.89	2	NA	NA	NA	46	24	26	69	4.6	2.38	4.89	21	30	4.44	21.67	160	0.74	8.6	76	1.13	255.8	61.9	141.5	4.23	104.4	281	30	2	0	NA	2	NA
1220	1	0	NA	NA	NA	182	181	1	0	NA	NA	NA	239	238	1.08	NA	3.9	2	NA	NA	NA	44	29	28	67	3.9	2.43	3.72	23	21	5	9.67	185	1.32	6.8	83	0.69	237.9	53	137.1	4.15	101.1	273	39	2	0	NA	2	NA
1221	1	0	NA	NA	NA	184	184	1	0	NA	NA	NA	239	239	1.19	NA	4.73	1	12	1	NA	43	16	17	72	4.3	2.35	4.65	25	13	5.05	27.04	150	1.03	12	77	1.26	261.7	44.2	139.4	3.76	99.2	278	34	2	0	NA	2	NA
1226	1	0	NA	NA	NA	191	190	1	0	NA	NA	NA	248	247	1.14	NA	4.6	1	18	3	10	46	49	35	86	4.3	2.5	4.4	25	18	12.27	19.16	186	0.87	8.6	75	1.46	255.8	61.9	144.7	4.36	104.4	295	29	2	0	NA	2	NA
1227	1	0	NA	NA	NA	189	187	1	0	NA	NA	NA	232	230	1.61	NA	4.45	1	23	3	30	42	19	18	106	4.3	2.3	4.19	23	22	4	17.55	125	1.07	6.8	76	1.72	267.7	61.9	138.1	4.37	101.3	274	34	2	0	NA	2	NA
1229	1	1	4	0	0	106	106	1	1	4	0	0	107	106	1.36	NA	6.21	2	NA	NA	NA	42	52	59	133	4.3	2.5	6.15	25	55	7.16	20.06	197	1.1	8.6	77	1.73	297.4	61.9	138	4.1	97.7	277	35	2	0	NA	2	NA
1231	1	0	NA	NA	NA	183	182	1	0	NA	NA	NA	237	236	1.05	NA	6.31	2	NA	NA	NA	45	172	94	109	4.3	2.4	6.15	24	132	4.94	16.3	245	1.29	6.8	75	1.89	463.9	70.7	140.5	4.39	100.1	280	30	2	0	NA	2	NA
1237	1	0	NA	NA	NA	181	179	1	0	NA	NA	NA	242	240	1.11	NA	4.24	2	NA	NA	NA	46	15	18	77	6.1	2.43	4.34	19	18	4.72	13.43	115	1.29	6.8	87	1.92	386.6	53	138.4	4.46	101.2	277	41	2	0	NA	2	NA
1242	1	0	NA	NA	NA	195	194	1	0	NA	NA	NA	247	246	1.59	NA	5.09	2	NA	NA	NA	52	15	19	98	7.1	2.58	4.84	22	17	4.33	30.09	153	1.13	17.1	83	0.7	362.8	79.6	138.5	4.11	98.6	278	31	2	0	NA	2	NA
1243	1	0	NA	NA	NA	187	186	1	1	10	1	0	211	210	0.87	NA	4.91	1	22	1	NA	43	21	17	164	5	2.2	4.73	20	50	9.94	31.88	199	0.87	10.3	72	2.8	130.9	35.4	137.9	3.73	103.2	280	29	2	0	NA	2	NA
1244	1	0	NA	NA	NA	196	194	1	1	2	0	0	209	207	0.96	NA	5.43	1	17	3	1	48	31	19	154	5	2.25	5.15	25	27	6.38	16.66	134	0.71	6.8	84	3.05	291.5	79.6	140.6	3.39	99.5	282	36	2	0	NA	2	NA
1245	1	0	NA	NA	NA	195	194	1	1	2	0	0	139	139	0.95	NA	5.25	2	NA	NA	NA	49	38	28	67	4.6	2.23	5.09	25	27	5.05	12.72	144	1.23	12	77	2.55	356.9	61.9	138.4	3.84	100.3	276	28	2	0	NA	2	NA
1251	1	1	9	0	0	47	47	1	1	9	0	0	48	47	1.12	NA	4.19	1	17	3	30	39	10	26	127	4.3	2.2	3.9	21	21	5.16	12.54	142	1.07	13.7	90	0.87	446.1	79.6	134.1	3.44	102.2	268	51	2	0	NA	2	NA
1252	1	0	NA	NA	NA	193	192	1	0	NA	NA	NA	240	239	1.07	NA	5.92	2	NA	NA	NA	49	60	29	69	5	2.13	5.69	24	38	5.55	10.21	184	0.68	3.4	71	0.57	339	61.9	140.7	4.82	108.6	281	22	2	0	NA	2	NA
1253	1	0	NA	NA	NA	187	187	1	0	NA	NA	NA	239	239	1.36	NA	6.54	2	NA	NA	NA	49	20	20	52	7.5	2.4	6.18	25	12	4.5	14.87	154	1.23	13.7	71	0.73	362.8	79.6	144.9	4.33	109.7	291	22	2	0	NA	2	NA
1255	1	1	10	0	0	120	119	1	1	1	0	0	120	119	1.69	NA	6.52	1	18	3	10	43	26	20	105	3.9	2.6	6.18	22	24	5.22	17.55	119	0.94	5.1	73	1.54	333.1	44.2	138.6	4.3	103.5	276	30	2	0	NA	2	NA
1257	1	0	NA	NA	NA	189	188	1	0	NA	NA	NA	233	232	1.36	NA	5.82	2	NA	NA	NA	42	23	21	94	4.6	2.48	5.59	24	16	4.5	13.79	155	1.32	6.8	71	1.41	291.5	53	140	4.15	105.6	279	29	2	0	NA	2	NA
1260	1	1	10	0	0	107	107	1	1	1	0	0	108	107	1.28	NA	3.72	2	NA	NA	NA	45	15	25	65	6.4	2.38	3.59	25	48	5.83	15.94	160	0.81	12	78	0.85	368.8	88.4	142.7	3.62	100.7	287	33	2	0	NA	2	NA
1262	1	1	10	0	0	61	59	1	1	1	0	0	61	60	1.28	NA	3.9	2	NA	NA	NA	42	13	23	97	6.4	2.55	3.8	23	14	6.94	13.79	199	0.87	15.4	74	1.78	309.3	97.2	147.5	5.41	106	297	32	2	1	NA	2	NA
1263	1	0	NA	NA	NA	200	200	1	0	NA	NA	NA	244	244	0.73	NA	5.66	1	17	2	NA	47	22	21	74	4.6	2.43	5.43	25	24	5.33	17.37	119	1.07	6.8	83	2.33	285.5	53	136.6	4.13	97.3	273	36	2	0	NA	2	NA
1264	1	0	NA	NA	NA	190	189	1	0	NA	NA	NA	245	244	1.03	NA	5.38	2	NA	NA	NA	43	13	16	70	4.3	2.35	5.15	23	17	5.77	10.57	133	1.29	12	78	1.06	261.7	61.9	139.8	4.23	102.4	279	35	2	0	NA	1	NA
1267	1	0	NA	NA	NA	197	196	1	0	NA	NA	NA	229	228	1.28	NA	4.53	2	NA	NA	NA	46	13	21	82	5	2.3	4.34	27	10	4.27	14.51	155	1.2	8.6	77	1.07	267.7	61.9	139.9	3.88	102.7	278	31	2	0	NA	2	NA
1268	1	0	NA	NA	NA	190	189	1	0	NA	NA	NA	249	248	2.13	NA	6.15	2	NA	NA	NA	46	30	25	84	6.4	2.4	5.9	23	20	4.89	18.98	202	1.13	8.6	81	1.12	303.3	44.2	144	3.92	105	288	35	2	0	NA	2	NA
1273	1	1	10	0	0	48	47	1	1	10	0	0	48	48	1.26	NA	4.97	1	25	3	15	45	16	25	95	3.9	2.3	4.94	24	47	5.27	13.43	148	1.1	10.3	76	2.54	273.6	53	143.7	3.73	106.3	285	31	2	0	NA	2	NA
1274	1	0	NA	NA	NA	199	198	1	0	NA	NA	NA	241	240	1.95	NA	5.69	2	NA	NA	NA	43	18	21	55	5	2.1	5.22	26	10	4.72	33.67	178	0.9	12	70	1.13	220.1	44.2	141.3	3.66	106.3	282	27	2	0	NA	2	NA
1276	1	0	NA	NA	NA	196	196	1	0	NA	NA	NA	242	242	1.11	NA	3.28	1	999	3	99999	40	28	30	100	5.7	2.43	3.26	24	34	5.66	15.58	159	1.2	6.8	81	1.07	416.4	97.2	136.7	4.62	98.1	275	41	2	1	NA	1	NA
1281	1	0	NA	NA	NA	194	194	1	0	NA	NA	NA	237	236	1.8	NA	4.4	2	NA	NA	NA	48	23	20	53	4.3	2.3	4.22	23	12	4.11	9.49	124	1.13	6.8	73	0.6	226	35.4	141.3	3.93	102.1	280	25	2	0	NA	2	NA
1282	1	0	NA	NA	NA	181	180	1	0	NA	NA	NA	246	245	1.56	NA	6.88	2	NA	NA	NA	44	40	37	70	6.1	2.28	6.67	21	34	5.38	17.19	168	1.13	17.1	70	1.26	404.5	97.2	137.7	4.01	104.9	277	26	2	0	NA	2	NA
1283	1	0	NA	NA	NA	184	183	1	1	1	0	1	165	164	1.06	NA	4.5	1	22	1	NA	45	20	26	98	7.9	2.48	4.37	22	25	5	12.36	214	1.36	5.1	78	1.13	463.9	79.6	137	4.29	101.8	277	33	2	0	NA	2	NA
1284	1	0	NA	NA	NA	199	199	1	0	NA	NA	NA	239	239	1.99	NA	4.76	2	NA	NA	NA	44	11	14	51	5.7	2.35	4.71	22	11	5.27	23.46	137	0.97	10.3	71	0.57	243.9	53	137.1	3.87	101.4	275	27	2	0	NA	2	NA
1285	1	1	1	0	1	90	89	1	1	1	0	1	90	90	1.47	NA	5.87	2	NA	NA	NA	43	9	21	93	12.9	2.35	5.61	27	32	5.16	9.67	160	1.39	5.1	72	1.55	404.5	185.6	138.4	4.5	101.8	284	29	1	1	NA	2	NA
1288	1	0	NA	NA	NA	188	187	1	0	NA	NA	NA	231	230	1.3	NA	4.71	2	NA	NA	NA	50	32	24	119	4.3	2.5	4.45	25	29	5.05	15.58	154	1.26	5.1	82	0.77	309.3	53	141.3	4.39	105.2	281	32	2	0	NA	2	NA
1292	1	0	NA	NA	NA	181	181	1	0	NA	NA	NA	239	239	1.14	NA	3.67	2	NA	NA	NA	48	16	18	54	4.3	2.4	3.85	25	18	5.05	10.03	132	1.26	12	77	0.94	261.7	70.7	140.6	3.74	103.2	280	29	2	0	NA	2	NA
1295	1	0	NA	NA	NA	187	186	1	1	1	1	0	217	216	1.7	NA	4.91	1	14	3	16	44	31	19	49	5	2.43	4.58	22	51	7.05	18.27	124	1.23	5.1	75	1.51	446.1	70.7	136.2	4.19	99.5	274	31	2	0	NA	2	NA
1299	1	1	10	0	0	92	90	1	1	10	0	0	92	91	1	NA	6.26	1	20	3	30	45	19	25	88	7.9	2.5	6.26	21	20	7.22	16.84	161	1.2	8.6	75	2.17	487.7	97.2	140.9	4.54	102.5	286	30	2	0	NA	2	NA
1301	1	0	NA	NA	NA	190	189	1	0	NA	NA	NA	247	246	1.22	NA	4.6	2	NA	NA	NA	47	24	20	95	5.7	2.35	4.53	23	28	5.11	14.69	143	0.81	13.7	74	1.71	380.7	79.6	139.6	3.73	103.3	279	27	2	0	NA	2	NA
1305	1	0	NA	NA	NA	200	199	1	0	NA	NA	NA	248	246	1.26	NA	4.6	1	16	1	NA	44	19	19	89	2.9	2.4	4.45	21	34	4.77	28.66	130	0.84	15.4	78	1.23	356.9	79.6	139.2	3.96	100.9	276	34	2	0	NA	2	NA
1306	1	1	5	0	1	163	162	1	1	5	0	1	163	162	0.64	NA	5.69	1	25	1	NA	45	13	21	72	7.5	2.48	5.66	23	20	4.61	14.15	120	1.13	5.1	80	2.27	303.3	53	141.7	4.2	111.4	285	35	2	0	NA	2	NA
1307	1	0	NA	NA	NA	182	182	1	0	NA	NA	NA	232	232	1.03	NA	4.76	1	16	3	3	47	23	18	42	3.9	2.25	4.65	24	12	4.89	27.04	109	0.9	10.3	76	0.94	214.1	44.2	135.6	4.08	101.4	270	29	2	0	NA	2	NA
1315	1	1	10	0	0	132	132	1	1	1	0	0	132	132	0.8	NA	5.28	1	18	3	15	45	81	42	83	4.3	2.58	5.09	26	43	10.6	13.43	143	1.26	10.3	83	3.48	297.4	70.7	130.5	3.45	90	267	38	2	0	NA	2	NA
1316	1	1	9	1	1	158	157	1	1	9	1	1	155	154	1.42	NA	6.08	2	NA	NA	NA	42	23	22	117	6.4	2.2	5.92	21	17	7.61	10.93	130	1.2	5.1	79	2.7	386.6	44.2	136.2	4.25	98.5	276	37	2	0	NA	2	NA
1322	1	0	NA	NA	NA	186	184	1	0	NA	NA	NA	246	244	1.17	NA	6.03	1	14	1	NA	44	22	23	81	7.1	2.38	6.1	21	22	5.11	15.76	169	1.1	5.1	78	0.89	339	61.9	133.8	3.94	99.6	270	34	2	0	NA	2	NA
1325	1	0	NA	NA	NA	195	194	1	0	NA	NA	NA	232	231	1.11	NA	4.99	2	NA	NA	NA	47	31	27	102	3.2	2.43	4.78	22	39	4.72	11.28	172	1.2	12	74	4.43	327.1	53	138.3	4.15	106.1	274	27	2	0	NA	2	NA
1328	1	0	NA	NA	NA	193	193	1	0	NA	NA	NA	231	231	0.91	NA	6.39	1	16	3	10	45	24	24	79	4.6	2.35	6.1	22	45	5.27	20.42	159	1.07	13.7	77	3.82	214.1	70.7	139.9	4.08	103.2	279	32	2	0	NA	2	NA
1331	1	0	NA	NA	NA	185	184	1	0	NA	NA	NA	242	241	0.95	NA	4.81	1	17	1	NA	50	53	25	97	6.4	2.43	4.73	20	58	5.05	24.18	167	1.23	8.6	82	1.63	410.4	70.7	138	3.93	101.1	277	32	2	0	NA	2	NA
1332	1	1	10	0	0	136	135	1	1	1	0	0	136	135	0.93	NA	4.65	1	15	1	NA	39	12	20	63	5.7	2.3	4.42	24	10	4.61	23.28	134	0.94	10.3	75	0.93	249.8	97.2	139.4	4.87	107.7	279	36	2	1	NA	2	NA
1333	1	0	NA	NA	NA	188	187	1	0	NA	NA	NA	235	234	1.39	NA	4.55	1	17	1	NA	39	17	23	170	2.9	2.33	4.45	29	56	5.11	12.9	169	0.97	8.6	70	1.81	333.1	70.7	140.5	3.28	95.2	278	31	2	0	NA	1	NA
1339	1	0	NA	NA	NA	184	183	1	0	NA	NA	NA	235	234	1.5	NA	5.43	2	NA	NA	NA	46	24	25	66	3.6	2.38	4.97	27	20	4.77	13.43	133	1.16	15.4	76	1.36	309.3	61.9	137.6	3.43	97.7	273	30	2	0	NA	2	NA
1342	1	1	NA	NA	NA	43	43	1	1	1	0	0	44	43	1.39	NA	7.34	2	NA	NA	NA	39	14	24	121	8.6	2.33	7.14	22	22	5.33	8.96	213	1.07	6.8	84	1.9	368.8	70.7	139.3	4.19	103.4	282	45	2	0	NA	2	NA
1343	1	0	NA	NA	NA	183	182	1	1	3	0	0	227	226	1.56	NA	6.03	1	16	3	12	45	17	23	84	7.5	2.53	5.9	19	22	5.66	20.06	168	1.39	13.7	76	1.51	422.3	61.9	142.7	4.42	105.3	288	31	2	0	NA	2	NA
1351	1	1	10	0	1	75	75	1	1	10	0	1	69	69	1.18	NA	4.22	2	NA	NA	NA	42	21	24	114	10	2.43	4.03	24	23	4.83	9.31	142	1.13	8.6	81	1.3	339	79.6	135	3.95	96.1	275	39	2	0	NA	2	NA
1352	1	1	1	1	0	195	195	1	1	1	1	0	189	189	0.82	NA	5.25	2	NA	NA	NA	50	21	15	78	8.6	2.33	4.76	22	25	10.82	19.7	133	1.03	12	76	2.51	243.9	70.7	142	3.99	102.9	293	26	2	0	NA	2	NA
1353	1	0	NA	NA	NA	187	186	1	0	NA	NA	NA	248	247	0.89	NA	5.72	2	NA	NA	NA	43	15	18	58	3.9	2.25	5.3	25	16	4.89	11.82	103	1.26	6.8	76	3.22	249.8	44.2	138.8	3.73	102	276	33	2	0	NA	2	NA
1356	1	0	NA	NA	NA	191	190	1	0	NA	NA	NA	244	243	0.95	NA	6.15	1	16	1	NA	46	46	28	47	3.6	2.38	5.82	25	31	5.27	19.88	112	1.29	12	76	3.61	428.3	70.7	138.3	4.21	100.4	275	30	2	0	NA	2	NA
1358	1	0	NA	NA	NA	183	182	1	0	NA	NA	NA	237	236	1.48	NA	6.21	2	NA	NA	NA	41	13	23	121	5.7	2.38	6.08	25	16	4.89	7.16	223	1.07	6.8	78	1.11	368.8	106.1	141	4.09	101.8	282	37	2	1	NA	2	NA
1362	1	1	1	0	0	110	110	1	1	1	0	0	110	110	0.89	NA	5.12	2	NA	NA	NA	41	26	44	82	5.7	2.3	4.81	27	101	6.27	18.45	166	1.13	15.4	73	2.46	398.5	53	144.6	4.16	110.2	290	32	2	0	NA	2	NA
1364	1	0	NA	NA	NA	200	199	1	0	NA	NA	NA	243	242	1.09	NA	6.98	2	NA	NA	NA	45	30	24	95	5.4	2.48	6.96	21	32	5.22	10.39	171	1.13	13.7	77	2.25	315.2	70.7	135.6	4.02	100.4	272	32	2	0	NA	2	NA
1365	1	0	NA	NA	NA	188	188	1	0	NA	NA	NA	230	230	1.31	NA	5.22	2	NA	NA	NA	41	14	18	76	4.3	2.38	5.12	25	20	5.88	15.04	137	1.1	13.7	68	1.42	249.8	53	145.2	4.05	106.6	289	27	2	0	NA	2	NA
1366	1	0	NA	NA	NA	191	191	1	0	NA	NA	NA	244	244	2.16	NA	5.04	2	NA	NA	NA	48	21	19	175	3.6	2.45	5.04	24	232	4.94	26.87	163	0.9	8.6	80	0.82	350.9	114.9	138.1	4	97.8	274	32	2	0	NA	2	NA
1374	1	0	NA	NA	NA	183	183	1	1	1	0	0	206	206	1.71	NA	4.89	2	NA	NA	NA	43	31	35	81	8.2	2.48	4.78	23	22	5.38	17.01	254	1.16	10.3	85	0.84	487.7	106.1	141.4	4.27	102.2	286	42	2	0	NA	2	NA
1378	1	0	NA	NA	NA	193	193	1	0	NA	NA	NA	229	229	1.23	NA	3.13	2	NA	NA	NA	50	23	33	123	5.4	2.38	3.03	26	18	5.05	12	180	1.03	13.7	72	2.31	214.1	53	142.1	4.28	104.3	284	22	2	0	NA	2	NA
1379	1	0	NA	NA	NA	192	191	1	0	NA	NA	NA	243	242	1.25	NA	4.63	2	NA	NA	NA	49	23	25	75	4.6	2.35	4.45	30	14	5.44	18.45	163	0.9	10.3	72	0.86	208.2	61.9	140.6	4.21	102	281	23	2	0	NA	2	NA
1382	1	1	5	0	1	59	58	1	1	5	0	1	60	58	1.57	NA	5.92	1	74	1	NA	42	13	13	60	8.6	2.23	5.82	28	13	15.88	21.67	142	1.07	12	76	2.31	285.5	97.2	138.9	3.78	97.6	292	34	2	0	NA	2	NA
1383	1	0	NA	NA	NA	192	191	1	0	NA	NA	NA	235	234	1.34	NA	5.43	2	NA	NA	NA	49	47	41	63	5.7	2.58	5.28	24	35	4.39	12.36	209	0.94	13.7	75	2.07	523.4	79.6	141.8	4.21	106.6	283	26	2	0	NA	2	NA
1384	1	1	2	0	0	50	48	1	1	2	0	0	50	49	1.39	NA	4.22	1	17	1	NA	45	13	15	81	3.2	2.33	4.03	28	15	5.38	5.01	141	1.26	6.8	71	1.03	190.3	53	145.6	4.09	104.9	288	26	2	0	NA	1	NA
1385	1	0	NA	NA	NA	183	182	1	0	NA	NA	NA	246	245	1.15	NA	4.45	1	14	1	NA	44	19	17	67	2.9	2.3	4.24	17	31	4.77	26.69	120	1.16	6.8	75	1.85	321.2	53	139.5	4.15	106.5	276	31	2	0	NA	2	NA
1386	1	0	NA	NA	NA	188	187	1	0	NA	NA	NA	230	229	1.25	NA	4.53	2	NA	NA	NA	44	22	21	61	8.6	2.45	5.33	24	26	5.05	17.55	154	1.23	8.6	79	1.91	422.3	79.6	140.7	3.83	106	284	35	2	0	NA	2	NA
1387	1	0	NA	NA	NA	187	186	1	0	NA	NA	NA	235	234	1.26	NA	3.62	1	16	3	7	45	12	18	76	2.9	2.43	3.52	25	16	4.89	4.3	140	1.39	6.8	82	0.54	285.5	44.2	138.3	4.31	99.5	274	37	2	0	NA	2	NA
1388	1	0	NA	NA	NA	186	186	1	0	NA	NA	NA	241	240	1.39	NA	5.22	2	NA	NA	NA	46	41	36	73	4.3	2.33	4.91	28	66	4.66	20.24	141	1.07	17.1	71	0.98	291.5	79.6	142.1	3.78	105.5	282	25	2	0	NA	2	NA
1391	1	0	NA	NA	NA	199	199	1	0	NA	NA	NA	239	239	1.78	NA	4.58	2	NA	NA	NA	43	12	14	71	4.6	2.38	4.6	23	12	4.83	24.18	176	1.42	8.6	82	0.38	202.2	61.9	141.2	4.11	104.8	281	39	2	0	NA	2	NA
1393	1	0	NA	NA	NA	182	181	1	0	NA	NA	NA	237	236	1.56	NA	5.28	1	16	3	1	46	21	26	83	3.6	2.43	5.07	27	18	4.94	32.24	140	0.68	10.3	72	1.16	452	79.6	140.2	4.61	100.6	278	26	2	0	NA	2	NA
1394	1	1	10	0	0	111	110	1	1	10	0	0	112	110	1.2	NA	4.47	1	30	3	25	41	17	24	103	6.1	2.45	4.32	21	27	5.11	6.63	173	1	6.8	71	1.04	327.1	97.2	131.5	4.57	96.8	265	30	2	0	NA	2	NA
1398	1	1	7	1	0	101	100	1	1	7	1	0	101	101	1.07	NA	5.3	2	NA	NA	NA	40	25	27	95	4.3	2.23	4.99	25	43	5.77	14.15	229	0.94	8.6	74	1.43	499.6	61.9	142	4.13	103.2	283	34	2	0	NA	2	NA
1400	1	1	1	0	0	120	119	1	1	1	0	0	120	119	1.42	NA	5.82	1	21	3	30	44	30	25	132	10	2.4	5.48	21	12	5.44	11.46	183	0.74	5.1	70	1.15	440.2	79.6	144.6	5.32	111.3	293	26	2	1	NA	2	NA
1409	1	0	NA	NA	NA	184	184	1	0	NA	NA	NA	238	237	0.91	NA	4.76	2	NA	NA	NA	43	35	32	92	3.6	2.08	4.47	21	28	5.27	13.79	158	1	8.6	74	1.71	226	35.4	139	3.6	104.3	276	31	2	0	NA	2	NA
1410	1	0	NA	NA	NA	182	181	1	0	NA	NA	NA	237	236	1.61	NA	6	2	NA	NA	NA	45	30	22	84	7.1	2.43	5.69	25	59	5.44	18.27	135	1.13	13.7	75	0.91	386.6	79.6	135.1	4.67	96.2	273	30	2	0	NA	2	NA
1412	1	0	NA	NA	NA	188	187	1	0	NA	NA	NA	231	230	0.98	NA	5.53	2	NA	NA	NA	46	44	23	100	5.7	2.35	5.22	24	39	5	18.09	180	0.81	22.2	73	1.31	333.1	61.9	138.8	4.27	102.3	278	27	2	0	NA	2	NA
1416	1	0	NA	NA	NA	190	189	1	0	NA	NA	NA	233	232	0.81	NA	6.23	2	NA	NA	NA	45	22	24	109	5.4	2.3	6.78	24	25	4.44	11.82	130	0.71	10.3	81	6.35	410.4	70.7	138.5	3.93	100.8	276	36	2	0	NA	2	NA
1417	1	0	NA	NA	NA	193	192	1	0	NA	NA	NA	231	230	1.02	NA	4.65	2	NA	NA	NA	46	17	15	90	5	2.3	4.68	29	13	5.44	7.88	107	0.94	5.1	71	0.87	279.6	70.7	138.8	4.67	101	278	25	2	0	NA	1	NA
1423	1	0	NA	NA	NA	196	195	1	0	NA	NA	NA	236	235	1.34	NA	6.85	2	NA	NA	NA	46	13	14	119	3.6	2.35	6.62	26	18	5.16	12	166	1.2	5.1	75	1.41	243.9	44.2	139.3	4.36	102.6	277	29	2	0	NA	2	NA
1424	1	1	1	0	0	43	42	1	1	1	0	0	44	43	1.84	NA	5.79	2	NA	NA	NA	41	22	34	74	7.5	2.38	5.59	23	19	5.72	22.21	205	0.97	13.7	74	0.95	374.7	88.4	143.1	4.16	104	288	33	2	1	NA	2	NA
1428	1	0	NA	NA	NA	185	183	1	0	NA	NA	NA	231	229	0.89	NA	6.39	1	16	3	20	46	50	28	73	6.8	2.45	6.13	22	130	4.55	21.49	119	1.26	13.7	75	2.76	392.6	79.6	132.8	3.85	96	267	29	2	0	NA	2	NA
1430	1	0	NA	NA	NA	191	190	1	0	NA	NA	NA	237	236	1.04	NA	4.34	1	14	3	19	47	133	119	95	6.8	2.3	3.8	25	112	5.16	20.06	184	1.07	12	81	1.3	380.7	61.9	140.7	4.06	107.4	283	34	2	0	NA	2	NA
1431	1	0	NA	NA	NA	191	190	1	0	NA	NA	NA	246	245	1.93	NA	6.15	2	NA	NA	NA	45	23	22	82	5.7	2.5	6.1	24	28	4.72	11.28	157	1.03	6.8	77	0.63	327.1	61.9	136.9	4.24	99.2	274	32	2	0	NA	2	NA
1433	1	0	NA	NA	NA	191	190	1	0	NA	NA	NA	248	247	1.52	NA	5.53	2	NA	NA	NA	47	31	28	113	5	2.53	5.43	19	76	4.66	18.63	154	1.32	12	81	1.07	416.4	88.4	142.6	3.97	105.2	284	34	2	0	NA	2	NA
1436	1	1	7	1	1	182	181	1	1	7	1	1	181	181	1.21	NA	5.3	2	NA	NA	NA	41	39	54	89	5.7	2.35	5.07	24	23	4.89	12.9	163	1	6.8	78	1.78	345	53	141.7	4.32	104.5	283	37	2	0	NA	2	NA
1438	1	0	NA	NA	NA	198	197	1	0	NA	NA	NA	240	239	1.29	NA	6.65	1	17	3	8	46	28	18	58	4.6	2.38	6.65	28	31	5.27	11.1	134	1.13	8.6	68	0.79	339	88.4	141.5	4.25	101.6	282	22	2	0	NA	1	NA
1441	1	0	NA	NA	NA	184	183	1	0	NA	NA	NA	232	231	1.34	NA	4.09	2	NA	NA	NA	47	19	21	125	5.7	2.35	4.11	23	17	5.16	18.81	136	0.97	10.3	76	0.89	333.1	79.6	140.4	3.92	104.7	281	29	2	0	NA	2	NA
1443	1	0	NA	NA	NA	183	182	1	0	NA	NA	NA	246	245	1.47	NA	4.71	2	NA	NA	NA	42	11	16	54	2.9	2.25	4.4	26	10	4.27	22.03	120	1.07	18.8	68	0.8	178.4	35.4	139.2	3.94	101.6	275	26	2	0	NA	2	NA
1445	1	0	NA	NA	NA	194	194	1	0	NA	NA	NA	237	237	1.58	NA	7.37	1	14	1	NA	48	11	17	75	2.9	2.43	6.83	26	15	5	21.49	144	0.9	6.8	76	2.34	261.7	44.2	138.1	4.18	100.7	274	28	2	0	NA	2	NA
1447	1	0	NA	NA	NA	191	191	1	0	NA	NA	NA	245	245	2.34	NA	5.07	2	NA	NA	NA	43	12	21	53	5	2.33	5.2	19	9	4.33	11.46	121	1.16	6.8	72	0.44	148.7	53	140.3	4.04	108.5	279	29	2	0	NA	2	NA
1449	1	0	NA	NA	NA	192	191	1	0	NA	NA	NA	239	238	1.64	NA	6.28	2	NA	NA	NA	43	15	15	70	5.7	2.25	6.05	26	18	5	11.1	165	1.26	10.3	72	2.13	303.3	53	142.9	4.48	107.8	286	29	2	0	NA	2	NA
1453	1	0	NA	NA	NA	191	190	1	0	NA	NA	NA	245	244	1.47	NA	7.29	1	10	3	15	45	41	32	69	7.9	2.5	7.09	25	47	5.22	20.6	171	1.2	12	74	1.38	434.2	97.2	139.4	3.92	101.5	281	29	2	0	NA	2	NA
1455	1	0	NA	NA	NA	194	194	1	0	NA	NA	NA	231	231	1.34	NA	4.34	2	NA	NA	NA	45	29	26	68	5.7	2.28	4.03	26	35	4.89	17.37	181	1.07	8.6	78	0.72	380.7	79.6	140.5	3.7	102.8	281	33	2	0	NA	2	NA
1458	1	0	NA	NA	NA	191	191	1	0	NA	NA	NA	249	249	0.89	NA	4.6	2	NA	NA	NA	40	33	23	67	2.9	2.23	4.45	21	23	5.11	18.63	118	1	10.3	73	2	333.1	44.2	140.9	3.66	105.1	279	33	2	0	NA	2	NA
1461	1	0	NA	NA	NA	184	184	1	0	NA	NA	NA	237	237	0.85	NA	4.78	2	NA	NA	NA	42	17	20	64	5	2.4	4.81	26	43	5.66	11.64	180	1.29	6.8	75	3.16	505.6	70.7	144.2	3.95	103.6	288	33	2	0	NA	2	NA
1462	1	0	NA	NA	NA	182	181	1	0	NA	NA	NA	246	245	1.21	NA	5.77	1	12	3	1	47	34	21	103	3.2	2.43	5.74	24	75	4.72	20.06	134	0.94	8.6	74	1.47	410.4	79.6	141.1	4.37	105.6	279	27	2	0	NA	2	NA
1464	1	1	3	1	1	106	104	1	1	3	1	1	106	104	1.68	NA	6.26	1	14	1	NA	45	16	23	84	2.9	2.43	6.31	24	47	5.33	32.42	107	1.26	10.3	79	1.12	261.7	44.2	141.1	4.64	102.8	280	34	2	0	NA	2	NA
1465	1	1	1	0	1	59	58	1	1	1	0	1	59	59	1.22	NA	4.11	1	21	3	9	45	14	18	57	4.6	2.3	3.93	26	19	4.94	18.27	141	1.2	6.8	71	1.89	303.3	53	143.3	4.18	106.2	285	26	2	0	NA	2	NA
1467	1	0	NA	NA	NA	189	188	1	0	NA	NA	NA	238	237	1.07	NA	5.33	1	25	2	NA	48	91	37	103	3.9	2.33	5.33	22	165	4.72	16.66	124	1.36	8.6	77	2.73	511.5	70.7	140.4	4.1	103.6	279	29	2	0	NA	1	NA
1469	1	0	NA	NA	NA	201	201	1	0	NA	NA	NA	238	238	1.52	NA	5.3	1	59	1	NA	45	20	24	79	2.5	2.2	5.51	22	24	5.22	17.91	135	1.13	5.1	69	1.34	315.2	35.4	139.5	4.14	104.4	276	24	2	0	NA	2	NA
1470	1	0	NA	NA	NA	195	194	1	0	NA	NA	NA	233	232	1.7	NA	5.48	1	19	3	25	41	11	27	28	2.5	2.35	5.61	24	14	3.83	17.01	187	0.94	12	75	0.69	226	61.9	135.3	4.31	99.5	267	34	2	0	NA	2	NA
1472	1	0	NA	NA	NA	187	187	1	0	NA	NA	NA	247	246	1.67	NA	4.4	1	16	1	NA	41	26	27	102	5.7	2.3	4.24	23	28	5.22	19.16	148	1.13	5.1	75	1.37	374.7	70.7	135.9	4.15	101.3	273	34	2	0	NA	2	NA
1480	1	0	NA	NA	NA	191	190	1	0	NA	NA	NA	245	244	1.14	NA	6.85	1	14	1	NA	46	11	26	94	6.1	2.5	6.59	25	22	4.22	24.18	179	1.32	10.3	78	1.47	291.5	61.9	139.9	4.15	100.1	280	32	2	0	NA	2	NA
1481	1	0	NA	NA	NA	185	185	1	0	NA	NA	NA	232	232	1.22	NA	6.28	1	16	1	NA	46	29	28	68	3.9	2.28	6.05	26	30	4.44	31.34	120	1.03	8.6	74	1.87	380.7	70.7	139.6	4.06	100.5	277	28	2	0	NA	2	NA
1482	1	0	NA	NA	NA	190	189	1	0	NA	NA	NA	248	247	1.11	NA	6	1	15	3	3	46	20	26	55	4.3	2.43	5.84	25	16	4.72	19.7	152	1.13	12	74	0.89	249.8	79.6	136.6	4.13	99.4	272	28	2	0	NA	2	NA
1489	1	1	10	0	0	116	116	1	1	1	0	0	117	116	2.45	NA	5.51	2	NA	NA	NA	44	19	26	85	11.4	2.43	5.38	25	13	5	12.18	200	1	6.8	77	0.96	398.5	97.2	141.2	4.35	106.4	288	33	2	1	NA	2	NA
1493	1	0	NA	NA	NA	199	198	1	0	NA	NA	NA	239	238	1.38	NA	4.11	2	NA	NA	NA	41	14	18	71	2.5	2.38	4.06	23	15	4.66	13.79	159	0.9	6.8	76	0.78	232	61.9	135	4.06	100	267	35	2	0	NA	2	NA
1495	1	0	NA	NA	NA	193	192	1	0	NA	NA	NA	234	233	0.95	NA	4.86	1	16	3	8	45	17	15	72	6.4	2.38	4.68	25	12	4.61	18.27	167	1.03	10.3	75	1.42	261.7	70.7	140.4	4.5	103.6	281	30	2	0	NA	1	NA
1498	1	0	NA	NA	NA	192	191	1	0	NA	NA	NA	243	242	1.2	NA	6.13	1	14	3	28	46	17	18	62	5	2.2	5.79	29	12	5.16	22.92	152	0.68	12	79	1.43	333.1	70.7	141.6	3.94	106.5	283	33	2	0	NA	2	NA
1500	1	0	NA	NA	NA	197	196	1	0	NA	NA	NA	242	240	1.34	NA	3.34	2	NA	NA	NA	42	20	17	59	3.6	2.38	3.23	23	31	4.77	17.37	122	1.2	6.8	71	0.55	232	70.7	136.8	3.69	100.8	272	29	2	0	NA	2	NA
1502	1	0	NA	NA	NA	182	182	1	0	NA	NA	NA	246	246	1.08	NA	4.06	1	18	3	20	46	12	17	71	3.6	2.2	3.83	25	9	4.83	15.76	119	0.97	5.1	73	1.07	255.8	35.4	138.2	4.35	102.6	274	27	2	0	NA	2	NA
1503	1	0	NA	NA	NA	187	186	1	0	NA	NA	NA	246	245	1.31	NA	5.25	2	NA	NA	NA	45	23	21	81	5	2.35	5.28	22	19	4.61	17.37	162	1.2	13.7	79	1.12	345	79.6	139.6	4.19	104	278	34	2	0	NA	2	NA
1505	1	1	2	0	0	128	127	1	1	2	0	0	128	127	0.83	NA	5.09	1	17	3	48	47	21	24	81	7.1	2.53	5.02	26	20	6.22	16.66	153	1.07	10.3	76	2.89	446.1	79.6	138.1	4.5	98.7	279	29	2	0	NA	2	NA
1506	1	1	10	0	0	100	99	1	1	10	0	0	101	100	1.31	NA	5.74	1	14	3	20	39	10	17	125	3.2	2.23	5.46	24	13	6.11	12.36	162	0.65	3.4	75	1.42	434.2	70.7	142.4	3.61	104.5	283	36	2	0	NA	2	NA
1509	1	0	NA	NA	NA	196	195	1	0	NA	NA	NA	229	228	1.66	NA	4.47	1	16	3	14	47	20	25	84	5.7	2.18	4.19	29	12	4.77	26.87	173	0.84	12	75	0.45	279.6	61.9	139.3	4.43	101.3	279	28	2	0	NA	2	NA
1511	1	1	2	0	0	74	74	1	1	2	0	0	74	74	1.44	NA	5.84	1	10	1	NA	45	22	22	93	10	2.6	5.64	23	53	6.05	6.09	143	1.07	5.1	79	2.92	541.3	123.8	139.1	4.81	104.1	284	34	2	0	NA	2	NA
1517	1	0	NA	NA	NA	198	197	1	1	1	1	1	229	229	1.28	NA	5.17	2	NA	NA	NA	43	19	22	120	9.3	2.35	4.99	26	12	5.83	17.73	164	1.42	17.1	76	1.12	362.8	70.7	143.1	4.1	103.6	290	33	2	0	NA	2	NA
1520	1	0	NA	NA	NA	182	181	1	0	NA	NA	NA	237	236	1.5	NA	6	2	NA	NA	NA	42	21	22	66	3.6	2.3	5.72	22	10	4.89	11.64	175	1.13	5.1	70	1.1	220.1	70.7	139.6	3.91	104.1	277	28	2	0	NA	2	NA
1525	1	0	NA	NA	NA	197	196	1	0	NA	NA	NA	241	241	2.34	NA	5.38	2	NA	NA	NA	39	18	25	94	7.1	2.33	5.17	25	9	4.39	11.46	123	0.87	8.6	75	1.32	368.8	61.9	136.7	3.42	97.8	275	36	2	0	NA	2	NA
1529	1	0	NA	NA	NA	182	181	1	0	NA	NA	NA	237	236	0.99	NA	4.14	1	21	1	NA	46	28	22	43	6.8	2.33	4.11	22	13	5.83	17.37	125	1.2	18.8	71	1.65	285.5	53	137.4	4.38	102.9	277	25	2	0	NA	2	NA
1532	1	1	10	0	0	12	12	1	1	10	0	0	12	12	2.24	NA	5.3	1	10	3	20	45	19	22	90	6.4	2.25	5.07	26	88	4.33	12	160	0.97	5.1	71	0.67	291.5	53	145.4	4.1	107.3	290	26	2	0	NA	1	NA
1534	1	0	NA	NA	NA	180	179	1	0	NA	NA	NA	240	240	0.85	NA	5.74	1	20	3	25	41	29	27	65	4.3	2.18	5.74	24	39	4.89	10.21	145	1.39	6.8	74	2.77	309.3	79.6	139.4	3.8	102.3	277	33	2	0	NA	1	NA
1536	1	0	NA	NA	NA	190	189	1	0	NA	NA	NA	233	232	1.21	NA	4.76	2	NA	NA	NA	47	26	23	68	5.4	2.43	4.55	22	19	4.89	17.01	119	1.2	15.4	72	1.12	339	70.7	136.4	4.28	102.3	273	25	2	0	NA	2	NA
1538	1	0	NA	NA	NA	186	185	1	0	NA	NA	NA	247	246	1.8	NA	5.3	2	NA	NA	NA	45	27	18	59	3.6	2.35	5.43	22	11	4.27	10.93	136	1.2	20.5	75	0.87	226	35.4	138.1	3.6	101.8	274	30	2	0	NA	2	NA
1541	1	1	3	0	0	181	180	1	1	3	0	0	179	179	2	NA	5.97	1	20	3	1	42	11	15	54	2.9	2.33	5.64	25	11	5.11	12.9	119	1.07	6.8	66	0.77	273.6	53	142.2	4.39	105.9	281	24	2	0	NA	1	NA
1544	1	0	NA	NA	NA	194	194	1	0	NA	NA	NA	240	239	1.06	NA	4.5	2	NA	NA	NA	45	21	19	79	3.2	2.43	4.09	24	15	4.5	8.24	146	0.97	5.1	77	1.64	297.4	44.2	141.8	4.06	102.5	280	32	2	0	NA	2	NA
1545	1	0	NA	NA	NA	187	186	1	0	NA	NA	NA	235	234	1.39	NA	3.65	1	20	1	NA	49	24	24	49	3.6	2.2	3.47	27	17	4.66	11.46	119	1.23	6.8	77	0.53	214.1	44.2	140.2	4.23	100.8	278	28	2	0	NA	2	NA
1546	1	0	NA	NA	NA	183	182	1	0	NA	NA	NA	246	245	1.52	NA	6.49	2	NA	NA	NA	44	14	20	111	5.7	2.18	6.49	23	16	5.61	15.58	177	0.97	6.8	77	1.26	148.7	35.4	141.8	4.15	108.4	284	33	2	0	NA	2	NA
1550	1	0	NA	NA	NA	198	198	1	0	NA	NA	NA	241	241	1.67	NA	5.25	2	NA	NA	NA	46	19	21	49	3.6	2.38	5.09	21	22	4.77	18.27	104	1.2	17.1	79	1.1	261.7	61.9	138.7	3.99	103.2	275	33	2	0	NA	2	NA
1551	1	0	NA	NA	NA	198	197	1	0	NA	NA	NA	229	228	1.42	NA	6.18	1	13	1	NA	49	27	19	71	5	2.4	5.92	27	19	4.33	16.12	144	1.26	8.6	74	2.39	261.7	70.7	142.8	4.44	101.4	284	25	2	0	NA	2	NA
1552	1	0	NA	NA	NA	198	197	1	0	NA	NA	NA	237	236	1.22	NA	5.51	2	NA	NA	NA	46	47	28	85	5	2.33	5.4	20	98	8.77	19.34	126	0.78	8.6	71	2.99	386.6	53	138.7	4.29	102.9	281	25	2	0	NA	2	NA
1554	1	0	NA	NA	NA	183	182	1	0	NA	NA	NA	248	247	1.66	NA	4.29	2	NA	NA	NA	44	12	19	71	3.6	2.15	4.24	28	8	4.77	17.73	159	0.81	8.6	77	0.71	243.9	44.2	138.8	3.58	101.4	276	33	2	0	NA	2	NA
1555	1	0	NA	NA	NA	188	187	1	0	NA	NA	NA	238	237	1.51	NA	7.34	2	NA	NA	NA	44	23	22	77	6.1	2.38	7.34	25	58	5.16	12	118	1.07	5.1	76	1.82	243.9	53	139.9	4.24	104.1	280	32	2	0	NA	2	NA
1558	1	1	1	0	0	183	183	1	1	1	0	0	185	185	1.2	NA	5.9	1	15	3	35	42	20	21	90	7.5	2.4	5.95	23	19	5.5	13.43	120	1.16	12	80	1.29	434.2	114.9	140.6	3.79	102	284	38	2	0	NA	2	NA
1561	1	1	10	0	0	176	175	1	1	10	0	0	176	175	1.95	NA	5.56	2	NA	NA	NA	42	16	20	74	7.5	2.33	5.48	23	29	4.94	24.54	144	1.16	6.8	69	1.2	255.8	88.4	141.2	4.56	104.9	284	27	2	1	NA	2	NA
1566	1	1	10	0	0	131	131	1	1	1	0	0	132	131	1.53	NA	5.59	2	NA	NA	NA	43	12	11	64	4.3	2.35	5.3	24	12	5.22	14.33	178	1	6.8	73	1.42	202.2	53	136.1	3.99	98.4	272	30	2	0	NA	2	NA
1571	1	1	1	0	0	49	48	1	1	1	0	0	49	48	1.18	NA	4.45	1	24	3	40	46	27	27	23	10	2.45	4.29	22	16	5	17.01	168	1.42	10.3	77	1.25	487.7	114.9	140.3	4.33	103	285	31	1	1	NA	2	NA
1574	1	1	1	0	0	11	11	1	1	1	0	0	11	11	1.01	NA	6.57	1	20	3	15	43	10	20	91	6.1	2.25	6.7	28	13	4.5	14.15	152	1.07	6.8	75	2.11	196.3	53	141.2	3.53	103.2	282	32	2	0	NA	2	NA
1580	1	0	NA	NA	NA	200	199	1	0	NA	NA	NA	244	243	0.95	NA	6.13	1	14	2	NA	53	65	36	111	5.4	2.45	5.97	27	32	4.5	18.63	169	1.23	10.3	80	3.35	374.7	61.9	141	4.32	104.5	281	27	2	0	NA	2	NA
1583	1	0	NA	NA	NA	201	199	1	0	NA	NA	NA	244	243	0.89	NA	4.6	2	NA	NA	NA	45	41	26	171	5.4	2.58	4.22	26	81	7.38	10.93	156	1.2	8.6	87	3.32	190.3	44.2	138.2	4.07	102.7	279	42	2	0	NA	2	NA
1585	1	0	NA	NA	NA	191	189	1	0	NA	NA	NA	238	237	0.95	NA	5.92	2	NA	NA	NA	43	47	40	117	3.6	2.25	5.72	21	27	5.11	23.1	148	1.26	8.6	75	2.02	386.6	44.2	140.3	3.67	103.3	279	32	2	0	NA	2	NA
1586	1	0	NA	NA	NA	182	181	1	0	NA	NA	NA	234	233	1.83	NA	4.73	2	NA	NA	NA	40	30	24	67	3.2	2.18	4.76	24	28	4.89	6.27	147	0.71	6.8	70	0.7	196.3	53	140	3.82	104.7	278	30	2	0	NA	2	NA
1588	1	0	NA	NA	NA	189	189	1	0	NA	NA	NA	239	239	1.36	NA	4.86	2	NA	NA	NA	46	12	19	80	2.9	2.38	4.97	28	16	4.55	7.88	112	1.26	8.6	76	0.61	315.2	79.6	142.5	4.35	105.2	281	30	2	0	NA	2	NA
1589	1	0	NA	NA	NA	196	196	1	0	NA	NA	NA	236	236	1.16	NA	5.17	2	NA	NA	NA	43	10	16	92	4.6	2.25	4.97	27	13	5.72	8.6	157	1.1	6.8	78	0.97	124.9	35.4	143.6	3.82	108.5	286	35	2	0	NA	2	NA
1590	1	1	1	0	0	183	183	1	1	1	0	0	184	184	0.94	NA	5.02	2	NA	NA	NA	47	24	22	54	3.2	2.35	4.84	27	24	6.22	13.61	147	1.2	8.6	78	0.89	463.9	70.7	145.4	4.29	102.9	289	31	2	0	NA	1	NA
1592	1	0	NA	NA	NA	181	180	1	0	NA	NA	NA	242	241	1.25	NA	6.03	2	NA	NA	NA	36	16	20	58	3.6	2.25	5.59	28	23	5.11	13.25	145	1	5.1	70	1.3	321.2	70.7	139.7	4.25	104.2	278	34	2	0	NA	2	NA
1593	1	0	NA	NA	NA	191	190	1	0	NA	NA	NA	244	243	1.14	NA	5.53	2	NA	NA	NA	39	22	25	103	6.8	2.23	5.33	21	30	5.11	8.06	113	1.16	8.6	76	1.63	374.7	61.9	140	4.2	106.4	281	37	2	0	NA	2	NA
1598	1	1	6	0	0	62	61	1	1	6	0	0	63	61	2.06	NA	6.03	1	16	3	20	46	26	32	65	7.9	2.4	5.87	23	16	5.33	16.66	181	1.2	12	74	1.07	237.9	70.7	141	4.53	102.5	284	28	2	0	NA	2	NA
1600	1	0	NA	NA	NA	190	189	1	0	NA	NA	NA	249	249	1.25	NA	5.3	1	20	3	40	44	25	28	78	3.6	2.4	5.28	24	19	5.22	24.54	156	1.1	13.7	72	1.64	339	70.7	142.6	4.44	104.4	283	28	2	0	NA	2	NA
1605	1	0	NA	NA	NA	191	190	1	1	7	1	0	238	237	1.39	NA	7.71	1	19	1	NA	47	25	24	84	6.1	2.43	7.32	22	21	5.05	15.76	157	1.39	8.6	81	2.28	303.3	44.2	140.1	4.36	102.9	281	34	2	0	NA	1	NA
1606	1	0	NA	NA	NA	182	181	1	0	NA	NA	NA	234	232	1.8	NA	5.77	2	NA	NA	NA	47	15	17	141	3.6	2.3	5.53	23	17	4.77	18.27	169	0.97	6.8	77	1.64	267.7	44.2	139.7	3.93	102.7	277	30	2	0	NA	2	NA
1614	1	0	NA	NA	NA	198	198	1	0	NA	NA	NA	240	240	2.24	NA	6.85	1	28	3	10	42	16	20	150	6.1	2.3	6.41	25	10	5.5	6.09	158	1	6.8	74	1.03	285.5	53	142.8	3.93	106.9	286	32	2	0	NA	2	NA
1616	1	0	NA	NA	NA	183	182	1	0	NA	NA	NA	236	235	2.06	NA	4.97	2	NA	NA	NA	43	17	30	79	4.6	2.5	4.84	24	12	4.72	10.75	156	1.1	6.8	73	0.9	279.6	53	144.5	4.28	103.9	287	30	2	0	NA	2	NA
1617	1	0	NA	NA	NA	189	189	1	0	NA	NA	NA	232	231	1.34	NA	4.03	2	NA	NA	NA	45	27	16	78	3.9	2.45	3.8	22	30	5.55	17.01	114	1.13	10.3	77	0.69	303.3	61.9	137.2	4.29	99.6	274	32	2	0	NA	2	NA
1618	1	0	NA	NA	NA	201	200	1	0	NA	NA	NA	239	238	1.48	NA	5.43	1	17	3	10	40	17	19	62	3.9	2.38	5.3	24	18	5.16	22.39	142	1.13	10.3	70	0.69	339	88.4	135.9	3.84	102.2	271	30	2	0	NA	2	NA
1619	1	1	10	0	0	159	158	1	1	10	0	0	158	157	0.98	NA	4.06	2	NA	NA	NA	43	36	23	106	4.3	2.28	4.34	25	50	5.61	10.39	172	1.2	6.8	72	1.25	362.8	70.7	141.8	3.87	101.2	283	29	2	0	NA	2	NA
1620	1	0	NA	NA	NA	199	198	1	0	NA	NA	NA	244	243	1.1	NA	4.91	2	NA	NA	NA	45	23	20	82	2.9	2.2	4.71	26	14	4.94	6.81	131	0.94	12	67	0.93	220.1	53	140.9	3.59	104.6	279	22	2	0	NA	2	NA
1622	1	0	NA	NA	NA	182	181	1	0	NA	NA	NA	232	230	1.39	NA	5.3	1	16	2	NA	51	16	23	109	6.1	2.3	4.97	23	27	5.44	18.45	156	1.07	12	78	1.11	362.8	61.9	144.6	4.35	106.4	289	27	2	0	NA	2	NA
1623	1	0	NA	NA	NA	192	191	1	1	1	1	0	203	203	1.76	NA	5.22	2	NA	NA	NA	43	16	18	71	7.5	2.23	5.22	25	13	4.94	12.54	133	0.97	10.3	70	0.62	291.5	61.9	143.1	4.13	107.4	288	27	2	0	NA	2	NA
1624	1	1	3	1	0	126	126	1	1	3	1	0	126	126	1.7	NA	5.95	1	20	1	NA	44	21	27	100	4.3	2.33	5.56	19	139	5.16	39.4	134	1.32	13.7	75	1.96	386.6	44.2	136.1	3.82	99.4	272	31	2	0	NA	2	NA
1625	1	1	1	0	1	78	76	1	1	1	0	1	78	76	1.95	NA	5.15	2	NA	NA	NA	44	28	27	92	6.4	2.25	5.04	22	71	6.05	31.88	146	0.97	12	72	0.77	237.9	44.2	141.2	4.37	104	284	28	2	0	NA	2	NA
1627	1	0	NA	NA	NA	189	188	1	0	NA	NA	NA	232	231	0.85	NA	5.74	2	NA	NA	NA	44	32	25	72	5	2.23	5.56	20	71	9.16	9.67	289	0.9	12	74	2.57	279.6	44.2	134.2	4.06	100.3	273	30	2	0	NA	2	NA
1628	1	1	10	0	0	117	116	1	1	10	0	0	117	117	2.61	NA	6.03	1	35	3	30	45	22	28	41	5.4	2.33	6.28	21	18	5.11	23.64	141	1.03	6.8	74	1.5	297.4	70.7	136.7	4.32	102.3	274	29	2	0	NA	2	NA
1629	1	1	1	0	1	146	146	1	1	1	0	1	147	146	1.14	NA	5.22	2	NA	NA	NA	42	19	26	78	6.4	2.2	4.94	26	27	6.5	9.13	200	0.84	13.7	72	0.84	458	70.7	143.4	4.35	105.8	289	30	2	0	NA	2	NA
1634	1	0	NA	NA	NA	190	189	1	0	NA	NA	NA	233	233	1.17	NA	5.17	2	NA	NA	NA	44	28	31	75	5	2.43	5.09	23	12	4.77	24.54	217	1.16	10.3	77	1.14	327.1	53	137.3	3.97	101.3	274	33	2	0	NA	2	NA
1638	1	1	2	0	0	189	189	1	1	2	0	0	188	187	1.05	NA	4.11	2	NA	NA	NA	45	19	16	80	3.9	2.3	4.45	23	26	5.72	22.57	125	0.97	8.6	71	0.86	368.8	53	142.5	4.01	108.5	284	26	2	0	NA	2	NA
1639	1	0	NA	NA	NA	185	184	1	0	NA	NA	NA	232	231	1.18	NA	4.63	2	NA	NA	NA	49	41	26	88	6.8	2.43	4.5	23	25	5.11	6.27	120	1.36	5.1	75	2.13	309.3	53	143.2	3.8	103.3	287	26	2	0	NA	2	NA
1641	1	0	NA	NA	NA	189	188	1	0	NA	NA	NA	238	237	1.48	NA	5.72	1	0	3	20	43	30	29	138	5.4	2.3	5.46	24	16	6.27	10.39	165	0.81	8.6	79	0.97	333.1	44.2	137.9	4.18	101.4	277	36	2	0	NA	2	NA
1644	1	0	NA	NA	NA	200	199	1	1	6	0	0	188	187	1.25	NA	6.28	2	NA	NA	NA	44	22	23	115	5.4	2.28	6.1	24	29	5.05	11.1	133	1.13	5.1	73	1.07	255.8	61.9	138.7	4.63	100.3	277	29	2	0	NA	2	NA
1647	1	0	NA	NA	NA	181	179	1	0	NA	NA	NA	242	240	0.98	NA	4.97	2	NA	NA	NA	44	41	38	86	4.3	2.23	5.3	22	24	4.66	10.03	178	1	6.8	78	2.8	226	35.4	140.2	3.52	108.1	279	34	2	0	NA	1	NA
1650	1	1	10	0	0	67	66	1	1	10	0	0	67	67	1.1	NA	6.8	1	25	1	NA	47	25	24	67	5.4	2.4	6.52	24	14	5.27	10.75	153	1.1	10.3	74	2.79	386.6	44.2	143.6	4.19	108.6	287	27	2	0	NA	2	NA
1652	1	0	NA	NA	NA	195	195	1	0	NA	NA	NA	245	244	1.39	NA	4.71	1	18	3	2	40	16	17	65	5.4	2.23	4.5	21	21	5.05	17.37	128	0.87	5.1	75	0.8	297.4	44.2	137.6	4.04	105.2	275	35	2	0	NA	2	NA
1659	1	0	NA	NA	NA	186	186	1	0	NA	NA	NA	243	243	1.11	NA	4.91	1	15	3	12	46	26	21	101	5	2.45	4.78	23	29	4.83	16.66	124	1.29	6.8	75	2.25	428.3	70.7	139.5	3.85	100.8	278	29	1	1	NA	2	NA
1661	1	0	NA	NA	NA	193	193	1	0	NA	NA	NA	235	235	0.83	NA	5.15	1	26	1	NA	43	33	25	85	3.9	2.25	4.89	24	27	5.16	8.42	116	1.23	5.1	75	1.58	321.2	53	143	4.49	109.4	284	32	2	0	NA	2	NA
1663	1	0	NA	NA	NA	199	198	1	0	NA	NA	NA	239	238	1.06	NA	6.72	1	18	3	15	46	46	28	104	5.4	2.4	6.78	23	39	4.94	8.96	179	1.23	8.6	80	1.15	475.8	61.9	139	3.97	99.7	278	34	2	0	NA	1	NA
1666	1	0	NA	NA	NA	185	185	1	0	NA	NA	NA	232	232	0.52	NA	4.65	1	17	1	NA	47	37	34	61	4.6	2.35	4.6	24	24	5.05	12.36	239	1.13	20.5	85	5.13	392.6	70.7	139.8	4.45	101.3	279	38	2	0	NA	2	NA
1671	1	0	NA	NA	NA	193	193	1	0	NA	NA	NA	232	231	0.82	NA	7.29	2	NA	NA	NA	41	65	67	153	5	2.2	6.9	22	82	6	15.4	144	1.03	5.1	82	1.9	243.9	35.4	136.7	4.28	102.9	274	41	2	0	NA	2	NA
1672	1	0	NA	NA	NA	183	183	1	1	2	0	0	219	219	1.42	NA	6.34	1	19	1	NA	42	23	21	98	6.8	2.35	5.87	24	30	6	16.3	139	1.03	12	70	1.78	398.5	53	141.3	3.99	103.6	285	28	2	0	NA	2	NA
1682	1	0	NA	NA	NA	197	196	1	0	NA	NA	NA	241	240	1.76	NA	6.28	2	NA	NA	NA	41	23	25	68	8.6	2.38	6.21	28	11	8.33	8.24	199	1.23	8.6	76	1.46	291.5	61.9	141.6	4.79	100.5	289	35	2	0	NA	2	NA
1684	1	1	1	0	0	35	34	1	1	2	0	0	167	166	1.31	NA	6.1	1	20	1	NA	45	20	19	42	5.4	2.28	5.95	24	13	5.55	17.91	103	1.26	8.6	77	1.68	339	70.7	141.6	4.35	102.7	283	32	2	0	NA	2	NA
1685	1	0	NA	NA	NA	195	194	1	0	NA	NA	NA	236	235	1.5	NA	5.07	2	NA	NA	NA	45	16	16	81	2.9	2.33	4.81	25	29	4.39	13.25	136	1.07	6.8	76	0.54	172.5	44.2	138.9	3.84	100.4	275	31	2	0	NA	2	NA
1686	1	1	2	0	0	28	27	1	1	2	0	0	28	28	0.87	NA	5.43	2	NA	NA	NA	43	26	25	101	9.3	2.3	5.28	21	78	5.11	18.09	133	0.9	12	76	3.67	463.9	168	141.4	4.89	107.4	286	33	1	1	NA	2	NA
1690	1	0	NA	NA	NA	198	197	1	0	NA	NA	NA	229	229	0.86	NA	5.04	1	15	1	NA	46	26	21	98	3.2	2.25	4.89	25	25	4.61	19.88	180	1.2	5.1	73	1.72	291.5	53	140.7	4.28	100.8	279	27	2	0	NA	2	NA
1693	1	0	NA	NA	NA	200	199	1	0	NA	NA	NA	247	246	1.26	NA	4.16	2	NA	NA	NA	44	26	21	81	4.3	2.23	4.06	25	36	4.55	32.78	140	1.2	10.3	75	0.87	327.1	61.9	137.6	3.95	101.1	274	31	2	0	NA	2	NA
1695	1	1	6	0	0	146	146	1	1	6	0	0	147	146	1.18	NA	5.74	1	16	3	18	44	12	23	67	6.4	2.38	5.46	28	10	5.16	7.52	138	1.16	6.8	74	1.28	350.9	79.6	143.2	4.15	106.3	287	30	2	0	NA	2	NA
1696	1	0	NA	NA	NA	199	198	1	0	NA	NA	NA	235	234	1.7	NA	5.2	1	19	3	26	52	25	24	84	4.3	2.53	4.97	25	17	4.94	10.21	166	1.16	8.6	86	1.08	202.2	44.2	140.6	4.29	100.3	280	34	2	0	NA	2	NA
1700	1	0	NA	NA	NA	194	194	1	0	NA	NA	NA	229	228	1.62	NA	5.72	1	16	3	15	47	19	21	56	5.7	2.23	5.35	22	16	4.33	24	163	1.07	15.4	73	0.63	261.7	61.9	140.3	4.25	103.3	280	26	2	0	NA	2	NA
1701	1	1	2	0	0	72	72	1	1	2	0	0	73	72	1.23	NA	5.22	2	NA	NA	NA	43	18	22	75	8.6	2.33	5.12	28	22	4.89	14.33	190	1.32	8.6	69	0.89	243.9	97.2	140.6	4	102.6	284	26	2	0	NA	2	NA
1704	1	0	NA	NA	NA	197	196	1	0	NA	NA	NA	229	228	2.06	NA	4.73	2	NA	NA	NA	49	15	19	46	2.9	2.28	4.6	24	8	4.61	8.96	128	0.84	8.6	77	0.57	124.9	44.2	141.7	3.65	103.9	280	28	2	0	NA	2	NA
1705	1	1	7	1	1	10	10	1	1	7	1	1	11	10	0.96	NA	4.34	2	NA	NA	NA	42	24	22	48	7.5	2.35	4.29	25	18	6	15.4	100	1.26	10.3	71	3.4	380.7	79.6	141	4.53	108.7	285	29	2	0	NA	2	NA
1711	1	0	NA	NA	NA	183	183	1	0	NA	NA	NA	233	233	1.08	NA	4.53	1	18	3	45	44	31	22	56	6.1	2.28	4.37	24	43	4.77	18.27	123	1.07	13.7	71	0.94	339	79.6	137.9	4.39	101	276	27	2	0	NA	2	NA
1712	1	0	NA	NA	NA	199	199	1	0	NA	NA	NA	248	248	0.75	NA	5.72	2	NA	NA	NA	47	25	25	86	5	2.3	5.59	22	27	5.11	11.28	141	1.29	6.8	81	2.15	279.6	35.4	140.4	3.94	104.3	280	34	2	0	NA	2	NA
1715	1	1	5	0	1	135	134	1	1	5	0	1	136	135	1.48	NA	5.12	2	NA	NA	NA	45	23	21	85	4.6	2.43	5.02	25	16	4.72	19.52	182	0.74	18.8	81	0.85	249.8	79.6	135.7	3.69	98.8	271	36	2	0	NA	2	NA
1720	1	0	NA	NA	NA	185	183	1	0	NA	NA	NA	232	231	0.81	NA	4.29	2	NA	NA	NA	47	9	17	62	3.6	2.35	4.11	23	12	4.89	11.46	197	1.03	6.8	80	1.05	154.6	53	138.5	3.81	99.7	275	33	2	0	NA	2	NA
1721	1	0	NA	NA	NA	184	182	1	0	NA	NA	NA	231	229	0.95	NA	5.43	2	NA	NA	NA	44	19	19	69	7.5	2.25	5.28	26	29	5.66	16.48	125	1.16	13.7	71	1.51	297.4	97.2	141.9	4.27	103.2	286	27	2	0	NA	2	NA
1723	1	0	NA	NA	NA	197	196	1	0	NA	NA	NA	241	240	1.28	NA	6.59	1	14	3	25	44	20	17	88	5	2.3	6.34	24	35	5	18.27	127	0.84	12	73	1.31	356.9	70.7	141.7	4.02	104.2	283	29	2	0	NA	2	NA
1727	1	1	3	0	0	162	162	1	1	3	0	0	160	160	1.6	NA	6.44	1	9	3	1	43	26	26	61	4.3	2.28	6.31	29	25	5.05	21.13	149	1.16	8.6	67	0.87	232	70.7	139.3	4.33	100.7	277	24	2	0	NA	2	NA
1728	1	1	10	0	0	178	177	1	1	10	0	0	177	176	1	NA	6.18	1	17	3	28	42	18	24	60	7.9	2.4	6.08	20	41	5.55	18.81	157	1.23	13.7	69	2.06	517.5	97.2	139.5	4.44	103.8	282	27	2	0	NA	2	NA
1729	1	1	1	0	0	95	94	1	1	1	0	0	95	95	1.41	NA	6.36	2	NA	NA	NA	40	28	27	48	8.9	2.43	6.13	29	14	8.27	18.63	209	1.13	5.1	81	2.09	416.4	79.6	141	3.95	100.8	288	41	2	0	NA	1	NA
1730	1	1	10	0	1	124	124	1	1	6	0	1	124	124	1.16	NA	5.48	2	NA	NA	NA	48	23	19	56	5.4	2.38	5.3	23	19	5.11	22.57	125	1.13	15.4	69	2.42	356.9	79.6	142.5	4.17	104	285	21	2	0	NA	2	NA
1732	1	0	NA	NA	NA	192	191	1	0	NA	NA	NA	230	229	0.76	NA	6.03	2	NA	NA	NA	45	32	24	71	6.4	2.38	6	23	21	4.77	16.3	137	1.03	10.3	77	1.19	374.7	61.9	140.5	3.92	103.3	282	32	2	0	NA	2	NA
1736	1	1	4	0	0	72	71	1	1	4	0	0	73	72	1.2	NA	5.07	1	14	1	NA	44	20	16	164	3.6	2.2	4.73	19	53	5.61	13.07	144	1.32	3.4	73	2.82	237.9	70.7	136.8	3.8	99.7	273	29	2	0	NA	2	NA
1737	1	0	NA	NA	NA	195	194	1	0	NA	NA	NA	243	242	1	NA	4.42	2	NA	NA	NA	43	14	13	59	5.4	2.23	4.42	28	13	4.94	13.07	114	1.16	10.3	70	2.17	297.4	44.2	138.5	3.7	99.9	277	27	2	0	NA	2	NA
1741	1	0	NA	NA	NA	193	192	1	0	NA	NA	NA	229	228	1.17	NA	5.15	2	NA	NA	NA	45	34	27	106	6.8	2.43	4.99	24	106	4.94	30.09	191	1.1	12	78	2.03	333.1	79.6	138.3	4.27	100.8	278	33	2	0	NA	2	NA
1743	1	1	2	0	0	168	167	1	1	2	0	0	168	167	2.03	NA	5.38	2	NA	NA	NA	49	23	27	83	5.4	2.3	5.2	27	27	6.22	20.6	148	1.29	12	75	1.29	285.5	53	138.9	3.89	95.6	279	26	2	0	NA	2	NA
1748	1	0	NA	NA	NA	190	189	1	0	NA	NA	NA	233	232	1.45	NA	4.84	2	NA	NA	NA	43	23	24	100	4.3	2.38	4.71	26	17	4.83	20.95	139	0.87	10.3	78	1.29	261.7	106.1	137.9	3.9	98.4	275	35	2	0	NA	2	NA
1750	1	1	10	0	0	181	179	1	1	3	0	0	180	178	1.84	NA	5.9	2	NA	NA	NA	44	13	23	58	11.1	2.48	5.61	23	21	4.61	20.42	180	1.1	8.6	79	0.88	458	79.6	135.2	4.06	97	276	35	2	0	NA	2	NA
1751	1	0	NA	NA	NA	187	186	1	0	NA	NA	NA	247	246	1.31	NA	4.4	1	27	1	NA	42	26	33	111	4.3	2.48	4.4	24	48	5	10.75	166	1.07	8.6	74	0.69	327.1	88.4	140.1	4.05	104.1	279	32	2	0	NA	2	NA
1752	1	0	NA	NA	NA	186	185	1	0	NA	NA	NA	237	236	1.56	NA	5.22	2	NA	NA	NA	46	13	14	59	2.5	2.43	4.99	24	23	4.61	6.98	186	1.23	5.1	82	1.17	237.9	35.4	138.9	4.13	102.8	274	36	2	0	NA	2	NA
1754	1	1	10	0	0	90	89	1	1	1	0	0	90	89	1.85	NA	6.03	2	NA	NA	NA	44	15	28	70	6.1	2.3	5.9	28	14	5.5	13.43	235	1	12	75	0.79	309.3	88.4	137.7	4.55	100.1	277	31	2	0	NA	2	NA
1759	1	0	NA	NA	NA	186	184	1	0	NA	NA	NA	237	235	1.14	NA	4.71	1	17	3	20	44	17	24	98	4.3	2.3	4.55	25	15	5	10.03	189	0.9	8.6	76	0.59	356.9	79.6	141.9	3.87	103.5	282	32	2	0	NA	2	NA
1760	1	0	NA	NA	NA	192	191	1	0	NA	NA	NA	239	238	1.25	NA	6.13	2	NA	NA	NA	48	37	28	66	4.6	2.28	6.13	27	33	5	9.67	183	1.26	6.8	77	1.37	315.2	44.2	142.3	3.61	103.6	283	29	2	0	NA	2	NA
1764	1	0	NA	NA	NA	192	191	1	0	NA	NA	NA	234	233	0.93	NA	4.01	1	17	1	NA	42	31	21	79	3.6	2.15	3.96	25	43	5.05	11.64	181	1.1	5.1	64	1.77	315.2	53	141.1	4.05	104.5	280	22	2	0	NA	2	NA
1765	1	0	NA	NA	NA	184	183	1	1	1	0	0	217	217	0.8	NA	4.76	1	14	1	NA	43	15	20	39	5.7	2.15	4.63	24	15	4.89	18.27	113	1.29	10.3	66	1.99	410.4	114.9	141.3	4.11	104.9	282	23	2	0	NA	2	NA
1766	1	0	NA	NA	NA	194	193	1	1	4	0	0	226	226	0.76	NA	4.45	1	10	1	NA	44	28	18	75	5.7	2.33	4.42	24	22	4.94	22.75	113	0.87	10.3	72	1.77	345	61.9	139.7	4.52	103.1	280	28	2	0	NA	2	NA
1768	1	0	NA	NA	NA	190	189	1	0	NA	NA	NA	246	245	1.05	NA	4.63	1	13	1	NA	47	14	22	75	5.7	2.45	4.45	25	10	4.72	29.19	143	1.23	8.6	77	1.46	267.7	70.7	138.6	4.16	99.5	277	30	2	0	NA	2	NA
1774	1	0	NA	NA	NA	184	182	1	0	NA	NA	NA	237	235	1.54	NA	7.21	2	NA	NA	NA	45	21	25	78	6.1	2.28	6.85	24	13	4.83	19.7	183	0.97	8.6	78	1.8	255.8	61.9	138.9	3.91	100.6	278	33	2	0	NA	2	NA
1777	1	1	1	0	0	27	26	1	1	1	0	0	27	26	0.85	NA	4.73	1	25	3	60	41	19	23	73	11.1	2.28	4.65	25	21	6.55	21.49	191	1.13	12	65	1.78	410.4	141.4	139.7	4.04	102.4	286	24	2	1	NA	2	NA
1778	1	0	NA	NA	NA	182	181	1	0	NA	NA	NA	234	233	1.49	NA	5.46	2	NA	NA	NA	45	29	23	70	5.7	2.23	5.3	23	32	5.11	5.73	168	0.87	5.1	74	1.01	255.8	44.2	136.1	4.21	101.2	273	29	2	0	NA	2	NA
1779	1	0	NA	NA	NA	183	183	1	0	NA	NA	NA	229	229	1.18	NA	4.97	2	NA	NA	NA	46	35	34	136	6.8	2.35	4.71	26	42	6.27	13.43	180	1.16	15.4	72	1.54	243.9	53	141.6	3.91	103.7	285	26	2	0	NA	2	NA
1782	1	1	1	0	0	32	31	1	1	1	0	0	33	31	1.25	NA	4.63	2	NA	NA	NA	32	46	77	165	3.6	2.23	4.34	24	129	5.16	13.25	204	1.1	8.6	95	1.68	273.6	35.4	140.2	3.72	105.1	279	63	2	0	NA	2	NA
1785	1	0	NA	NA	NA	200	200	1	0	NA	NA	NA	231	231	0.86	NA	3.88	1	22	1	NA	46	32	27	79	5	2.2	3.72	22	25	4.83	12.18	152	0.94	13.7	74	2.24	469.9	61.9	135.7	3.93	100.8	271	28	2	0	NA	2	NA
1786	1	0	NA	NA	NA	184	184	1	0	NA	NA	NA	237	237	0.95	NA	5.48	2	NA	NA	NA	41	31	30	96	4.6	2.33	5.28	21	28	5	10.93	215	1.2	6.8	79	1.24	416.4	79.6	141.1	4.32	101.7	281	38	2	0	NA	2	NA
1788	1	0	NA	NA	NA	188	188	1	0	NA	NA	NA	231	230	1.22	NA	3.88	2	NA	NA	NA	47	15	20	80	4.6	2.48	3.83	18	19	4.61	15.94	119	1.29	10.3	81	0.8	327.1	70.7	140.3	4.45	101.8	279	34	2	0	NA	2	NA
1791	1	1	2	0	0	6	6	1	1	2	0	0	7	6	0.98	NA	5.56	1	15	3	1	43	39	36	70	3.9	2.43	5.4	26	24	4.77	13.25	310	1.1	17.1	74	1.71	452	61.9	142.2	3.93	101.1	282	31	2	0	NA	2	NA
1792	1	0	NA	NA	NA	190	190	1	0	NA	NA	NA	232	232	1	NA	7.21	1	20	3	20	44	40	28	86	4.6	2.45	7.06	20	39	13.99	15.94	159	0.94	12	74	4.39	386.6	44.2	139.1	4.12	99.2	286	30	2	0	NA	2	NA
1794	1	0	NA	NA	NA	197	197	1	0	NA	NA	NA	240	240	1.07	NA	6.54	2	NA	NA	NA	46	40	24	56	6.1	2.38	6.13	27	21	4.83	19.7	118	1	10.3	74	1.51	368.8	79.6	140.9	4.17	106.5	282	28	2	0	NA	2	NA
1798	1	0	NA	NA	NA	184	183	1	0	NA	NA	NA	235	234	1.58	NA	6.78	1	13	3	14	47	43	39	67	6.8	2.43	6.65	28	20	4.94	17.91	165	1	10.3	78	0.72	291.5	79.6	139.4	4.36	101.8	280	31	2	0	NA	1	NA
1799	1	0	NA	NA	NA	200	200	1	0	NA	NA	NA	247	247	0.86	NA	5.35	2	NA	NA	NA	46	17	20	89	4.3	2.23	5.43	23	17	5.27	17.91	161	0.94	8.6	74	2.92	184.4	26.5	138.7	3.58	101	277	28	1	1	NA	2	NA
1800	1	0	NA	NA	NA	196	195	1	0	NA	NA	NA	236	235	0.96	NA	3.52	2	NA	NA	NA	45	13	18	67	2.9	2.3	3.41	25	19	4.66	13.61	148	1.07	6.8	77	0.88	196.3	35.4	141.1	4.22	103.4	279	32	2	0	NA	2	NA
1802	1	0	NA	NA	NA	197	197	1	0	NA	NA	NA	229	229	1.02	NA	5.46	2	NA	NA	NA	48	80	43	111	5	2.23	5.51	26	60	5.11	29.91	169	0.87	15.4	76	2.53	380.7	53	140.5	4.08	103.8	280	28	2	0	NA	2	NA
1805	1	1	10	0	0	135	135	1	1	10	0	0	136	135	1.11	NA	5.4	1	16	1	NA	48	20	20	78	3.9	2.4	4.99	23	26	5.77	10.57	123	1.32	8.6	70	1.82	315.2	70.7	138.3	4.35	100.9	276	22	2	0	NA	2	NA
1807	1	0	NA	NA	NA	183	183	1	0	NA	NA	NA	248	247	1.42	NA	4.71	2	NA	NA	NA	41	13	19	120	6.8	2.35	4.6	24	15	5.44	14.87	97	1.13	12	73	2.04	398.5	61.9	136	3.84	96.2	274	32	2	0	NA	2	NA
1809	1	0	NA	NA	NA	198	197	1	0	NA	NA	NA	230	229	1.12	NA	5.46	2	NA	NA	NA	41	21	20	94	5.7	2.28	5.28	26	20	4.94	18.09	141	0.87	10.3	66	1.59	410.4	70.7	145.9	4.31	105.7	291	25	2	0	NA	2	NA
1814	1	0	NA	NA	NA	183	181	1	0	NA	NA	NA	233	232	0.89	NA	4.63	2	NA	NA	NA	47	22	16	119	3.9	2.38	4.5	27	14	5.27	14.15	144	0.9	8.6	81	1.29	315.2	70.7	139.3	4.45	98.3	277	34	2	0	NA	2	NA
1815	1	0	NA	NA	NA	194	193	1	1	9	0	0	245	245	1.02	NA	3.57	2	NA	NA	NA	40	17	15	73	3.9	2.1	3.44	26	30	4.39	3.4	163	1.23	6.8	75	0.82	350.9	70.7	140.8	3.36	103.5	279	35	2	0	NA	1	NA
1817	1	0	NA	NA	NA	183	183	1	1	3	0	0	235	234	0.93	NA	7.01	1	16	3	3	44	29	19	208	5	2.4	7.01	23	45	16.32	13.25	160	0.9	12	73	3.05	196.3	44.2	136.5	4.08	97.1	284	29	2	0	NA	2	NA
1821	1	0	NA	NA	NA	188	187	1	0	NA	NA	NA	230	228	1.39	NA	4.45	2	NA	NA	NA	44	14	17	72	6.1	2.25	4.37	20	14	4.72	15.76	144	1.07	3.4	75	1.17	184.4	35.4	142	3.85	103.3	284	31	2	0	NA	2	NA
1822	1	1	2	0	0	117	117	1	1	2	0	0	117	117	1.22	NA	5.12	1	0	3	1	42	24	39	58	6.1	2.5	4.91	24	15	6.05	29.73	248	1.2	12	75	1.89	374.7	79.6	142.9	4.82	102.4	287	33	2	0	NA	2	NA
1824	1	0	NA	NA	NA	193	192	1	0	NA	NA	NA	240	239	0.98	NA	5.92	1	0	3	45	47	27	21	114	7.9	2.35	5.79	24	112	4.72	22.75	155	1.1	10.3	74	1.43	386.6	123.8	143.3	4.6	109.4	288	27	2	1	NA	2	NA
1825	1	1	2	0	1	156	155	1	1	2	0	1	157	156	0.66	NA	4.55	1	15	3	20	40	41	41	125	7.5	2.3	4.45	21	29	5.5	12.36	157	1.07	8.6	80	3.67	374.7	88.4	139.2	4.19	104.9	281	40	2	0	NA	2	NA
1830	1	1	NA	NA	NA	13	12	1	0	NA	NA	NA	241	240	0.96	NA	4.42	1	15	3	34	40	17	25	107	8.6	2.28	4.42	27	15	4.89	9.13	175	0.97	10.3	71	0.82	333.1	106.1	142	4.81	107	287	31	2	1	NA	2	NA
1837	1	0	NA	NA	NA	184	182	1	0	NA	NA	NA	243	241	1.48	NA	3.65	1	18	3	27	45	17	18	46	4.3	2.25	3.62	23	16	4.94	19.7	114	1.16	13.7	76	0.38	172.5	53	139.4	4.28	105.7	278	31	2	0	NA	2	NA
1839	1	0	NA	NA	NA	200	200	1	1	2	1	0	215	214	1.02	NA	5.92	2	NA	NA	NA	45	17	23	105	4.6	2.28	5.74	28	19	5.11	15.04	196	1.03	15.4	86	2.03	356.9	53	140.4	4.36	99.8	280	41	2	0	NA	2	NA
1846	1	0	NA	NA	NA	183	182	1	0	NA	NA	NA	229	228	1.5	NA	5.2	2	NA	NA	NA	48	49	35	85	8.6	2.18	5.15	29	100	4.66	13.97	194	1.07	8.6	77	1.82	434.2	88.4	142.5	4.16	103.4	287	29	2	0	NA	2	NA
1848	1	0	NA	NA	NA	184	184	1	0	NA	NA	NA	245	245	1.59	NA	5.07	1	18	1	NA	51	28	30	75	3.9	2.28	4.84	28	14	3.83	14.69	142	1.29	6.8	79	0.52	249.8	44.2	139.1	4.31	99.1	275	28	2	0	NA	2	NA
1849	1	0	NA	NA	NA	187	186	1	0	NA	NA	NA	246	245	0.76	NA	4.09	2	NA	NA	NA	44	17	20	119	7.1	2.35	4.14	24	22	5.05	13.97	143	1.1	8.6	77	1.64	380.7	61.9	139.4	4.15	102.1	280	33	2	0	NA	2	NA
1850	1	0	NA	NA	NA	187	186	1	0	NA	NA	NA	235	234	1.06	NA	5.04	2	NA	NA	NA	40	12	17	101	3.6	2.13	4.86	26	30	3.94	3.4	170	1	6.8	82	1.16	220.1	53	139.7	3.9	102.5	276	42	2	0	NA	2	NA
1851	1	0	NA	NA	NA	200	200	1	0	NA	NA	NA	239	239	0.85	NA	6.57	1	17	3	8	47	25	20	65	5	2.5	6.47	26	31	5.94	30.98	128	1.26	6.8	81	1.84	743.5	70.7	137.5	4.1	98.5	276	34	2	0	NA	2	NA
1853	1	0	NA	NA	NA	193	193	1	0	NA	NA	NA	234	234	1.9	NA	5.74	2	NA	NA	NA	46	79	54	232	3.6	2.3	5.51	28	1291	4.61	13.25	150	1.29	12	83	1.39	380.7	53	141.5	3.47	101.1	280	37	2	0	NA	2	NA
1854	1	0	NA	NA	NA	187	186	1	0	NA	NA	NA	230	229	0.76	NA	4.65	1	18	1	NA	46	37	20	125	4.6	2.38	4.55	24	44	4.94	30.09	130	0.94	12	75	1.42	398.5	97.2	139.8	4.51	103.9	279	29	2	0	NA	2	NA
1858	1	0	NA	NA	NA	181	180	1	0	NA	NA	NA	231	230	1.96	NA	7.11	2	NA	NA	NA	45	20	19	58	4.3	2.38	7.14	23	35	5.16	17.55	150	0.84	8.6	76	0.95	232	70.7	138	3.81	101.6	275	31	2	0	NA	2	NA
1859	1	0	NA	NA	NA	201	200	1	0	NA	NA	NA	243	242	1.02	NA	7.01	2	NA	NA	NA	48	13	15	63	3.9	2.4	6.7	23	8	4.72	8.96	142	1.03	6.8	77	0.86	291.5	44.2	138.5	3.71	104.4	275	29	2	0	NA	2	NA
1861	1	1	1	1	0	101	100	1	0	NA	NA	NA	236	235	0.93	NA	5.97	2	NA	NA	NA	42	21	22	71	7.5	2.35	5.92	29	22	8.77	12.72	223	1	8.6	77	3.82	374.7	53	139.2	3.99	100	284	35	2	0	NA	2	NA
1865	1	0	NA	NA	NA	195	195	1	0	NA	NA	NA	246	246	2.29	NA	5.82	1	18	3	15	41	18	24	46	2.5	2.2	5.66	22	13	4.83	2.51	144	1.16	3.4	72	1.47	202.2	61.9	137.8	3.86	102.9	273	31	2	0	NA	2	NA
1866	1	0	NA	NA	NA	198	198	1	0	NA	NA	NA	240	240	1.76	NA	5.51	1	15	2	NA	46	24	25	64	3.2	2.45	5.46	21	12	4.22	15.04	179	1.16	6.8	79	0.76	237.9	44.2	136.5	3.93	98.7	270	33	2	0	NA	2	NA
1868	1	0	NA	NA	NA	198	196	1	0	NA	NA	NA	248	246	1.91	NA	5.92	2	NA	NA	NA	44	24	17	55	4.6	2.28	5.69	23	30	4.89	11.28	152	1.1	6.8	73	0.75	267.7	70.7	138.7	4	102.8	277	29	2	0	NA	2	NA
1869	1	0	NA	NA	NA	188	187	1	1	1	0	0	208	207	1.11	NA	8.15	2	NA	NA	NA	42	28	16	179	6.1	2.38	7.89	21	43	24.31	17.01	134	1.03	8.6	79	6.67	208.2	44.2	132.2	4.23	94.9	285	37	2	0	NA	2	NA
1873	1	0	NA	NA	NA	183	182	1	0	NA	NA	NA	246	245	1.22	NA	5.59	2	NA	NA	NA	44	41	30	97	4.3	2.43	5.48	26	58	12.05	13.97	173	1.32	5.1	76	3.82	184.4	44.2	136.5	4.12	96.4	279	32	2	0	NA	2	NA
1875	1	0	NA	NA	NA	194	192	1	0	NA	NA	NA	232	230	1.52	NA	6.03	1	0	3	15	49	19	24	99	5.7	2.4	6.08	27	23	5	17.55	157	1.13	8.6	78	1.07	279.6	70.7	138.3	3.72	98.1	277	29	2	0	NA	2	NA
1876	1	0	NA	NA	NA	199	199	1	0	NA	NA	NA	241	240	1.98	NA	3.8	1	0	3	2	47	21	24	35	5.4	2.33	3.52	25	17	4.89	21.67	141	1.07	10.3	71	0.71	196.3	61.9	143.5	3.99	109	286	24	2	0	NA	2	NA
1877	1	0	NA	NA	NA	184	184	1	0	NA	NA	NA	239	239	1.37	NA	4.81	2	NA	NA	NA	48	28	36	58	5.4	2.5	4.73	26	28	4.83	26.51	155	0.97	18.8	84	0.81	267.7	79.6	141.3	4.61	99.8	282	36	2	0	NA	2	NA
1882	1	0	NA	NA	NA	185	185	1	0	NA	NA	NA	246	245	1.34	NA	5.28	1	23	1	NA	48	19	20	81	6.1	2.43	5.2	25	13	5.16	26.69	172	1	12	73	0.71	327.1	70.7	137.1	4.4	99.5	275	25	2	0	NA	1	NA
1884	1	0	NA	NA	NA	182	180	1	0	NA	NA	NA	233	231	1.31	NA	4.99	1	23	3	9	46	24	16	65	4.3	2.3	4.78	21	62	4.77	14.87	126	1.39	10.3	78	1.54	255.8	35.4	137.3	3.99	101.1	273	32	2	0	NA	2	NA
1885	1	1	2	0	0	6	6	1	1	2	0	0	7	6	1.52	NA	5.59	1	18	3	18	39	10	20	97	8.2	2.35	5.35	23	12	4.89	8.42	156	1.03	8.6	73	1.11	285.5	97.2	139.7	4.01	104.2	282	34	2	0	NA	2	NA
1887	1	0	NA	NA	NA	183	182	1	0	NA	NA	NA	237	235	0.67	NA	4.34	1	19	1	NA	47	38	26	113	4.3	2.43	4.32	22	74	5.16	14.69	176	1.03	32.5	78	4.35	386.6	70.7	136.2	4.18	99.7	272	31	2	0	NA	2	NA
1891	1	1	8	0	0	80	79	1	1	8	0	0	81	79	0.89	NA	6.13	1	18	1	NA	43	27	22	70	4.6	2.35	5.79	28	38	4.77	16.12	111	1.62	15.4	77	1.15	273.6	61.9	139.2	4.34	99.1	277	34	2	0	NA	2	NA
1892	1	1	2	0	0	90	89	1	1	2	0	0	90	89	2.17	NA	5.48	1	18	3	18	46	23	28	97	4.6	2.43	5.43	24	59	5.55	19.34	149	1	8.6	81	0.73	315.2	61.9	139.7	3.81	100.3	279	35	2	0	NA	2	NA
1897	1	1	1	0	0	80	79	1	1	10	0	0	80	80	1.09	NA	6.78	1	15	3	5	44	25	20	82	3.6	2.35	6.9	22	46	4.77	14.33	115	1.1	5.1	76	4.43	356.9	79.6	137.5	4.18	100.8	279	32	2	0	NA	2	NA
1898	1	1	10	0	0	143	142	1	1	10	0	0	140	139	1.11	NA	4.06	2	NA	NA	NA	47	25	36	132	6.4	2.33	3.98	23	118	4.61	16.48	162	1.36	6.8	71	0.71	142.8	53	123.8	5.25	89.8	250	24	2	0	NA	2	NA
1899	1	1	10	0	0	183	183	1	1	1	0	0	183	182	0.98	NA	4.73	1	18	3	25	41	20	26	67	7.1	2.15	4.68	26	15	5.61	10.57	147	1	6.8	73	0.86	226	53	138.8	3.94	101.5	280	32	2	0	NA	2	NA
1901	1	1	10	0	0	153	153	1	1	10	0	0	152	151	1.08	NA	5.82	1	0	3	30	45	26	25	69	7.9	2.38	5.43	23	31	4.72	10.39	126	1.07	8.6	82	1.93	469.9	114.9	139.3	4.32	101.4	281	37	2	0	NA	2	NA
1902	1	0	NA	NA	NA	182	181	1	0	NA	NA	NA	245	244	0.83	NA	6.88	2	NA	NA	NA	41	31	18	110	9.3	2.05	6.57	20	63	5.88	10.93	162	1.1	6.8	66	4.7	535.3	221	140.3	4.44	107.1	285	25	2	1	NA	2	NA
1903	1	1	2	0	0	54	53	1	1	2	0	0	54	54	1.76	NA	5.84	1	18	3	13	41	17	25	70	9.6	2.2	5.92	27	7	5.27	17.73	199	1.16	10.3	67	0.82	261.7	114.9	139.7	4.41	104.3	284	26	2	1	NA	2	NA
1905	1	1	6	0	0	128	128	1	1	6	0	0	129	128	1.38	NA	4.4	1	18	3	20	44	31	22	109	8.6	2.35	4.27	23	46	5.94	20.24	236	1.32	8.6	74	0.62	422.3	132.6	141.2	5.26	108.1	286	30	2	1	NA	2	NA
1906	1	1	1	0	0	174	173	1	1	1	0	0	173	172	1.59	NA	5.66	2	NA	NA	NA	44	39	23	106	4.6	2.45	5.46	26	33	5.94	5.55	135	1.55	6.8	79	1.02	374.7	53	144.1	4.07	101.4	288	35	2	0	NA	2	NA
1909	1	0	NA	NA	NA	198	198	1	0	NA	NA	NA	239	239	0.91	NA	6.15	2	NA	NA	NA	46	18	15	63	5.4	2.45	6	25	22	5.33	15.94	129	1.32	10.3	82	2.37	440.2	79.6	136.5	4	98.5	274	36	2	0	NA	2	NA
1912	1	0	NA	NA	NA	198	196	1	1	10	0	0	222	221	2.13	NA	4.91	2	NA	NA	NA	41	11	22	116	3.9	2.4	4.68	23	31	4.5	10.57	131	1.13	5.1	76	0.72	237.9	17.7	138.5	3.59	97.1	275	35	2	0	NA	1	NA
1913	1	1	5	0	0	111	111	1	1	5	0	0	112	111	1.11	NA	4.71	1	10	3	25	44	21	35	96	7.9	2.38	4.5	22	17	4.11	18.63	190	1	8.6	77	0.61	434.2	114.9	139	4.23	101.1	280	33	2	1	NA	2	NA
1914	1	0	NA	NA	NA	181	180	1	0	NA	NA	NA	244	243	1.29	NA	4.5	2	NA	NA	NA	47	55	44	84	4.6	2.4	4.58	25	15	5.5	11.64	189	1	8.6	78	1.37	309.3	61.9	137	4.21	101.6	274	31	2	0	NA	2	NA
1916	1	0	NA	NA	NA	193	193	1	0	NA	NA	NA	248	248	1.21	NA	5.95	2	NA	NA	NA	42	17	14	84	6.4	2.05	5.79	22	10	4.66	7.88	149	1.26	8.6	67	1.29	267.7	53	138.7	4.05	103.8	278	25	2	0	NA	2	NA
1917	1	0	NA	NA	NA	187	186	1	0	NA	NA	NA	246	245	1.28	NA	7.45	2	NA	NA	NA	46	30	24	103	4.6	2.3	7.21	22	58	5.5	20.42	158	1.07	6.8	78	5.87	345	70.7	135.3	3.79	100.5	271	32	1	1	NA	2	NA
1918	1	1	10	0	0	88	86	1	1	10	0	0	88	87	1.15	NA	6.34	1	15	2	NA	45	14	18	90	6.8	2.35	6.05	21	13	4.83	35.1	152	0.97	10.3	73	1.66	303.3	44.2	138.9	4.24	102	279	28	2	0	NA	2	NA
1919	1	1	4	0	0	20	19	1	1	4	0	0	21	20	2.02	NA	5.35	2	NA	NA	NA	40	12	13	111	5.4	2.35	5.17	22	11	5.11	7.88	141	1.03	13.7	64	0.99	345	61.9	130.2	3.27	93.5	262	24	2	0	NA	2	NA
1920	1	1	10	0	1	172	171	1	1	10	0	1	170	169	1	NA	4.6	1	16	3	30	41	14	21	97	5.7	2.2	4.55	23	39	5.05	14.15	169	1.03	12	66	0.57	232	61.9	139.1	4.65	102.6	278	25	2	0	NA	2	NA
1921	1	0	NA	NA	NA	192	192	1	0	NA	NA	NA	235	235	1.53	NA	5.97	1	18	3	42	44	26	23	48	6.1	2.38	5.77	27	43	5.5	17.55	110	0.94	8.6	74	1.16	386.6	70.7	140.1	4.64	101.3	281	30	2	0	NA	2	NA
1929	1	0	NA	NA	NA	187	186	1	0	NA	NA	NA	246	245	1.14	NA	4.97	2	NA	NA	NA	43	18	16	73	5.7	2.43	4.81	22	13	6.38	15.22	116	1.13	8.6	71	3.66	279.6	53	135.9	4.04	100.1	274	28	2	0	NA	2	NA
1931	1	0	NA	NA	NA	185	185	1	1	1	0	0	226	226	1	NA	8.46	2	NA	NA	NA	46	24	29	101	5.4	2.53	8.28	23	25	5.27	8.24	202	1.42	6.8	87	2.35	362.8	79.6	139.5	3.78	99.7	279	41	2	0	NA	2	NA
1933	1	1	3	0	1	95	94	1	1	3	0	1	102	101	0.82	NA	6.05	1	23	1	NA	46	36	26	64	3.6	2.5	5.79	23	25	5.16	15.04	128	1.23	6.8	75	1.99	350.9	70.7	138.9	4.36	101.3	276	29	2	0	NA	2	NA
1938	1	0	NA	NA	NA	197	196	1	0	NA	NA	NA	242	241	1.31	NA	4.58	1	16	1	NA	49	17	18	63	5	2.4	4.5	24	14	4.83	12.9	158	1.16	17.1	76	0.47	440.2	61.9	140	3.74	99.3	279	27	2	0	NA	2	NA
1939	1	0	NA	NA	NA	189	188	1	0	NA	NA	NA	233	232	1.31	NA	5.3	2	NA	NA	NA	43	37	20	66	5	2.38	5.12	22	39	4.66	14.33	177	1.58	8.6	77	1.12	220.1	61.9	141.3	3.78	104.7	281	34	2	0	NA	2	NA
1941	1	0	NA	NA	NA	188	188	1	0	NA	NA	NA	229	229	1.64	NA	3.88	1	20	1	NA	45	10	20	96	3.6	2.35	3.67	27	19	3.72	25.61	136	0.81	6.8	75	0.61	321.2	61.9	140.5	3.94	102.2	278	30	2	0	NA	2	NA
1942	1	0	NA	NA	NA	183	182	1	0	NA	NA	NA	237	236	1.78	NA	4.97	1	18	3	2	44	11	14	81	4.6	2.33	4.76	28	16	4.72	12.54	210	1.32	5.1	77	0.52	226	61.9	140.8	3.89	101.8	280	33	2	0	NA	2	NA
1945	1	1	6	0	0	172	171	1	1	6	0	0	171	171	2.2	NA	6.98	2	NA	NA	NA	47	19	27	68	6.1	2.28	6.88	26	10	5	15.22	194	0.9	10.3	73	1.34	196.3	53	143.4	3.58	105.2	287	26	2	0	NA	2	NA
1947	1	0	NA	NA	NA	189	188	1	0	NA	NA	NA	238	237	0.68	NA	5.48	1	14	3	4	44	34	24	83	3.6	2.28	5.28	25	40	4.39	18.27	119	1.23	8.6	74	2.87	386.6	61.9	139.7	4.25	102.2	277	30	2	0	NA	2	NA
1948	1	0	NA	NA	NA	191	191	1	0	NA	NA	NA	248	248	1.5	NA	8.15	2	NA	NA	NA	46	22	21	118	6.4	2.5	8.17	24	18	4.72	11.28	152	1.03	6.8	80	3.79	392.6	35.4	141	4.17	103.1	282	34	2	0	NA	2	NA
1949	1	0	NA	NA	NA	194	193	1	0	NA	NA	NA	249	247	0.91	NA	6.36	1	14	3	1	44	23	22	114	7.5	2.28	6.18	19	33	5.11	17.19	153	1.16	15.4	79	3.01	303.3	61.9	140.9	4.35	107	284	35	9	0	NA	2	NA
1951	1	0	NA	NA	NA	197	197	1	0	NA	NA	NA	241	241	1.2	NA	4.22	2	NA	NA	NA	50	15	20	81	4.3	2.43	3.96	27	13	5	21.31	121	1.2	13.7	79	1.36	220.1	70.7	141.4	4.16	100.5	281	29	2	0	NA	2	NA
1952	1	0	NA	NA	NA	182	181	1	1	10	0	0	196	195	0.87	NA	5.95	2	NA	NA	NA	43	23	25	74	5	2.18	5.79	21	17	4.66	20.06	133	0.97	13.7	79	1.82	291.5	70.7	135.9	4.1	102.7	271	36	2	0	NA	2	NA
1958	1	0	NA	NA	NA	183	182	1	1	10	0	0	231	230	1.45	NA	4.76	2	NA	NA	NA	46	16	16	76	2.5	2.28	4.55	25	13	5.38	15.4	98	1.2	5.1	82	1.15	208.2	35.4	139.6	4.11	103.8	277	36	2	0	NA	2	NA
1960	1	0	NA	NA	NA	197	196	1	0	NA	NA	NA	229	229	0.91	NA	5.64	1	15	1	NA	44	16	14	122	3.9	2.28	5.51	22	17	4.33	17.19	125	1	8.6	73	0.95	368.8	44.2	138.7	4.23	102.5	275	29	2	0	NA	2	NA
1963	1	1	2	0	0	83	82	1	1	2	0	0	83	82	2.61	NA	5.25	1	12	1	NA	44	21	38	39	5	2.25	5.17	20	98	4.94	24.18	161	1.23	6.8	69	0.63	446.1	61.9	142.1	4.5	104.3	283	25	2	0	NA	2	NA
1964	1	0	NA	NA	NA	191	190	1	0	NA	NA	NA	241	240	1.42	NA	4.63	1	17	3	12	46	15	16	89	3.6	2.18	4.6	23	15	4.61	15.4	103	0.81	6.8	76	0.93	124.9	61.9	137.7	4.05	102.5	273	30	2	0	NA	2	NA
1966	1	0	NA	NA	NA	187	186	1	0	NA	NA	NA	230	230	0.89	NA	5.79	2	NA	NA	NA	44	44	43	108	5.4	2.38	5.56	21	25	4.72	10.93	177	1.07	6.8	75	2.45	487.7	88.4	138.6	4.14	102.2	277	31	2	0	NA	2	NA
1967	1	0	NA	NA	NA	187	187	1	0	NA	NA	NA	232	232	1.76	NA	5.43	1	23	3	3	41	19	22	75	2.9	2.2	5.28	24	9	4.22	16.48	187	1.2	8.6	69	1.03	214.1	44.2	142.6	3.77	104.6	281	28	2	0	NA	2	NA
1973	1	0	NA	NA	NA	189	189	1	0	NA	NA	NA	239	239	1.31	NA	4.76	2	NA	NA	NA	46	74	50	81	2.9	2.38	4.6	21	23	5.11	8.96	155	1	12	80	0.81	160.6	44.2	138.1	4.01	104.3	274	34	2	0	NA	2	NA
1974	1	0	NA	NA	NA	187	186	1	0	NA	NA	NA	235	234	2.06	NA	4.86	2	NA	NA	NA	47	14	18	49	4.3	2.33	4.68	24	12	4.22	25.61	113	1.2	15.4	76	0.57	196.3	53	139.5	4	101.1	277	29	2	0	NA	2	NA
1978	1	0	NA	NA	NA	196	196	1	1	9	0	0	234	234	1.56	NA	6.28	1	19	1	NA	46	17	19	87	6.8	2.3	6.28	26	24	4.61	12.36	133	1.42	8.6	71	1.41	321.2	70.7	142.2	4.19	103.2	285	25	2	0	NA	2	NA
1981	1	0	NA	NA	NA	184	183	1	0	NA	NA	NA	246	245	1.57	NA	3.34	2	NA	NA	NA	53	12	20	71	2.1	2.38	3.39	24	15	5.16	21.49	125	1.29	8.6	85	0.78	220.1	26.5	142.8	3.93	105.6	282	32	2	0	NA	2	NA
1987	1	0	NA	NA	NA	194	193	1	0	NA	NA	NA	246	245	2.16	NA	5.84	1	20	3	18	43	14	17	61	3.6	2.3	5.53	24	9	5.11	8.06	176	1.13	8.6	77	0.73	166.5	44.2	138.8	3.69	100.9	276	34	2	0	NA	2	NA
1988	1	0	NA	NA	NA	184	184	1	0	NA	NA	NA	243	242	1.06	NA	6.21	1	0	3	1	45	18	17	103	6.1	2.25	6.05	21	17	4.72	8.24	102	1.1	5.1	75	4.4	309.3	53	135.9	3.92	101.9	273	30	1	1	NA	2	NA
1990	1	0	NA	NA	NA	195	195	1	0	NA	NA	NA	246	246	0.87	NA	4.06	1	19	3	20	49	19	18	44	6.4	2.3	3.9	28	32	11.71	19.16	107	0.94	15.4	73	1.85	368.8	88.4	138.7	3.34	98	285	24	2	0	NA	2	NA
1992	1	1	1	1	0	120	119	1	1	1	1	0	121	119	1.33	NA	5.53	1	20	1	NA	46	27	25	92	5	2.45	5.3	21	16	5.33	13.07	155	1.26	5.1	79	1.71	261.7	44.2	138.6	4.11	103.3	277	33	1	1	NA	1	NA
1995	1	0	NA	NA	NA	181	179	1	0	NA	NA	NA	242	240	0.76	NA	6.72	1	18	3	35	45	45	42	97	5	2.3	6.8	32	27	5.44	14.33	206	0.97	12	76	2.31	380.7	61.9	141.2	2.88	102	282	31	2	0	NA	2	NA
1998	1	0	NA	NA	NA	185	183	1	0	NA	NA	NA	247	245	2.03	NA	4.71	2	NA	NA	NA	48	13	19	53	7.1	2.33	4.5	26	14	4.5	16.48	134	1.03	6.8	79	0.4	291.5	35.4	137.2	4.02	98.2	276	31	2	0	NA	2	NA
1999	1	1	10	0	0	146	145	1	1	1	0	0	147	146	0.67	NA	4.78	1	10	1	NA	45	59	31	86	6.1	2.4	4.55	24	74	8.55	15.4	156	1.07	8.6	69	5	297.4	70.7	135.6	4.88	100.2	276	24	1	1	NA	1	NA
2000	1	0	NA	NA	NA	197	197	1	0	NA	NA	NA	243	243	1.06	NA	3.65	2	NA	NA	NA	51	16	17	64	5	2.48	3.62	22	16	4.72	11.1	142	1.29	6.8	83	1.5	243.9	53	139.8	4.42	101.8	279	32	2	0	NA	2	NA
2002	1	1	3	0	1	179	178	1	1	3	0	1	178	177	2.95	NA	5.87	1	19	3	5	42	44	47	55	6.1	2.45	5.61	27	33	4.77	25.25	149	1.23	10.3	75	0.5	458	70.7	137.2	3.51	94.8	275	33	2	0	NA	2	NA
2003	1	0	NA	NA	NA	192	191	1	0	NA	NA	NA	241	241	1.66	NA	4.68	1	0	3	11	50	59	37	90	4.6	2.4	4.37	26	9	4.94	19.34	76	1.2	13.7	76	0.58	255.8	61.9	141.6	4.59	107.6	282	26	2	0	NA	2	NA
2006	1	1	5	0	1	115	114	1	1	5	0	1	115	115	1.05	NA	4.86	2	NA	NA	NA	41	15	19	109	6.1	2.5	4.58	22	23	7.61	9.67	146	0.9	6.8	76	2.47	291.5	53	141.6	4.2	104.8	286	35	2	0	NA	2	NA
2008	1	1	10	0	0	67	66	1	1	10	0	0	68	67	2.36	NA	5.09	1	13	3	3	44	20	25	89	4.6	2.38	4.94	23	53	4.72	22.21	124	1.16	13.7	92	0.57	469.9	70.7	138.7	4.23	100.6	276	48	2	0	NA	2	NA
2010	1	0	NA	NA	NA	189	188	1	0	NA	NA	NA	244	243	1.34	NA	6.15	1	25	1	NA	46	19	16	68	3.2	2.3	5.95	24	27	4.33	7.52	179	1.1	5.1	77	1.33	243.9	44.2	138.2	3.84	104.5	274	31	2	0	NA	2	NA
2013	1	0	NA	NA	NA	182	181	1	0	NA	NA	NA	234	233	1.87	NA	4.55	2	NA	NA	NA	45	32	30	79	4.3	2.3	4.34	25	27	5.27	24.72	140	1.1	12	78	0.88	261.7	44.2	137.8	4.15	97.6	275	33	2	0	NA	2	NA
2014	1	0	NA	NA	NA	194	193	1	0	NA	NA	NA	231	230	1.63	NA	5.12	2	NA	NA	NA	47	12	14	101	3.6	2.38	4.97	25	11	4.94	7.7	131	1.13	6.8	74	1.32	261.7	53	140.7	3.86	104.3	279	27	2	0	NA	2	NA
2015	1	0	NA	NA	NA	199	198	1	0	NA	NA	NA	248	247	1.23	NA	5.33	2	NA	NA	NA	44	21	23	70	5	2.5	5.07	23	28	5	18.09	118	1.16	8.6	72	2.86	309.3	44.2	140.8	4.29	103.8	281	28	2	0	NA	2	NA
2018	1	0	NA	NA	NA	198	198	1	0	NA	NA	NA	237	236	1.12	NA	6	2	NA	NA	NA	50	31	23	66	3.9	2.4	5.66	27	37	5.55	15.22	150	0.84	12	70	1.64	273.6	79.6	143.1	3.81	101.7	285	20	2	0	NA	2	NA
2019	1	0	NA	NA	NA	199	198	1	0	NA	NA	NA	239	238	2.16	NA	4.24	1	18	3	25	43	14	20	75	4.6	2.43	4.03	25	26	5.5	15.94	180	1.23	6.8	79	0.59	202.2	53	137.9	3.81	102.2	276	36	2	0	NA	2	NA
2020	1	0	NA	NA	NA	184	183	1	0	NA	NA	NA	243	243	2.34	NA	4.73	2	NA	NA	NA	44	20	35	104	4.3	2.43	4.5	22	11	4.16	6.45	232	1.07	6.8	76	0.84	226	44.2	139.5	3.8	104.8	277	32	2	0	NA	2	NA
2022	1	0	NA	NA	NA	194	194	1	0	NA	NA	NA	231	231	0.75	NA	4.24	1	0	3	39	47	19	21	50	6.4	2.4	4.06	29	17	5.61	10.75	169	1.13	15.4	75	1.45	333.1	79.6	141.2	4.35	102.3	284	28	2	0	NA	2	NA
2023	1	0	NA	NA	NA	200	199	1	0	NA	NA	NA	244	243	1.18	NA	3.08	2	NA	NA	NA	39	21	22	100	3.2	2.08	3.05	22	24	5.83	9.49	173	0.97	5.1	68	0.97	285.5	44.2	136.4	3.82	101.1	272	29	2	0	NA	2	NA
2025	1	0	NA	NA	NA	184	183	1	0	NA	NA	NA	231	230	1.17	NA	5.66	1	20	1	NA	40	14	19	96	4.6	2.3	5.46	18	42	5.77	9.49	102	1.13	5.1	70	3.15	267.7	70.7	138	4.01	105.8	276	30	2	0	NA	2	NA
2029	1	0	NA	NA	NA	185	185	1	0	NA	NA	NA	243	243	0.95	NA	4.91	1	15	1	NA	45	156	90	119	3.9	2.53	4.84	20	262	5.44	15.94	216	1.29	8.6	78	1.15	475.8	61.9	137.4	4.17	101.9	274	33	2	0	NA	2	NA
2031	1	0	NA	NA	NA	195	193	1	0	NA	NA	NA	236	235	1.1	NA	5.09	2	NA	NA	NA	42	20	25	88	5	2.3	4.91	25	38	5	13.61	180	1.16	6.8	74	1.75	279.6	61.9	140	3.92	105.2	279	32	2	0	NA	2	NA
2037	1	1	1	0	0	146	146	1	1	1	0	0	144	144	1.45	NA	3.57	1	11	1	NA	45	69	92	67	1.8	2.43	3.47	21	183	4.72	22.75	159	1.1	10.3	85	0.61	511.5	61.9	139.3	4.57	102.2	275	40	2	0	NA	2	NA
2039	1	1	1	0	0	138	137	1	1	1	0	0	138	138	1.11	NA	3.9	1	30	3	33	41	9	14	104	12.1	2.33	3.72	23	11	5.11	8.96	125	1.13	5.1	72	0.58	208.2	70.7	143.1	4.21	107.7	292	31	2	0	NA	1	NA
2041	1	0	NA	NA	NA	194	193	1	0	NA	NA	NA	245	244	0.86	NA	4.19	1	16	3	3	45	22	19	55	6.1	2.3	4.27	23	20	5.22	17.55	146	0.84	8.6	78	1.81	368.8	44.2	139.7	3.3	101.4	280	33	2	0	NA	2	NA
2045	1	0	NA	NA	NA	183	182	1	0	NA	NA	NA	248	247	1.08	NA	5.04	2	NA	NA	NA	45	30	27	66	6.4	2.25	4.97	21	27	6.33	28.66	144	0.78	22.2	77	1.56	410.4	70.7	137.5	3.86	102.5	282	32	2	0	NA	2	NA
2046	1	0	NA	NA	NA	190	188	1	0	NA	NA	NA	232	231	1.5	NA	4.4	1	21	1	NA	42	16	19	78	4.3	2.25	4.29	23	14	6.77	17.01	166	0.78	3.4	66	1.26	208.2	61.9	136.6	4.02	101.3	274	24	2	0	NA	2	NA
2053	1	1	1	0	1	108	108	1	1	1	0	1	108	108	1.28	NA	4.37	1	16	3	10	39	17	27	77	3.9	2.43	4.42	27	19	4.55	11.1	162	1.13	5.1	75	0.81	291.5	61.9	142.2	3.95	103.2	282	36	2	0	NA	2	NA
2054	1	0	NA	NA	NA	192	192	1	0	NA	NA	NA	230	230	1.18	NA	4.86	2	NA	NA	NA	40	19	18	82	2.9	2.25	4.89	25	17	4.61	12	147	1.07	5.1	84	0.69	273.6	53	135.1	3.98	99.4	268	44	2	0	NA	1	NA
2055	1	0	NA	NA	NA	196	195	1	0	NA	NA	NA	228	226	1.47	NA	4.22	2	NA	NA	NA	47	15	16	76	3.9	2.25	4.11	21	17	4.89	7.34	114	1	6.8	76	0.58	202.2	44.2	138.5	3.65	101.9	275	29	2	0	NA	2	NA
2057	1	1	10	0	0	154	153	1	1	10	0	0	155	154	1.71	NA	3.8	1	18	3	15	41	14	20	95	6.8	2.18	3.83	22	16	4.83	17.19	142	0.84	12	67	0.67	368.8	97.2	140.5	3.89	110.6	282	26	2	0	NA	2	NA
2058	1	0	NA	NA	NA	191	190	1	1	2	0	0	207	207	1.5	NA	5.56	1	18	3	19	46	17	21	67	7.5	2.35	5.38	27	13	4.72	14.69	253	1.32	8.6	78	1.17	452	70.7	145.3	3.82	105.7	291	32	2	0	NA	2	NA
2061	1	0	NA	NA	NA	191	190	1	0	NA	NA	NA	247	246	1.22	NA	4.5	1	20	3	40	44	24	27	66	6.8	2.4	4.27	24	24	5.5	13.61	175	0.84	8.6	78	1.4	303.3	79.6	139.4	3.86	102.7	281	34	2	0	NA	2	NA
2064	1	0	NA	NA	NA	188	188	1	0	NA	NA	NA	229	228	1.28	NA	4.34	1	24	1	NA	46	16	27	111	6.1	2.43	4.32	23	12	4.66	10.39	146	1.36	5.1	84	0.57	267.7	61.9	139.5	4.32	99	279	38	2	0	NA	2	NA
2066	1	0	NA	NA	NA	183	182	1	0	NA	NA	NA	246	246	1.57	NA	4.16	1	21	1	NA	48	17	22	68	4.3	2.2	4.19	26	21	4.83	25.79	135	1.1	15.4	79	0.51	356.9	53	142.2	4.3	105.8	283	31	2	0	NA	2	NA
2068	1	0	NA	NA	NA	182	181	1	1	2	0	0	215	214	1.76	NA	6.39	2	NA	NA	NA	44	16	16	74	6.1	2.35	6.26	26	42	5.44	25.97	134	1.07	8.6	80	3.81	321.2	61.9	138.7	4.02	97.1	278	36	2	0	NA	1	NA
2071	1	0	NA	NA	NA	196	194	1	0	NA	NA	NA	235	234	0.89	NA	5.12	1	19	3	5	44	21	16	73	5.7	2.3	5.04	25	15	5.16	25.25	151	0.78	13.7	66	2.19	398.5	70.7	141.3	4.24	105.6	283	22	2	0	NA	2	NA
2073	1	1	10	0	0	141	141	1	1	10	0	0	142	141	2.11	NA	6.21	2	NA	NA	NA	46	15	28	98	5.7	2.4	5.87	26	29	5.61	19.34	180	1	8.6	72	1.51	237.9	88.4	139.9	3.89	100.5	281	26	2	1	NA	2	NA
2074	1	0	NA	NA	NA	200	199	1	0	NA	NA	NA	239	238	1.76	NA	5.95	1	16	1	NA	47	21	23	90	4.3	2.58	5.9	27	45	5.05	11.46	144	1.07	6.8	84	1.51	356.9	70.7	136	4.74	95.2	271	37	2	0	NA	2	NA
2076	1	0	NA	NA	NA	181	180	1	0	NA	NA	NA	240	239	0.69	NA	4.63	1	12	1	NA	42	17	19	96	6.4	2.33	4.27	25	17	4.94	18.09	160	0.84	10.3	70	1.11	237.9	61.9	140.2	4.62	106.7	281	28	2	0	NA	2	NA
2078	1	0	NA	NA	NA	198	197	1	0	NA	NA	NA	241	240	1.17	NA	5.61	2	NA	NA	NA	42	9	17	101	5.7	2.33	5.59	25	24	4.39	13.07	143	1.26	5.1	71	1.56	208.2	61.9	138	4.37	100.8	276	29	2	0	NA	1	NA
2084	1	1	10	0	0	48	48	1	1	10	0	0	49	49	0.89	NA	5.61	2	NA	NA	NA	41	22	34	133	4.3	2.35	5.53	23	40	5.77	11.64	215	1	20.5	89	2.34	535.3	88.4	132.6	3.56	95	266	48	2	0	NA	2	NA
2085	1	1	2	0	0	16	15	1	1	2	0	0	16	16	1.42	NA	4.42	1	18	3	10	33	21	39	75	13.6	2.33	4.34	25	34	7.11	15.58	198	1.26	18.8	63	1.06	523.4	106.1	140.1	4.28	104.3	290	30	2	1	NA	2	NA
2088	1	0	NA	NA	NA	200	199	1	0	NA	NA	NA	239	238	0.91	NA	5.04	2	NA	NA	NA	41	22	36	94	5.4	2.58	4.84	23	29	5.22	11.1	171	1.39	5.1	100	1.72	362.8	53	135.5	3.79	99.7	272	59	2	0	NA	1	NA
2091	1	0	NA	NA	NA	188	187	1	0	NA	NA	NA	232	231	1.39	NA	4.14	2	NA	NA	NA	41	14	17	20	4.3	2.25	4.01	23	11	4.72	13.07	79	0.94	17.1	74	0.72	214.1	53	138.4	4.11	102.8	275	33	2	0	NA	2	NA
2092	1	0	NA	NA	NA	199	198	1	0	NA	NA	NA	245	244	1.06	NA	3.41	1	18	3	4	40	31	33	101	4.6	2.18	3.34	20	34	4.55	19.16	137	1.1	8.6	76	1.34	202.2	35.4	137.8	4.08	103.8	275	36	2	0	NA	2	NA
2094	1	1	2	0	0	152	150	1	1	2	0	0	150	148	1.39	NA	8.53	1	22	3	4	45	22	19	141	7.5	2.45	8.43	30	28	13.66	16.48	189	1	6.8	75	2.88	303.3	53	143.6	4.35	100.6	297	30	2	0	NA	1	NA
2097	1	0	NA	NA	NA	197	197	1	0	NA	NA	NA	228	227	1.47	NA	5.64	2	NA	NA	NA	42	19	20	109	8.2	2.3	5.4	26	30	5.33	11.64	185	1.03	12	71	0.93	243.9	53	140.6	3.97	101.1	284	29	2	0	NA	2	NA
2101	1	0	NA	NA	NA	188	187	1	0	NA	NA	NA	230	229	1.34	NA	6.23	1	13	3	18	43	29	23	74	6.8	2.4	6.08	21	58	4.39	13.97	159	1.07	8.6	83	1.36	571	132.6	136	4.01	102.2	273	40	2	0	NA	2	NA
2102	1	1	1	0	0	47	46	1	1	1	0	0	47	46	1.96	NA	5.56	1	19	1	NA	41	16	20	66	6.4	2.25	5.51	26	28	5.44	18.09	116	1.07	10.3	68	1.06	261.7	53	136.4	3.51	96.4	275	27	2	0	NA	2	NA
2103	1	0	NA	NA	NA	201	200	1	0	NA	NA	NA	239	238	1.39	NA	4.84	2	NA	NA	NA	44	37	33	104	3.6	2.23	4.63	22	18	4.44	16.48	210	1.07	5.1	73	0.82	124.9	53	142.2	4.06	105.2	282	29	2	0	NA	2	NA
2105	1	0	NA	NA	NA	198	196	1	1	2	0	0	209	208	1.56	NA	5.56	1	17	3	42	41	21	26	42	6.1	2.2	5.2	29	17	4.77	18.45	166	1.29	6.8	63	2.79	255.8	61.9	141.5	3.88	103.8	283	22	2	0	NA	2	NA
2106	1	0	NA	NA	NA	187	186	1	0	NA	NA	NA	247	247	1.8	NA	5.35	1	15	1	NA	44	12	16	81	3.9	2.4	5.09	23	20	4.33	11.1	154	0.94	6.8	77	0.78	220.1	53	140.1	4.1	102.5	278	33	2	0	NA	2	NA
2107	1	0	NA	NA	NA	183	183	1	0	NA	NA	NA	234	234	0.96	NA	8.46	2	NA	NA	NA	51	43	31	59	6.4	2.43	8.28	27	28	4.55	20.24	127	0.97	27.4	84	9.77	404.5	61.9	138.5	4.56	99.5	278	33	2	0	NA	2	NA
2110	1	0	NA	NA	NA	189	188	1	0	NA	NA	NA	238	237	1.76	NA	4.86	2	NA	NA	NA	47	19	17	151	5	2.4	4.68	26	9	8.72	21.31	159	1.07	22.2	78	1.76	190.3	44.2	140.8	4.09	101.1	285	31	2	0	NA	2	NA
2112	1	0	NA	NA	NA	187	187	1	0	NA	NA	NA	246	246	0.87	NA	6.03	1	23	1	NA	45	34	22	82	6.1	2.33	5.95	23	37	5.11	28.66	120	1.07	17.1	79	1.86	285.5	70.7	137.7	4.25	100.5	276	34	2	0	NA	2	NA
2115	1	0	NA	NA	NA	191	189	1	0	NA	NA	NA	249	247	0.76	NA	6.13	2	NA	NA	NA	44	21	22	83	5.4	2.33	5.92	24	23	5.27	17.73	139	0.9	15.4	84	2.73	404.5	61.9	137.7	3.92	102.3	276	40	2	0	NA	2	NA
2118	1	0	NA	NA	NA	184	183	1	0	NA	NA	NA	234	233	0.89	NA	3.57	1	20	1	NA	44	22	20	82	3.2	2.35	3.36	24	18	4.77	20.24	120	1.23	6.8	78	1.04	208.2	44.2	139.6	4.66	103.3	277	34	2	0	NA	2	NA
2121	1	0	NA	NA	NA	181	181	1	0	NA	NA	NA	241	240	2.29	NA	4.86	2	NA	NA	NA	51	19	18	69	3.9	2.53	5.3	25	21	4.44	15.76	107	1.1	10.3	75	0.51	202.2	53	143.2	4.24	106.3	284	24	2	0	NA	2	NA
2124	1	0	NA	NA	NA	191	190	1	0	NA	NA	NA	249	248	1.41	NA	6.72	2	NA	NA	NA	43	13	19	72	3.9	2.28	6.54	24	11	4.11	7.52	212	1.03	6.8	77	1.19	303.3	70.7	139.1	3.93	102.7	276	34	2	0	NA	2	NA
2126	1	1	1	0	0	110	110	1	1	1	0	0	110	110	1.78	NA	5.35	2	NA	NA	NA	44	22	36	69	7.1	2.48	5.04	28	28	4.77	10.21	218	0.84	8.6	70	1.13	237.9	53	136.4	3.8	95.8	275	26	2	0	NA	2	NA
2129	1	0	NA	NA	NA	190	190	1	0	NA	NA	NA	246	246	1.74	NA	5.46	2	NA	NA	NA	45	14	17	41	6.4	2.28	5.43	23	12	4.5	15.76	138	1.1	8.6	74	0.68	243.9	61.9	137.3	3.98	102	275	29	2	0	NA	2	NA
2130	1	0	NA	NA	NA	181	181	1	0	NA	NA	NA	241	241	0.91	NA	6.7	2	NA	NA	NA	48	46	31	85	5	2.43	6.28	25	53	5.11	11.46	164	1.2	15.4	81	2.04	452	61.9	143.2	4.03	107.8	285	33	2	0	NA	2	NA
2132	1	1	10	0	0	157	156	1	1	1	0	0	157	156	0.94	NA	5.09	2	NA	NA	NA	46	26	26	97	7.5	2.48	5.28	26	80	5.05	20.78	166	1.2	13.7	77	3.56	356.9	70.7	142.3	4.26	102.7	295	31	2	0	NA	2	NA
2133	1	0	NA	NA	NA	198	198	1	0	NA	NA	NA	239	239	1.92	NA	6.28	1	19	3	25	44	12	13	85	4.3	2.33	5.9	24	16	5.38	9.67	125	1.1	5.1	70	0.54	148.7	44.2	141.2	4.16	108.3	281	26	2	0	NA	2	NA
2135	1	0	NA	NA	NA	197	197	1	0	NA	NA	NA	248	248	1.11	NA	4.47	1	18	1	NA	47	24	22	48	3.6	2.4	4.16	24	29	4.55	19.16	141	1.26	8.6	69	1.19	249.8	53	140.3	4.47	102.2	278	22	2	0	NA	2	NA
2137	1	1	1	0	1	94	93	1	1	1	0	1	95	94	1.01	NA	6.05	2	NA	NA	NA	43	13	17	98	12.9	2.25	5.95	24	17	4.77	9.31	120	1.07	10.3	81	2.74	327.1	114.9	141.2	4.2	103.6	289	38	2	1	NA	2	NA
2139	1	1	1	0	0	22	21	1	1	1	0	0	22	21	1.64	NA	5.3	2	NA	NA	NA	34	17	18	45	8.2	1.98	4.19	24	20	6.88	6.81	206	1.03	5.1	66	1.66	565.1	97.2	137.8	4.07	102.1	280	32	2	1	NA	2	NA
2140	1	1	2	0	0	189	188	1	1	2	0	0	189	188	1.44	NA	6.44	1	12	1	NA	46	16	19	71	4.6	2.38	6.39	21	20	5.05	17.73	128	1.13	8.6	71	3.39	190.3	70.7	138.2	4.09	104	276	25	2	0	NA	2	NA
2144	1	0	NA	NA	NA	184	184	1	0	NA	NA	NA	238	238	1.17	NA	6.08	1	18	3	25	45	21	16	83	4.6	2.2	5.51	23	18	5.11	11.64	154	1.07	5.1	70	1.86	345	35.4	137.9	4.06	100.9	275	25	2	0	NA	1	NA
2145	1	0	NA	NA	NA	186	186	1	0	NA	NA	NA	237	237	1.39	NA	3.93	1	20	1	NA	46	60	51	68	5.7	2.33	3.93	23	17	4.5	21.49	210	1.13	8.6	81	0.51	249.8	61.9	137.9	3.81	102.2	276	35	2	0	NA	2	NA
2146	1	1	10	1	1	158	157	1	1	1	1	1	154	153	1	NA	4.94	2	NA	NA	NA	47	21	24	109	3.9	2.55	4.73	21	39	3.61	8.24	102	1.2	10.3	83	5.53	255.8	53	141.2	3.94	102.2	279	36	2	0	NA	2	NA
2149	1	0	NA	NA	NA	198	197	1	0	NA	NA	NA	248	247	2.24	NA	6.26	2	NA	NA	NA	45	36	37	156	4.6	2.33	6.13	22	22	5.72	12	222	1	13.7	83	0.73	315.2	44.2	138.5	3.88	102.6	277	38	2	0	NA	2	NA
2150	1	0	NA	NA	NA	185	184	1	0	NA	NA	NA	232	231	1.69	NA	4.22	2	NA	NA	NA	43	13	17	68	3.6	2.2	4.14	24	15	5.16	5.73	107	1.07	5.1	77	0.75	327.1	61.9	136.6	4.05	101.8	272	34	2	0	NA	1	NA
2162	1	0	NA	NA	NA	183	182	1	1	10	0	0	192	191	1.44	NA	6.41	2	NA	NA	NA	44	22	18	80	3.9	2.4	6.31	25	41	5.16	16.3	148	1.13	10.3	72	1.42	267.7	61.9	140.3	4.67	101.8	279	28	1	1	NA	2	NA
2163	1	0	NA	NA	NA	188	187	1	0	NA	NA	NA	236	235	0.76	NA	4.19	1	19	3	7	46	21	18	88	4.3	2.5	4.03	26	20	4.5	8.96	142	1.23	6.8	73	1.98	327.1	79.6	140.8	4.29	105	280	27	2	0	NA	2	NA
2168	1	0	NA	NA	NA	184	183	1	1	1	0	0	204	203	0.95	NA	6.08	1	45	3	2	37	16	19	111	5.7	2.2	5.69	23	20	5	9.85	157	1.23	5.1	76	3.3	339	61.9	144.4	4.1	104.1	288	39	2	0	NA	2	NA
2177	1	0	NA	NA	NA	183	182	1	0	NA	NA	NA	246	245	1.05	NA	5.51	2	NA	NA	NA	47	21	22	82	6.1	2.45	5.46	22	29	4.89	11.28	136	1.45	3.4	77	1.51	398.5	70.7	140	4.24	104.9	280	30	2	0	NA	2	NA
2179	1	1	10	0	0	123	122	1	1	10	0	0	123	122	2.34	NA	6.18	2	NA	NA	NA	38	14	14	64	4.3	2.38	6.1	27	9	5	9.13	137	1.07	5.1	66	0.89	440.2	44.2	134.3	3.63	94.9	268	28	2	0	NA	2	NA
2181	1	0	NA	NA	NA	198	197	1	0	NA	NA	NA	229	228	1.02	NA	6.18	1	39	1	NA	48	53	29	91	3.9	2.38	5.84	24	45	5.16	14.87	168	1.78	17.1	76	2.43	404.5	79.6	146.9	4.16	109.8	291	28	2	0	NA	2	NA
2182	1	1	1	0	0	84	84	1	1	1	0	0	85	84	1.42	NA	5.77	1	17	1	NA	42	13	14	48	6.4	2.4	5.56	26	16	4.61	10.03	119	1.13	20.5	71	0.99	214.1	53	139.8	4	99.9	280	29	2	0	NA	2	NA
2184	1	0	NA	NA	NA	186	185	1	0	NA	NA	NA	243	242	1.34	NA	4.42	2	NA	NA	NA	40	16	27	59	10	2.33	4.47	22	13	6.05	7.52	135	1.2	5.1	66	1.81	345	79.6	139.7	4.16	106.4	285	26	2	0	NA	2	NA
2186	1	0	NA	NA	NA	192	191	1	0	NA	NA	NA	229	227	1.74	NA	3.44	1	24	2	NA	41	16	16	35	3.9	2.28	4.4	22	15	4.89	11.46	118	1.07	5.1	67	0.84	267.7	44.2	137.6	4.22	105.7	274	26	2	0	NA	1	NA
2188	1	0	NA	NA	NA	187	186	1	0	NA	NA	NA	231	229	1.06	NA	5.84	1	15	3	22	47	53	31	70	5	2.45	5.77	23	35	4.77	18.09	145	1.23	10.3	79	1.73	374.7	70.7	139.8	3.84	98.9	279	32	2	0	NA	2	NA
2189	1	0	NA	NA	NA	197	196	1	0	NA	NA	NA	240	239	1.28	NA	5.28	1	0	3	29	42	20	16	54	7.1	2.18	5.02	22	18	7.49	14.15	156	1.07	6.8	65	1.71	255.8	70.7	141.8	4.15	106.6	287	23	2	0	NA	2	NA
2193	1	0	NA	NA	NA	194	193	1	0	NA	NA	NA	241	241	0.95	NA	6.52	1	0	3	6	46	70	43	71	5	2.23	6.1	25	63	4.77	17.37	137	1.03	10.3	79	6.11	446.1	61.9	134.6	3.88	99.9	269	33	2	0	NA	2	NA
2194	1	0	NA	NA	NA	195	195	1	0	NA	NA	NA	236	236	1.36	NA	5.77	1	18	1	NA	40	23	25	60	5.7	2.28	5.56	24	35	5.22	13.25	126	1.1	6.8	68	1.45	303.3	106.1	138.1	4.19	101	277	28	2	0	NA	2	NA
2196	1	0	NA	NA	NA	199	198	1	0	NA	NA	NA	247	246	0.96	NA	4.84	2	NA	NA	NA	46	12	23	55	8.2	2.33	4.58	26	11	4.83	14.69	161	0.97	6.8	77	1.02	255.8	70.7	139.3	4.01	100.2	281	31	2	0	NA	2	NA
2199	1	0	NA	NA	NA	196	195	1	0	NA	NA	NA	236	235	1.1	NA	2.92	2	NA	NA	NA	40	10	17	71	4.6	2.18	2.9	28	13	4.89	4.12	163	1.03	6.8	71	0.87	345	61.9	141.1	3.55	103.6	281	31	2	0	NA	2	NA
2200	1	1	1	0	0	65	65	1	1	1	0	0	66	65	1.14	NA	4.6	1	0	3	44	37	13	10	77	6.1	2.23	4.42	22	16	11.16	8.06	130	1.26	5.1	69	1.32	374.7	70.7	136.4	4.34	100.5	280	32	2	0	NA	2	NA
2203	1	0	NA	NA	NA	193	192	1	0	NA	NA	NA	235	235	1.17	NA	3.72	1	21	1	NA	48	36	24	76	2.5	2.38	3.44	29	32	4.61	27.22	146	0.97	15.4	76	0.73	303.3	61.9	144.8	3.78	105.9	285	28	2	0	NA	2	NA
2207	1	0	NA	NA	NA	183	182	1	1	2	0	0	191	190	1.39	NA	5.66	1	14	3	30	47	54	51	71	9.3	2.58	5.53	28	50	5.94	30.98	255	0.94	17.1	83	1.2	463.9	79.6	143.7	4.14	98.1	292	36	2	0	NA	2	NA
2210	1	0	NA	NA	NA	182	181	1	1	2	0	0	225	224	1.65	NA	5.56	1	25	3	14	41	67	56	98	6.8	2.3	5.3	23	40	6.5	18.98	197	0.87	5.1	78	1.42	303.3	70.7	141.4	3.74	105.8	285	37	2	0	NA	2	NA
2212	1	0	NA	NA	NA	194	193	1	0	NA	NA	NA	231	230	1.58	NA	6.28	2	NA	NA	NA	47	19	22	111	4.3	2.4	6.15	28	27	4.94	14.51	132	0.94	8.6	79	0.78	226	61.9	141.9	3.74	103.8	282	32	2	0	NA	2	NA
2213	1	0	NA	NA	NA	197	197	1	0	NA	NA	NA	229	229	0.8	NA	5.17	1	40	3	2	47	42	26	91	6.1	2.38	4.91	23	42	7.22	16.48	150	1	10.3	79	2.64	410.4	44.2	141.5	4.15	105.3	285	32	2	0	NA	2	NA
2217	1	0	NA	NA	NA	192	192	1	0	NA	NA	NA	229	229	0.86	NA	4.22	1	16	1	NA	45	25	24	73	2.5	2.25	4.09	27	14	4.5	16.12	156	1.07	6.8	75	1.64	237.9	61.9	135.3	4.15	98	268	30	2	0	NA	2	NA
2222	1	0	NA	NA	NA	184	183	1	0	NA	NA	NA	246	245	0.85	NA	5.09	1	22	3	8	42	15	21	69	5.4	2.3	5.02	25	23	4.94	19.7	150	1.07	8.6	70	2.29	339	88.4	143.5	4.13	104.6	286	28	2	0	NA	2	NA
2225	1	1	2	1	0	36	36	1	1	10	1	0	37	36	1.18	NA	5.51	1	21	3	10	47	16	18	134	5	2.4	5.61	25	25	17.32	16.48	151	0.9	13.7	77	2.59	333.1	44.2	136.8	3.74	97.4	286	30	2	0	NA	2	NA
2226	1	1	2	0	0	88	87	1	1	2	0	0	88	87	0.87	NA	6.1	1	17	3	16	45	81	62	53	5	2.43	5.84	24	68	5.61	32.78	150	0.94	13.7	81	3.16	434.2	79.6	138.5	4.22	103.1	277	36	2	0	NA	2	NA
2231	1	0	NA	NA	NA	183	183	1	0	NA	NA	NA	246	246	1.14	NA	4.6	1	13	3	3	50	15	20	97	7.1	2.38	4.45	29	23	4.33	17.01	148	0.9	10.3	70	0.94	362.8	88.4	143.9	4.72	104	288	20	2	0	NA	2	NA
2232	1	0	NA	NA	NA	194	194	1	0	NA	NA	NA	229	229	1.34	NA	4.55	2	NA	NA	NA	45	16	24	58	3.9	2.28	4.45	26	14	4.55	35.64	132	1.26	12	76	1.28	309.3	53	135.2	3.47	98.6	269	31	2	0	NA	1	NA
2236	1	0	NA	NA	NA	190	189	1	0	NA	NA	NA	240	239	1.39	NA	4.53	2	NA	NA	NA	44	14	17	70	6.4	2.3	4.4	21	14	4.33	15.58	149	0.97	18.8	75	0.52	190.3	53	135.5	3.76	99.7	272	31	2	0	NA	2	NA
2237	1	0	NA	NA	NA	194	194	1	0	NA	NA	NA	230	229	1.12	NA	5.53	1	24	1	NA	47	30	25	64	4.3	2.4	5.61	20	42	4.66	18.98	112	1.26	5.1	77	2.38	368.8	53	139.2	3.83	108.4	277	30	2	0	NA	2	NA
2238	1	0	NA	NA	NA	195	195	1	0	NA	NA	NA	245	244	1.14	NA	3.39	2	NA	NA	NA	44	10	16	30	3.6	2.38	3.34	27	11	4.16	16.48	125	1.07	10.3	77	0.47	368.8	79.6	140	4.14	101	277	33	2	0	NA	2	NA
2239	1	0	NA	NA	NA	196	195	1	0	NA	NA	NA	243	242	1.17	NA	5.9	1	12	1	NA	50	13	17	99	2.9	2.5	5.59	23	16	4.44	21.49	134	1	10.3	81	2.42	285.5	53	140.1	4.17	102.6	277	31	2	0	NA	2	NA
2242	1	0	NA	NA	NA	182	181	1	0	NA	NA	NA	230	229	1.11	NA	3.57	2	NA	NA	NA	41	35	24	147	2.9	2.5	3.44	19	67	4.27	16.66	155	1.16	8.6	76	1.63	333.1	53	140.9	4.11	102.7	278	35	2	0	NA	2	NA
2245	1	0	NA	NA	NA	198	197	1	1	2	0	0	205	204	0.87	NA	4.14	1	18	1	NA	42	20	18	63	3.6	2.2	4.09	23	18	4.22	10.39	146	0.97	6.8	73	1.34	339	44.2	139.8	3.64	100.7	277	31	2	0	NA	2	NA
2247	1	1	10	0	0	168	167	1	1	3	0	0	165	164	2.16	NA	5.33	1	14	3	18	49	16	26	60	3.9	2.48	5.2	27	11	4.77	16.48	175	1.16	6.8	70	0.76	184.4	53	143.3	5.16	103	284	21	2	0	NA	2	NA
2248	1	1	3	0	0	67	66	1	1	3	0	0	68	67	2.1	NA	7.06	1	18	3	1	45	10	21	109	5	2.25	6.78	25	29	4.66	12.9	155	0.94	5.1	77	1.4	178.4	35.4	134.1	3.91	99	268	32	2	0	NA	2	NA
2249	1	0	NA	NA	NA	188	187	1	0	NA	NA	NA	238	237	1.26	NA	5.09	2	NA	NA	NA	49	17	16	67	6.4	2.33	4.89	27	13	4.89	14.69	131	0.94	12	81	0.96	404.5	61.9	137.4	3.85	96.9	276	32	2	0	NA	2	NA
2250	1	0	NA	NA	NA	186	185	1	0	NA	NA	NA	247	246	0.78	NA	3.85	2	NA	NA	NA	45	34	27	66	5	2.23	3.67	24	24	4.72	27.76	105	0.94	15.4	76	1.39	345	70.7	137.4	3.41	102.1	274	31	2	0	NA	2	NA
2255	1	0	NA	NA	NA	190	190	1	0	NA	NA	NA	245	245	1.53	NA	5.35	1	13	1	NA	45	15	19	57	4.6	2.2	5.15	26	12	4.16	5.37	157	1.2	5.1	73	0.67	279.6	44.2	139.4	3.37	98.3	277	28	2	0	NA	2	NA
2258	1	0	NA	NA	NA	190	189	1	0	NA	NA	NA	232	231	1.34	NA	6.52	2	NA	NA	NA	42	15	19	51	5	2.4	6.41	19	15	4.77	22.21	112	1.1	8.6	73	1.93	184.4	53	139.3	4.4	104.5	278	31	2	0	NA	2	NA
2262	1	0	NA	NA	NA	189	188	1	0	NA	NA	NA	236	235	1.21	NA	3.59	2	NA	NA	NA	49	20	19	133	3.9	2.43	3.62	23	24	5.16	10.75	141	1.13	10.3	74	0.4	386.6	53	144.8	4.7	104.7	291	25	2	0	NA	2	NA
2264	1	1	10	0	0	167	166	1	0	NA	NA	NA	243	242	1.45	NA	4.89	1	0	2	NA	51	12	23	89	4.6	2.55	4.68	23	17	4.83	22.39	155	1.36	8.6	88	0.95	315.2	61.9	136.9	4.01	97.8	273	37	2	0	NA	2	NA
2273	1	0	NA	NA	NA	191	191	1	0	NA	NA	NA	245	244	1.56	NA	5.56	1	12	2	NA	46	25	21	77	4.3	2.4	5.33	25	18	5	23.28	150	0.94	10.3	78	0.67	452	70.7	136.6	3.89	98.6	272	32	2	0	NA	2	NA
2275	1	1	5	0	1	72	72	1	1	5	0	1	73	72	1.56	NA	7.09	2	NA	NA	NA	44	15	19	109	14.6	2.75	6.85	26	19	8.88	11.82	148	1.16	10.3	86	1.93	368.8	742.6	132.4	4.32	89.7	279	42	1	1	NA	1	NA
2276	1	1	4	0	0	170	170	1	1	1	0	0	170	169	1.11	NA	6.05	1	17	1	NA	48	20	18	89	5	2.35	5.95	25	33	4.83	14.15	141	0.97	6.8	78	2.3	303.3	70.7	139	4.35	100.4	277	30	2	0	NA	2	NA
2277	1	0	NA	NA	NA	200	199	1	1	1	0	0	208	207	1.14	NA	4.86	1	0	3	20	44	20	23	84	5.4	2.25	4.68	23	15	5.11	2.51	174	0.84	6.8	73	1.21	416.4	70.7	136	3.69	99.7	272	29	2	0	NA	2	NA
2278	1	0	NA	NA	NA	197	196	1	0	NA	NA	NA	247	246	0.86	NA	4.01	1	18	3	3	49	94	39	106	5.4	2.33	3.96	17	106	4.39	12.72	214	1.32	5.1	75	2.55	315.2	61.9	136.9	3.72	104.2	273	26	2	0	NA	2	NA
2280	1	0	NA	NA	NA	184	183	1	0	NA	NA	NA	246	245	1.22	NA	4.86	2	NA	NA	NA	41	10	13	80	5	2.38	4.68	26	14	6.99	18.63	122	1.2	10.3	80	1.06	237.9	35.4	133.8	3.89	97.3	270	39	2	0	NA	2	NA
2291	1	0	NA	NA	NA	200	199	1	0	NA	NA	NA	241	240	1.33	NA	4.86	1	28	1	NA	48	23	27	73	7.9	2.48	4.97	23	27	4.83	26.69	166	1.13	15.4	73	1.83	273.6	88.4	136.6	4.22	99.6	276	25	2	0	NA	2	NA
2297	1	0	NA	NA	NA	182	181	1	0	NA	NA	NA	232	231	2.83	NA	6.75	1	50	1	NA	46	12	19	86	8.2	2.38	6.98	24	20	4.66	17.73	135	1.13	8.6	73	0.57	243.9	61.9	137.3	3.95	97.9	277	27	2	0	NA	2	NA
2303	1	0	NA	NA	NA	182	181	1	0	NA	NA	NA	236	235	1.09	NA	6.1	1	17	1	NA	46	13	18	87	3.9	2.48	5.72	19	27	4.5	17.55	130	1.1	6.8	79	0.99	172.5	61.9	138.2	4.43	105.6	274	33	2	0	NA	1	NA
2304	1	0	NA	NA	NA	183	182	1	0	NA	NA	NA	246	245	1.15	NA	4.4	1	14	3	30	41	31	23	76	6.8	2.18	4.27	24	20	5	12	199	1.16	8.6	67	1.34	434.2	79.6	143.1	4.1	105.5	287	26	2	0	NA	2	NA
2307	1	1	3	0	0	107	106	1	1	1	0	0	107	107	1.16	NA	5.25	1	12	3	15	43	13	19	66	5.7	2.3	5.22	22	16	4.5	25.97	177	1.26	23.9	75	1.22	333.1	70.7	141	3.98	105.3	287	32	2	0	NA	2	NA
2312	1	0	NA	NA	NA	182	181	1	0	NA	NA	NA	249	248	1.07	NA	5.82	2	NA	NA	NA	43	12	13	152	7.1	2.38	5.56	24	16	4.72	5.91	150	1.16	8.6	77	1.61	267.7	44.2	141.3	4.23	102.2	284	34	2	0	NA	2	NA
2317	1	0	NA	NA	NA	188	187	1	0	NA	NA	NA	231	230	0.85	NA	6.54	1	22	2	NA	46	30	18	107	5.7	2.38	6.1	21	57	12.21	17.73	160	0.9	15.4	77	3.67	392.6	70.7	140.7	4.09	102.6	289	31	2	0	NA	2	NA
2318	1	1	2	0	0	137	136	1	1	2	0	0	137	136	1.31	NA	5.72	1	16	3	3	44	23	21	71	7.1	2.3	5.82	22	22	5.38	14.69	168	1.39	6.8	75	1.43	380.7	53	141.4	4.15	101.7	285	31	2	0	NA	1	NA
2319	1	0	NA	NA	NA	191	190	1	0	NA	NA	NA	248	248	0.85	NA	5.02	1	19	3	3	46	21	21	63	3.9	2.38	4.89	22	20	4.55	19.88	154	1.1	22.2	78	2.01	463.9	70.7	141.9	4.37	105.7	281	32	2	0	NA	2	NA
2326	1	0	NA	NA	NA	182	181	1	0	NA	NA	NA	237	236	1.39	NA	8.15	2	NA	NA	NA	46	22	31	89	5.7	2.45	7.99	27	12	5.22	14.15	230	1.36	8.6	77	1.5	321.2	70.7	140.2	4.61	99.4	281	31	2	0	NA	2	NA
2328	1	0	NA	NA	NA	199	198	1	0	NA	NA	NA	238	237	1.93	NA	3.72	1	15	1	NA	45	16	24	70	3.9	2.38	3.59	22	22	4.44	17.01	125	1.13	6.8	82	0.73	273.6	35.4	138.4	4.07	102.1	275	37	2	0	NA	2	NA
2329	1	0	NA	NA	NA	184	182	1	0	NA	NA	NA	237	235	1.28	NA	4.42	2	NA	NA	NA	42	11	15	54	3.2	2.33	4.32	23	20	4.72	22.39	173	1.2	8.6	77	0.82	190.3	53	138.9	4.05	99.7	275	35	2	0	NA	2	NA
2331	1	1	7	1	1	137	137	1	1	7	1	1	137	137	1.62	NA	5.56	1	18	1	NA	47	11	16	83	4.6	2.48	5.3	22	13	3.66	11.82	127	0.94	10.3	76	1.25	220.1	70.7	143	5.08	106	283	29	2	0	NA	2	NA
2332	1	0	NA	NA	NA	186	186	1	0	NA	NA	NA	243	242	1.42	NA	4.4	2	NA	NA	NA	48	34	22	78	5.7	2.45	4.37	23	35	4.39	20.6	126	1.26	8.6	79	0.63	458	70.7	140.8	3.7	103.2	281	31	2	0	NA	2	NA
2334	1	0	NA	NA	NA	181	180	1	0	NA	NA	NA	242	242	0.74	NA	3.21	1	16	3	1	47	38	34	75	5	2.2	3.18	25	26	4.94	31.52	156	1	39.3	71	1.29	410.4	79.6	141.1	4.36	107.3	281	24	2	0	NA	2	NA
2335	1	0	NA	NA	NA	198	197	1	0	NA	NA	NA	247	246	1.83	NA	4.99	2	NA	NA	NA	49	17	24	55	3.6	2.45	4.97	26	12	4.55	14.69	154	1.1	18.8	83	0.88	190.3	53	140.1	4.24	99.7	278	34	2	0	NA	2	NA
2336	1	0	NA	NA	NA	181	180	1	1	1	0	1	227	227	1.82	NA	5.43	1	30	3	30	43	10	13	70	5.4	2.28	5.25	27	36	4.77	9.67	131	0.9	5.1	71	1.9	196.3	61.9	130.7	3.18	88.6	262	28	2	0	NA	1	NA
2337	1	1	2	0	0	169	168	1	1	2	0	0	166	166	1.1	NA	4.94	2	NA	NA	NA	49	16	22	87	14.6	2.45	4.76	25	17	11.16	10.93	131	1.32	17.1	81	3.91	345	618.8	139.3	3.96	94.6	294	32	1	1	NA	2	NA
2342	1	1	10	0	0	185	184	1	1	10	0	0	184	183	0.89	NA	5.28	1	18	3	25	48	24	43	88	6.4	2.53	5.17	24	69	8.99	24.54	133	1.2	5.1	90	2.24	517.5	88.4	141.9	4.59	104	288	42	2	0	NA	2	NA
2344	1	0	NA	NA	NA	200	199	1	0	NA	NA	NA	247	246	0.66	NA	4.4	1	30	3	30	43	35	31	101	6.4	2.38	4.4	21	57	5	22.39	130	1.1	13.7	79	4.64	374.7	70.7	137.7	3.99	102.6	277	36	2	0	NA	2	NA
2345	1	0	NA	NA	NA	185	184	1	0	NA	NA	NA	232	232	1.2	NA	5.07	1	24	1	NA	47	31	28	71	4.3	2.25	4.68	27	64	4.33	18.27	166	1.13	20.5	73	1.17	261.7	70.7	143.3	3.96	105.4	284	26	2	0	NA	2	NA
2346	1	1	1	0	0	143	142	1	1	1	0	0	141	140	0.91	NA	6.49	1	18	3	10	44	22	19	64	8.2	2.4	6.1	23	32	7.55	11.28	167	1.13	8.6	74	4.08	279.6	70.7	134.3	3.97	97	275	30	2	0	NA	2	NA
2347	1	0	NA	NA	NA	197	196	1	0	NA	NA	NA	237	236	1.98	NA	5.25	2	NA	NA	NA	42	17	24	52	5.7	2.35	5.02	24	11	4.55	17.19	176	0.94	8.6	74	0.55	202.2	61.9	143	4.41	105.2	285	32	2	0	NA	2	NA
2349	1	1	7	1	0	171	170	1	1	7	1	0	168	167	0.93	NA	7.06	1	23	1	NA	42	30	21	116	6.8	2.33	6.98	23	25	7.33	19.34	171	1.1	8.6	72	1.56	374.7	79.6	143.3	4.31	106.3	290	30	2	0	NA	2	NA
2351	1	0	NA	NA	NA	187	185	1	1	10	0	0	98	96	2.21	NA	6.78	2	NA	NA	NA	44	18	21	86	5	2.33	6.75	27	24	4.22	6.63	186	1.03	6.8	74	1.33	297.4	79.6	135.1	4.29	97.4	270	30	2	1	NA	1	NA
2353	1	1	7	1	0	152	151	1	1	7	1	0	150	149	0.82	NA	4.91	2	NA	NA	NA	44	16	18	62	8.9	2.45	4.71	25	18	11.49	10.57	165	1.13	15.4	75	2.43	374.7	70.7	142.8	3.8	100.3	295	31	1	1	NA	2	NA
2357	1	0	NA	NA	NA	194	193	1	0	NA	NA	NA	248	247	0.82	NA	4.65	2	NA	NA	NA	41	26	19	100	3.2	2.28	4.55	21	34	5	14.69	138	1	8.6	69	1.82	345	61.9	141.5	4.33	106.5	280	28	2	0	NA	2	NA
2358	1	1	5	0	0	114	112	1	1	1	0	0	114	112	1.09	NA	6.83	2	NA	NA	NA	41	10	20	80	7.5	2.3	6.57	22	14	4.89	15.04	156	1.1	10.3	76	1.49	321.2	53	142.1	3.93	107.3	286	35	2	0	NA	2	NA
2360	1	0	NA	NA	NA	191	190	1	0	NA	NA	NA	247	246	1	NA	5.25	2	NA	NA	NA	45	20	21	103	3.6	2.6	5.02	22	48	9.16	11.82	141	1.26	6.8	84	2.74	285.5	35.4	140.2	4.06	102.4	283	39	2	0	NA	2	NA
2361	1	1	2	0	1	106	105	1	1	2	0	1	106	106	1.09	NA	5.87	2	NA	NA	NA	45	24	22	127	5	2.18	5.72	27	44	5.16	14.87	142	1.03	12	76	3.39	321.2	44.2	139	4.09	100	278	31	2	0	NA	2	NA
2362	1	0	NA	NA	NA	181	180	1	0	NA	NA	NA	239	238	1.42	NA	5.3	2	NA	NA	NA	46	18	18	70	4.6	2.3	5.02	25	15	4.05	19.34	133	1.23	13.7	73	0.73	434.2	79.6	143.5	4.23	103.2	285	27	2	0	NA	2	NA
2363	1	0	NA	NA	NA	184	183	1	0	NA	NA	NA	243	242	1.37	NA	4.68	2	NA	NA	NA	46	26	20	107	6.1	2.45	4.5	22	19	5.77	9.67	163	1.32	8.6	76	1.12	309.3	61.9	136.2	4.19	100.2	274	30	2	0	NA	2	NA
2364	1	0	NA	NA	NA	182	181	1	0	NA	NA	NA	234	233	1.77	NA	4.58	2	NA	NA	NA	45	33	30	95	3.9	2.48	4.34	23	15	5.16	17.19	159	0.9	10.3	79	0.59	232	79.6	136.9	3.83	98.5	273	34	2	0	NA	1	NA
2366	1	1	1	0	1	127	126	1	1	1	0	1	127	126	0.93	NA	5.4	1	0	3	23	44	23	24	82	7.5	2.43	5.2	26	46	6.38	18.09	142	1.2	12	77	3.49	398.5	106.1	136.3	4.36	97.7	276	33	2	1	NA	2	NA
2373	1	1	10	0	1	176	175	1	1	10	0	1	175	174	1.23	NA	4.37	2	NA	NA	NA	43	41	39	130	7.1	2.43	4.19	23	65	6.77	11.28	141	1.13	6.8	79	1.17	356.9	53	138.5	3.69	101.4	281	36	2	0	NA	2	NA
2375	1	0	NA	NA	NA	190	190	1	0	NA	NA	NA	245	245	2.34	NA	4.5	2	NA	NA	NA	48	14	19	48	4.3	2.53	4.4	23	40	4.27	6.81	121	1.1	12	78	0.67	261.7	53	131	3.74	93.8	261	30	2	0	NA	2	NA
2376	1	1	5	0	0	123	122	1	1	10	0	0	123	123	2.94	NA	5.07	1	19	1	NA	49	14	17	88	1.8	2.25	4.86	22	28	4.72	21.13	121	1.2	6.8	78	0.95	303.3	35.4	131.9	4.47	94.3	261	29	2	0	NA	2	NA
2388	1	0	NA	NA	NA	197	196	1	0	NA	NA	NA	242	242	1.09	NA	4.03	1	19	1	NA	43	13	13	72	4.3	2.28	3.8	20	14	4.61	12.54	130	1.2	6.8	70	0.71	214.1	44.2	137.4	4.13	102.9	273	27	2	0	NA	2	NA
2391	1	1	1	0	0	174	173	1	1	1	0	0	173	173	1.76	NA	7.37	2	NA	NA	NA	43	19	25	104	5.7	2.4	7.63	27	23	4.83	8.6	152	1	5.1	80	0.91	588.9	61.9	143.4	3	105.7	286	37	2	0	NA	2	NA
2392	1	0	NA	NA	NA	191	190	1	0	NA	NA	NA	246	246	1.12	NA	4.47	2	NA	NA	NA	40	19	18	84	3.9	2.18	4.4	25	11	5.83	9.49	155	0.97	6.8	66	1.07	463.9	44.2	138.4	3.78	105.1	276	26	2	0	NA	2	NA
2395	1	0	NA	NA	NA	187	186	1	0	NA	NA	NA	246	245	1.11	NA	5.87	1	0	3	8	43	31	24	73	6.1	2.48	5.97	24	48	5.05	10.39	155	1.32	8.6	73	3.48	267.7	53	137.6	3.99	99	276	30	2	0	NA	2	NA
2399	1	0	NA	NA	NA	181	180	1	0	NA	NA	NA	234	233	1.44	NA	5.51	1	17	3	10	45	30	27	82	4.6	2.35	5.4	25	22	4.83	16.66	168	0.97	10.3	73	0.69	237.9	35.4	137.2	3.99	101.4	274	28	2	0	NA	1	NA
2400	1	0	NA	NA	NA	197	196	1	0	NA	NA	NA	241	240	2.27	NA	7.16	2	NA	NA	NA	45	19	23	110	7.1	2.35	7.01	28	13	5.05	14.51	201	1.29	6.8	74	1.05	249.8	44.2	139.3	4.48	103.3	280	29	2	0	NA	2	NA
2405	1	0	NA	NA	NA	190	189	1	0	NA	NA	NA	245	244	1.34	NA	5.82	2	NA	NA	NA	43	13	24	72	2.9	2.35	5.66	23	6	4.72	25.43	132	1.2	12	76	1.42	255.8	44.2	137.8	4.07	103.1	273	33	2	0	NA	2	NA
2407	1	0	NA	NA	NA	184	183	1	0	NA	NA	NA	237	236	1.17	NA	5.35	1	14	1	NA	44	19	18	48	3.6	2.43	5.15	29	24	4.39	13.79	144	1.03	13.7	73	1.72	273.6	79.6	142.9	4.51	104.5	283	29	2	0	NA	1	NA
2412	1	0	NA	NA	NA	200	199	1	0	NA	NA	NA	247	246	1.06	NA	5.66	1	20	1	NA	44	19	16	110	4.3	2.33	5.79	20	43	5.55	14.69	130	1.23	5.1	76	2.53	327.1	44.2	141	4.29	106.7	286	32	2	0	NA	2	NA
2418	1	1	10	0	0	184	184	1	1	10	0	0	184	184	1.06	NA	4.78	2	NA	NA	NA	42	35	25	110	5.7	2.78	4.65	22	20	5.77	14.51	193	0.71	8.6	71	2.21	345	53	137.4	3.83	105.3	276	29	2	0	NA	2	NA
2423	1	0	NA	NA	NA	188	187	1	0	NA	NA	NA	240	239	1.54	NA	6.28	2	NA	NA	NA	46	38	28	58	7.1	2.38	6.18	28	27	5.05	29.01	163	1	13.7	81	0.86	386.6	79.6	141.2	4.62	104.8	284	35	2	0	NA	2	NA
2426	1	1	1	0	1	85	85	1	1	1	0	1	85	85	1.02	NA	4.63	2	NA	NA	NA	41	16	21	48	7.1	2.23	4.6	26	5	4.83	10.75	126	0.97	5.1	80	2.11	517.5	79.6	139.6	4.67	103.7	281	39	2	1	NA	2	NA
2427	1	0	NA	NA	NA	187	186	1	0	NA	NA	NA	235	234	0.83	NA	5.17	2	NA	NA	NA	45	33	23	59	5.4	2.23	4.91	24	52	5.83	6.98	126	1	10.3	71	2.62	398.5	61.9	135.6	4.12	98.4	272	26	2	0	NA	2	NA
2429	1	0	NA	NA	NA	187	186	1	0	NA	NA	NA	246	245	1.58	NA	3.7	1	17	1	NA	46	18	25	60	3.2	2.33	3.65	26	18	4.66	23.64	154	1	12	77	0.84	249.8	53	139.4	3.92	102.8	276	31	2	0	NA	2	NA
2432	1	0	NA	NA	NA	200	199	1	0	NA	NA	NA	247	246	0.99	NA	4.63	1	20	3	36	43	21	25	95	5	2.43	4.65	23	16	5.11	13.07	130	1.13	6.8	81	1.95	291.5	44.2	138.1	3.71	101.2	278	38	2	0	NA	2	NA
2434	1	0	NA	NA	NA	182	182	1	0	NA	NA	NA	246	245	1.39	NA	5.84	2	NA	NA	NA	57	58	33	118	3.9	2.48	5.38	25	38	5.5	32.24	181	0.94	15.4	87	1.11	285.5	53	140.6	4.3	100.3	280	30	2	0	NA	2	NA
2439	1	0	NA	NA	NA	197	196	1	0	NA	NA	NA	229	228	1.07	NA	4.65	2	NA	NA	NA	41	15	12	96	5.4	2.13	4.4	24	16	5.61	8.06	95	1.2	6.8	71	2.57	297.4	70.7	142.6	3.85	108.4	285	30	2	0	NA	2	NA
2440	1	0	NA	NA	NA	194	193	1	0	NA	NA	NA	230	229	1.23	NA	6.34	2	NA	NA	NA	45	17	21	65	5.4	2.28	6.41	30	15	4.94	16.66	121	0.9	12	72	1.13	356.9	70.7	136.8	3.99	98.2	274	27	2	0	NA	2	NA
2441	1	0	NA	NA	NA	199	199	1	0	NA	NA	NA	240	240	1.48	NA	5.48	1	0	3	30	51	22	25	74	5.7	2.53	5.33	29	26	4.77	21.13	147	1.13	13.7	79	0.82	255.8	70.7	141.9	4.42	103.3	283	28	2	0	NA	2	NA
2443	1	0	NA	NA	NA	191	190	1	0	NA	NA	NA	246	245	1.98	NA	5.95	2	NA	NA	NA	44	21	21	70	4.3	2.35	5.82	22	17	4.5	21.13	131	1.07	12	73	0.9	190.3	44.2	137.7	3.84	102.2	274	29	2	0	NA	2	NA
2445	1	0	NA	NA	NA	182	182	1	0	NA	NA	NA	233	232	1.29	NA	4.78	1	20	1	NA	42	21	26	74	4.3	2.18	4.5	22	21	5.16	23.46	152	0.94	13.7	69	0.68	214.1	44.2	138.3	3.94	104.4	276	27	2	0	NA	2	NA
2447	1	0	NA	NA	NA	188	187	1	0	NA	NA	NA	234	234	0.89	NA	5.92	1	20	1	NA	50	36	22	57	4.6	2.38	5.56	24	18	5.11	12.72	149	1.13	6.8	81	3.44	303.3	61.9	139.9	4.44	101.1	279	31	2	0	NA	2	NA
2449	1	0	NA	NA	NA	183	182	1	0	NA	NA	NA	246	246	1.65	NA	4.94	1	0	3	3	48	12	16	81	5	2.38	4.81	25	10	4.27	12.18	136	1.36	6.8	78	1.24	273.6	53	142.8	3.98	105	284	30	2	0	NA	2	NA
2450	1	0	NA	NA	NA	199	198	1	0	NA	NA	NA	238	237	1.54	NA	5.82	2	NA	NA	NA	48	28	27	134	6.1	2.4	5.46	25	23	4.66	12.9	211	1.03	10.3	80	0.86	345	88.4	140.4	3.76	99.3	281	32	2	0	NA	2	NA
2451	1	0	NA	NA	NA	191	190	1	0	NA	NA	NA	236	235	1.72	NA	5.07	1	27	3	5	43	14	17	69	5	2.33	4.81	22	23	5	13.43	136	1.13	5.1	79	1.15	226	44.2	139.7	4.29	106.6	279	36	2	0	NA	2	NA
2455	1	0	NA	NA	NA	200	199	1	0	NA	NA	NA	239	238	0.95	NA	2.38	1	15	1	NA	46	15	14	96	3.2	2.43	2.38	25	25	4.44	14.51	136	1.1	34.2	73	0.76	279.6	53	142.3	4.44	103	281	27	2	0	NA	1	NA
2456	1	0	NA	NA	NA	201	200	1	0	NA	NA	NA	239	238	1.39	NA	5.87	2	NA	NA	NA	45	15	14	74	5.4	2.25	6.03	26	34	5.05	12	142	0.94	5.1	73	1.08	214.1	44.2	139	3.91	101.6	278	28	2	0	NA	2	NA
2457	1	0	NA	NA	NA	198	197	1	0	NA	NA	NA	243	242	1.74	NA	5.74	2	NA	NA	NA	48	27	23	91	3.9	2.45	5.51	25	22	5	18.27	147	1.1	15.4	78	1.21	404.5	88.4	137.6	4.09	99.8	274	30	2	0	NA	2	NA
2458	1	0	NA	NA	NA	197	195	1	0	NA	NA	NA	228	226	1.36	NA	5.72	1	15	3	42	46	22	21	78	3.9	2.2	5.64	23	33	5.22	15.76	117	0.9	6.8	75	1.39	380.7	61.9	140	4.09	104.1	279	29	2	0	NA	2	NA
2471	1	0	NA	NA	NA	194	194	1	0	NA	NA	NA	231	231	1.22	NA	5.92	2	NA	NA	NA	44	26	25	39	4.3	2.33	6.03	24	10	4.94	9.67	217	1.26	8.6	78	0.58	196.3	70.7	139.2	4.07	105.7	277	34	2	0	NA	2	NA
2472	1	0	NA	NA	NA	190	189	1	0	NA	NA	NA	246	245	0.86	NA	5.09	1	17	2	NA	46	68	36	70	6.1	2.38	4.97	23	37	5.72	21.49	161	1.71	8.6	73	3.94	303.3	53	141.7	4.38	102.7	284	27	2	0	NA	2	NA
2473	1	1	1	0	0	74	74	1	1	1	0	0	75	74	1.6	NA	5.46	2	NA	NA	NA	41	11	18	65	7.5	2.38	5.38	28	25	5.16	19.52	162	1.07	6.8	70	1.12	398.5	88.4	143.3	4.07	103.1	288	29	2	1	NA	2	NA
2476	1	0	NA	NA	NA	187	186	1	0	NA	NA	NA	238	238	0.95	NA	5.74	2	NA	NA	NA	43	16	11	95	3.9	2.45	5.66	22	24	22.65	10.57	128	1.1	8.6	77	1.93	261.7	53	136.5	4.42	96.5	289	34	2	0	NA	2	NA
2477	1	0	NA	NA	NA	197	197	1	0	NA	NA	NA	241	240	0.95	NA	6.54	1	16	3	16	41	17	14	83	5.4	2.38	6.28	24	37	12.16	11.64	178	1.03	5.1	73	2.54	184.4	70.7	129.5	4.03	92.7	267	32	2	0	NA	1	NA
2478	1	0	NA	NA	NA	194	193	1	0	NA	NA	NA	231	230	1.55	NA	5.72	1	15	1	NA	42	28	25	97	4.6	2.25	5.43	23	13	4.61	15.94	120	1.26	3.4	70	0.99	214.1	26.5	141.3	4.5	110.6	281	28	2	0	NA	2	NA
2479	1	0	NA	NA	NA	197	197	1	0	NA	NA	NA	242	242	1.28	NA	7.63	1	16	1	NA	47	30	24	119	4.3	2.43	7.32	24	97	4.77	13.97	215	1.32	6.8	78	3.95	243.9	35.4	141.2	4.15	101.1	281	31	2	0	NA	2	NA
2483	1	0	NA	NA	NA	199	198	1	1	2	0	0	211	210	1.92	NA	4.73	1	12	1	NA	41	124	115	98	7.9	2.43	4.58	24	118	4.83	35.82	149	1.26	13.7	81	1.32	404.5	70.7	136.6	3.43	99	276	40	2	0	NA	2	NA
2484	1	0	NA	NA	NA	181	181	1	0	NA	NA	NA	232	232	1.92	NA	6.36	2	NA	NA	NA	46	10	17	37	4.3	2.33	6.15	21	17	4.11	26.87	117	1.1	8.6	80	1.67	255.8	44.2	134.6	4.43	101.2	268	34	2	0	NA	2	NA
2485	1	0	NA	NA	NA	194	194	1	0	NA	NA	NA	231	231	1.71	NA	5.3	2	NA	NA	NA	44	35	31	65	5	2.28	5.33	25	23	4.66	5.73	178	1.2	6.8	69	0.47	368.8	61.9	139.1	4.19	105.7	277	25	2	0	NA	2	NA
2488	1	1	10	0	0	94	94	1	1	10	0	0	95	94	1.42	NA	4.65	1	22	3	20	43	12	18	66	4.3	2.23	4.63	21	22	5.72	4.84	137	0.94	5.1	76	0.81	273.6	70.7	135.9	4.44	100.3	272	33	2	0	NA	2	NA
2491	1	1	1	0	0	27	27	1	1	1	0	0	28	27	1.72	NA	4.58	1	25	2	NA	39	18	23	82	6.8	2.3	4.65	24	22	5.61	5.91	186	1.13	10.3	68	0.69	279.6	53	133.5	4.15	96.5	270	29	2	0	NA	2	NA
2492	1	1	10	0	0	113	112	1	1	10	0	0	113	112	0.74	NA	6.62	1	30	3	9	43	42	40	104	5	2.35	6.54	24	39	4.39	11.64	148	1.36	12	75	3.83	309.3	70.7	143	4.44	105.9	284	32	2	0	NA	2	NA
2494	1	0	NA	NA	NA	195	194	1	0	NA	NA	NA	245	244	1.28	NA	4.65	1	17	2	NA	46	20	31	69	5	2.5	4.6	27	25	4.22	16.12	127	1.13	10.3	82	0.5	339	106.1	140.8	3.74	100.5	280	36	2	0	NA	2	NA
2495	1	0	NA	NA	NA	182	181	1	0	NA	NA	NA	246	245	1	NA	6.59	1	17	3	3	48	53	41	102	5.7	2.23	6.44	22	39	5.33	9.85	130	1.13	8.6	81	4.88	339	88.4	139.7	4.16	104.4	280	33	2	0	NA	2	NA
2500	1	1	NA	NA	NA	8	7	1	0	NA	NA	NA	248	247	1.31	NA	3.88	2	NA	NA	NA	38	21	20	92	4.6	2.25	3.57	23	24	6.44	11.82	123	1.13	5.1	78	1.39	404.5	61.9	137.2	4.22	99.1	275	40	2	0	NA	2	NA
2504	1	1	10	0	0	5	4	1	0	NA	NA	NA	249	248	1.25	NA	4.29	2	NA	NA	NA	42	17	24	71	3.6	2.33	4.16	23	9	5.77	7.16	154	1.03	8.6	70	0.86	291.5	35.4	139.3	4.64	102.5	277	28	2	0	NA	2	NA
2505	1	1	1	0	0	4	3	1	1	1	0	0	5	4	1.91	NA	5.82	1	15	3	29	41	27	34	110	3.9	2.2	5.48	25	142	4.55	16.12	154	1.32	18.8	73	0.88	232	53	140.4	3.95	103	279	32	2	0	NA	2	NA
2508	1	0	NA	NA	NA	191	190	1	0	NA	NA	NA	246	245	0.97	NA	4.78	2	NA	NA	NA	41	14	15	59	2.9	2.33	4.63	22	8	5.16	7.88	179	1.07	8.6	82	0.98	249.8	61.9	133.5	3.96	97.2	265	41	2	0	NA	2	NA
2520	1	0	NA	NA	NA	199	198	1	0	NA	NA	NA	247	246	1.11	NA	4.16	2	NA	NA	NA	44	26	23	63	3.6	2.35	3.88	23	16	4.55	20.95	133	1.07	13.7	82	1.24	255.8	44.2	137.3	3.94	101.7	273	38	2	0	NA	2	NA
2524	1	0	NA	NA	NA	187	186	1	0	NA	NA	NA	235	234	1.26	NA	3.49	2	NA	NA	NA	42	17	17	54	4.3	2.25	3.52	24	18	5.22	10.21	147	1.1	5.1	72	1.47	386.6	61.9	142.7	4.05	103.7	284	30	2	0	NA	2	NA
2527	1	0	NA	NA	NA	184	184	1	0	NA	NA	NA	232	232	1.25	NA	3.49	2	NA	NA	NA	42	23	21	50	3.6	2.15	3.49	26	12	4.27	16.3	119	1	10.3	74	0.77	327.1	35.4	138.5	3.89	102.4	274	32	2	0	NA	2	NA
2531	1	1	10	0	0	67	66	1	1	1	0	0	67	66	1.33	NA	4.53	1	14	3	55	41	16	19	101	5	2.38	4.45	24	43	5.38	17.55	134	1.39	10.3	75	0.59	446.1	61.9	139	4.68	101	278	34	2	0	NA	2	NA
2536	1	0	NA	NA	NA	198	198	1	0	NA	NA	NA	229	229	1.18	NA	4.42	2	NA	NA	NA	44	30	23	77	3.9	2.18	4.22	26	13	4.44	20.95	181	1.1	10.3	74	0.79	267.7	35.4	140.3	3.95	104.4	278	30	2	0	NA	2	NA
2544	1	0	NA	NA	NA	196	194	1	0	NA	NA	NA	236	234	1.44	NA	5.97	2	NA	NA	NA	43	27	28	120	4.6	2.25	5.82	23	17	4.89	12.18	134	1.13	6.8	72	1.01	321.2	53	137.2	4.09	102.3	274	29	2	0	NA	2	NA
2548	1	1	10	0	0	123	123	1	1	1	0	0	123	123	0.93	NA	6.08	1	30	3	2	46	8	11	98	8.9	2.43	5.9	23	15	5	9.49	139	0.94	8.6	80	1.93	725.7	79.6	139.5	3.1	101.4	282	34	2	0	NA	1	NA
2550	1	0	NA	NA	NA	196	195	1	0	NA	NA	NA	245	244	1.02	NA	6.28	2	NA	NA	NA	51	56	35	107	4.6	2.38	6	31	55	4.94	22.92	139	1.13	10.3	78	1.86	452	70.7	139.2	3.95	98.1	277	27	2	0	NA	2	NA
2551	1	0	NA	NA	NA	191	190	1	0	NA	NA	NA	247	246	1.82	NA	8.22	2	NA	NA	NA	47	27	28	58	7.1	2.6	8.17	24	21	5.44	19.52	181	1.29	10.3	82	0.82	333.1	61.9	140.7	4.18	98.2	283	35	2	0	NA	2	NA
2552	1	0	NA	NA	NA	189	188	1	0	NA	NA	NA	246	246	0.87	NA	4.37	1	0	3	10	43	19	17	57	6.8	2.25	4.22	23	16	5.16	12.54	164	1.03	6.8	75	1.19	368.8	114.9	139.9	3.98	103	281	32	2	1	NA	2	NA
2553	1	0	NA	NA	NA	185	184	1	0	NA	NA	NA	243	242	1.14	NA	5.61	2	NA	NA	NA	44	41	30	96	7.5	2.43	5.33	25	38	5.5	30.98	143	0.94	8.6	72	0.94	356.9	88.4	136.1	4.08	99.9	275	28	2	0	NA	2	NA
2556	1	0	NA	NA	NA	187	186	1	0	NA	NA	NA	235	234	1.31	NA	5.53	2	NA	NA	NA	48	43	35	72	6.8	2.53	5.35	26	42	4.94	15.94	208	1.39	8.6	80	3.12	386.6	61.9	142	4.46	105.3	285	32	2	0	NA	2	NA
2560	1	0	NA	NA	NA	193	192	1	0	NA	NA	NA	234	233	0.93	NA	3.72	1	20	3	26	51	30	28	129	6.1	2.43	3.54	25	34	4.72	21.13	139	0.87	20.5	78	1.75	452	79.6	141.4	4.14	101.1	283	27	2	0	NA	1	NA
2569	1	0	NA	NA	NA	200	199	1	0	NA	NA	NA	235	234	1.97	NA	6.41	1	21	3	33	42	17	16	59	5	2.35	6.18	25	14	5.83	20.78	141	1.03	12	72	2.9	368.8	44.2	142.8	3.8	106	285	30	2	0	NA	2	NA
2574	1	0	NA	NA	NA	199	198	1	0	NA	NA	NA	238	237	1.17	NA	3.9	1	18	1	NA	43	20	23	74	3.2	2.4	3.83	25	25	4	15.04	158	0.84	6.8	79	1.36	220.1	61.9	136.6	4.17	99.6	270	36	2	0	NA	2	NA
2575	1	0	NA	NA	NA	195	194	1	0	NA	NA	NA	245	244	1.5	NA	5.69	2	NA	NA	NA	44	45	33	61	3.9	2.33	5.64	26	21	4.83	13.25	201	0.78	10.3	79	0.57	321.2	70.7	145.4	4.48	105.5	288	35	2	0	NA	2	NA
2579	1	0	NA	NA	NA	198	197	1	0	NA	NA	NA	239	238	1.23	NA	5.28	2	NA	NA	NA	46	28	25	70	5	2.3	4.89	24	25	4.83	12.72	167	0.94	10.3	75	1.59	339	61.9	140.9	4.4	103.3	281	29	2	0	NA	2	NA
2583	1	1	2	0	0	41	41	1	1	2	0	0	42	41	1.02	NA	5.77	2	NA	NA	NA	41	17	17	95	3.9	2.25	5.92	26	21	11.82	9.85	176	1.2	6.8	68	3.01	208.2	44.2	139.3	4.02	106.1	284	27	2	0	NA	2	NA
2586	1	0	NA	NA	NA	187	186	1	0	NA	NA	NA	235	235	1.57	NA	4.55	2	NA	NA	NA	53	19	22	84	4.6	2.55	4.55	24	18	4.5	25.43	149	1.07	13.7	89	0.49	279.6	88.4	140.8	4.34	97.7	280	36	2	0	NA	2	NA
2591	1	0	NA	NA	NA	201	201	1	0	NA	NA	NA	244	244	1.14	NA	5.2	2	NA	NA	NA	44	24	20	59	2.9	2.3	5.12	26	23	4.61	12.18	115	1.23	5.1	75	1.92	267.7	44.2	137.1	3.74	98.9	271	31	2	0	NA	2	NA
2596	1	1	1	0	0	112	111	1	1	1	0	0	112	111	0.97	NA	6.62	1	22	1	NA	44	26	21	103	6.1	2.23	6.49	24	49	5	15.76	171	1.16	8.6	71	2.48	535.3	79.6	141.7	4.53	104.1	284	27	2	0	NA	2	NA
2597	1	0	NA	NA	NA	197	196	1	0	NA	NA	NA	242	242	1.36	NA	4.14	1	20	3	12	41	8	16	72	4.3	2.23	3.98	24	15	3.83	19.16	121	0.78	5.1	78	0.72	255.8	61.9	139.2	4.16	104.4	276	37	2	0	NA	1	NA
2599	1	1	10	0	0	42	41	1	1	1	0	0	42	41	2.13	NA	5.17	1	30	3	6	40	18	19	152	6.8	2.28	4.97	25	106	5.22	11.46	137	1.16	5.1	76	1.3	273.6	53	139.8	4.42	102.8	281	36	2	0	NA	2	NA
2601	1	0	NA	NA	NA	195	194	1	0	NA	NA	NA	246	245	1.58	NA	4.81	1	43	1	NA	37	424	281	148	2.9	2.3	4.71	24	187	5.33	27.04	236	1.13	10.3	78	0.96	350.9	70.7	138.3	4.66	101.9	274	41	2	0	NA	2	NA
2605	1	0	NA	NA	NA	191	189	1	0	NA	NA	NA	235	233	1.85	NA	4.32	2	NA	NA	NA	41	15	22	70	3.2	2.35	4.37	26	13	4.72	16.12	176	1	10.3	76	1.04	297.4	79.6	140.1	4.23	100.3	278	35	2	0	NA	2	NA
2608	1	0	NA	NA	NA	201	200	1	0	NA	NA	NA	244	243	1.5	NA	4.5	1	0	3	9	47	13	20	49	5	2.3	4.5	24	15	4.83	11.28	163	1.1	8.6	70	0.47	267.7	53	141.1	4.06	104.1	281	23	2	0	NA	2	NA
2609	1	0	NA	NA	NA	194	193	1	1	6	0	0	188	187	1.85	NA	4.97	2	NA	NA	NA	42	15	21	65	5	2.4	4.71	23	21	5.66	12.9	153	1.29	6.8	72	1.52	303.3	53	138.1	3.91	99.4	277	30	2	0	NA	2	NA
2612	1	0	NA	NA	NA	184	183	1	0	NA	NA	NA	238	238	1.22	NA	4.63	2	NA	NA	NA	46	16	21	76	4.3	2.35	4.45	25	15	4.33	17.73	128	1.36	10.3	70	1.07	303.3	61.9	146.4	4.45	104.4	290	24	2	0	NA	2	NA
2613	1	0	NA	NA	NA	198	197	1	0	NA	NA	NA	240	238	1.44	NA	3.62	2	NA	NA	NA	50	21	25	53	2.9	2.33	3.57	24	12	4.39	46.92	128	1.07	13.7	75	0.85	160.6	35.4	140.3	3.65	107.4	277	25	2	0	NA	2	NA
2615	1	0	NA	NA	NA	182	182	1	1	10	0	0	214	214	1.17	NA	4.84	2	NA	NA	NA	50	82	59	68	6.4	2.6	4.76	26	53	7.33	14.87	223	0.97	15.4	86	1.92	523.4	97.2	142.8	3.83	100.3	288	36	2	0	NA	2	NA
2617	1	0	NA	NA	NA	201	199	1	0	NA	NA	NA	243	242	1.39	NA	5.92	2	NA	NA	NA	44	22	29	43	5.7	2.2	5.53	22	19	9.05	23.1	151	1.07	6.8	73	3.51	184.4	35.4	139.3	3.98	103.7	283	29	2	0	NA	2	NA
2620	1	1	2	0	0	35	34	1	1	2	0	0	35	34	2.5	NA	6.59	1	14	3	4	50	12	29	104	3.6	2.43	6.34	23	27	6.38	30.09	173	1.03	13.7	80	1.26	315.2	70.7	132.1	4.3	92.9	265	30	2	0	NA	2	NA
2621	1	0	NA	NA	NA	197	196	1	0	NA	NA	NA	242	241	1.09	NA	5.64	1	17	3	9	51	29	20	54	5	2.55	5.48	27	30	4.83	27.04	112	1.13	12	80	1.31	434.2	70.7	137.7	4.24	97.2	275	29	2	0	NA	2	NA
2625	1	0	NA	NA	NA	195	194	1	0	NA	NA	NA	241	240	1.58	NA	5.51	1	19	3	15	43	25	26	28	5.7	2.2	5.59	23	15	5.16	17.37	146	0.9	8.6	77	1.02	291.5	61.9	136	3.51	99.7	273	34	2	0	NA	2	NA
2630	1	1	2	0	0	7	7	1	1	2	0	0	8	7	1.95	NA	3.54	1	47	2	NA	34	93	108	251	3.9	2.33	3.36	21	305	20.48	40.3	217	1.16	42.8	68	0.68	214.1	35.4	137.3	4.91	103.2	289	34	1	1	NA	2	NA
2633	1	0	NA	NA	NA	187	186	1	0	NA	NA	NA	231	230	1.14	NA	5.15	1	16	3	25	45	45	42	115	4.3	2.33	5.09	22	43	4.44	15.94	202	1.23	39.3	78	1.59	345	53	139.9	3.74	105.2	278	33	2	0	NA	2	NA
2636	1	1	10	0	0	76	76	1	1	10	0	0	77	76	0.75	NA	5.2	2	NA	NA	NA	49	126	71	90	2.9	2.38	5.2	26	147	5.66	46.39	165	1.07	18.8	87	1.57	398.5	53	138.5	4.04	98.1	275	38	2	0	NA	2	NA
2643	1	1	10	0	0	91	90	1	1	10	0	0	91	91	1.55	NA	6.54	1	45	1	NA	40	14	22	185	20.7	2.2	6.47	18	54	4.27	15.76	280	1.62	8.6	80	5.48	630.5	362.4	139.8	5.21	105.3	294	40	1	1	NA	2	NA
2644	1	0	NA	NA	NA	182	181	1	0	NA	NA	NA	234	233	1.15	NA	4.4	2	NA	NA	NA	47	15	19	48	2.5	2.3	4.22	24	9	4.55	9.67	139	1.2	23.9	77	1.19	279.6	53	140.5	3.44	103.8	277	30	2	0	NA	1	NA
2645	1	0	NA	NA	NA	187	186	1	0	NA	NA	NA	231	230	1.2	NA	6.21	1	18	3	30	42	25	21	114	6.4	2.35	6.31	21	38	5.11	17.55	147	1.03	10.3	76	1.45	362.8	97.2	138.1	3.68	102.3	277	34	2	0	NA	2	NA
2650	1	0	NA	NA	NA	183	183	1	0	NA	NA	NA	239	239	1.19	NA	4.4	2	NA	NA	NA	40	18	16	117	9.3	2.43	4.29	24	30	7.22	6.27	165	1.65	8.6	75	2.95	469.9	70.7	138.1	3.65	101.5	282	35	2	0	NA	1	NA
2653	1	0	NA	NA	NA	185	184	1	0	NA	NA	NA	232	231	1.62	NA	4.63	1	0	3	40	50	29	32	42	7.1	2.35	4.4	23	25	4.61	11.1	152	0.94	5.1	77	1.49	249.8	70.7	139.3	3.79	99.6	280	27	2	0	NA	1	NA
2654	1	0	NA	NA	NA	186	185	1	0	NA	NA	NA	242	241	2	NA	4.53	2	NA	NA	NA	45	28	34	153	5.4	2.38	4.16	24	14	4.55	12.36	175	1.39	5.1	80	0.67	226	61.9	140.1	3.64	101.4	279	35	2	0	NA	2	NA
2655	1	0	NA	NA	NA	189	188	1	0	NA	NA	NA	238	237	0.91	NA	6.44	1	0	3	35	45	20	20	64	5	2.23	6.13	24	20	4.61	17.73	161	1.07	15.4	76	1.58	398.5	88.4	139	3.98	101.8	277	31	2	0	NA	2	NA
2658	1	0	NA	NA	NA	190	189	1	0	NA	NA	NA	233	232	0.93	NA	6.54	2	NA	NA	NA	47	27	30	111	3.9	2.6	6.39	22	29	4.61	19.7	189	1.1	27.4	78	3.04	267.7	61.9	141.5	4.03	104.5	281	31	2	0	NA	2	NA
2660	1	0	NA	NA	NA	182	182	1	0	NA	NA	NA	233	233	0.87	NA	5.33	2	NA	NA	NA	45	40	23	70	6.4	2.33	5.2	21	23	4.27	21.31	139	1.29	8.6	72	1.77	475.8	88.4	138.8	4.54	104.4	278	27	2	0	NA	2	NA
2661	1	0	NA	NA	NA	189	188	1	0	NA	NA	NA	232	231	0.87	NA	3.72	1	16	1	NA	42	19	22	63	6.4	2.25	3.54	23	26	5.55	15.94	135	0.97	8.6	73	0.93	368.8	53	141.6	3.88	106.1	284	31	2	0	NA	2	NA
2662	1	0	NA	NA	NA	193	192	1	0	NA	NA	NA	231	230	1.65	NA	5.17	1	23	3	6	47	23	29	80	3.9	2.33	4.99	25	16	4.77	20.78	156	1.13	12	73	0.81	309.3	61.9	138.4	3.93	100.4	275	26	2	0	NA	1	NA
2663	1	0	NA	NA	NA	184	183	1	0	NA	NA	NA	230	229	1.11	NA	6.39	2	NA	NA	NA	46	35	29	50	5	2.45	6.13	23	29	5.05	14.87	154	0.74	8.6	81	1.41	380.7	61.9	138.8	4.09	102.4	277	35	2	0	NA	2	NA
2669	1	0	NA	NA	NA	188	187	1	0	NA	NA	NA	249	249	0.84	NA	5.33	1	16	3	13	45	34	31	66	3.2	2.43	5.2	24	14	4.72	15.76	176	1.1	27.4	74	5.86	404.5	53	142.7	4.27	105.8	282	29	2	0	NA	1	NA
2671	1	0	NA	NA	NA	182	181	1	0	NA	NA	NA	245	244	1.03	NA	6	2	NA	NA	NA	42	31	16	106	5.7	2.35	5.69	22	51	5	12.54	145	1.45	5.1	73	2.34	368.8	53	140.2	3.6	99.1	280	31	2	0	NA	2	NA
2672	1	0	NA	NA	NA	193	193	1	0	NA	NA	NA	231	231	1.12	NA	4.09	2	NA	NA	NA	46	39	28	85	4.3	2.33	4.11	22	18	4.61	16.3	161	1.03	12	83	1.11	386.6	79.6	138.2	3.64	104.9	275	37	2	0	NA	1	NA
2673	1	0	NA	NA	NA	194	193	1	0	NA	NA	NA	230	230	2.17	NA	6	2	NA	NA	NA	44	15	24	75	5.4	2.53	6.05	23	70	5.33	23.46	173	0.87	8.6	77	1.22	297.4	61.9	139.8	4.54	102.1	280	33	2	0	NA	2	NA
2678	1	1	7	1	1	136	136	1	1	7	1	1	136	136	1	NA	5.4	2	NA	NA	NA	42	23	19	66	5.4	2.5	5.38	26	35	5.94	12	145	1.1	6.8	77	1.39	458	70.7	141.1	3.87	99.4	283	35	2	0	NA	2	NA
2679	1	0	NA	NA	NA	189	187	1	0	NA	NA	NA	238	236	1.26	NA	5.48	2	NA	NA	NA	47	21	21	56	4.3	2.53	5.51	24	17	4.89	35.46	142	1.23	6.8	78	1.39	279.6	53	141.3	3.69	102.7	281	31	2	0	NA	2	NA
2680	1	0	NA	NA	NA	181	180	1	0	NA	NA	NA	232	231	0.87	NA	5.25	1	26	1	NA	48	19	28	65	3.9	2.4	5.12	29	20	4.55	6.63	185	0.87	6.8	76	2.81	243.9	79.6	138.9	4.25	101.1	276	28	2	0	NA	2	NA
2682	1	0	NA	NA	NA	188	187	1	0	NA	NA	NA	230	229	1.25	NA	5.72	2	NA	NA	NA	39	22	24	82	6.1	2.5	5.48	24	10	3.78	16.84	222	0.78	5.1	68	2.65	214.1	88.4	140.9	4.25	103.7	281	29	2	1	NA	2	NA
2684	1	0	NA	NA	NA	197	196	1	1	3	1	1	222	221	1.52	NA	5.64	1	15	1	NA	43	22	26	134	5.4	2.43	5.22	22	157	6.99	17.73	136	1.07	8.6	76	1.95	232	61.9	137.4	3.94	101.5	277	33	2	0	NA	2	NA
2685	1	0	NA	NA	NA	183	182	1	0	NA	NA	NA	246	245	1	NA	4.99	1	17	2	NA	56	26	23	69	4.6	2.53	4.84	19	16	5.27	12.54	127	1.1	20.5	80	0.99	374.7	61.9	141	4.54	105.7	281	24	2	0	NA	2	NA
2692	1	0	NA	NA	NA	194	194	1	0	NA	NA	NA	231	231	1.22	NA	5.64	1	21	1	NA	44	23	21	58	2.5	2.23	5.66	25	22	4.83	12	122	0.94	5.1	79	0.6	297.4	53	139.8	4.06	107.3	276	35	2	0	NA	2	NA
2694	1	1	10	0	1	105	104	1	1	10	0	1	105	105	1.12	NA	4.89	1	18	3	20	46	50	54	103	5.4	2.43	5.04	23	33	5	26.87	186	1.2	12	76	1.71	303.3	70.7	142.2	4.36	110.1	284	30	2	0	NA	2	NA
2696	1	1	10	0	0	58	57	1	1	1	0	0	59	58	1.14	NA	6.8	1	19	3	40	42	26	27	80	8.2	2.28	6.7	26	28	5.05	12.54	170	1.26	10.3	75	0.81	368.8	79.6	140.6	4.21	101.7	284	33	2	0	NA	2	NA
2697	1	0	NA	NA	NA	188	187	1	0	NA	NA	NA	245	244	1.28	NA	6.85	1	23	1	NA	41	14	14	110	4.3	2.3	6.8	22	7	4.11	9.67	132	1.1	5.1	68	1.59	285.5	61.9	140.2	4.24	106	278	27	2	0	NA	1	NA
2699	1	0	NA	NA	NA	188	187	1	0	NA	NA	NA	231	230	1.84	NA	6.21	1	25	3	5	52	18	26	59	6.4	2.35	5.95	23	8	4.61	15.4	156	1.45	13.7	76	0.63	208.2	53	139.6	4.2	102.6	280	24	2	0	NA	2	NA
2700	1	1	10	0	1	51	50	1	1	10	0	1	51	51	1.23	NA	7.71	1	17	3	20	48	20	23	81	3.2	2.4	7.58	27	13	4.94	16.84	184	1.2	12	72	1.37	368.8	70.7	144.5	4.25	105.8	286	24	2	0	NA	2	NA
2701	1	0	NA	NA	NA	186	185	1	1	7	1	0	190	189	1.39	NA	5.69	1	21	3	21	44	50	48	99	5.4	2.55	5.38	24	124	5.5	19.7	152	1.1	8.6	85	2.71	535.3	88.4	138.1	4.31	100.5	277	41	2	0	NA	2	NA
2702	1	1	1	0	0	191	191	1	1	2	0	0	190	189	1.39	NA	6.28	2	NA	NA	NA	45	23	19	71	7.5	2.23	6.23	28	144	4.94	11.28	147	0.94	6.8	67	1.28	243.9	97.2	141.5	4.42	104.1	285	22	2	0	NA	2	NA
2705	1	0	NA	NA	NA	193	193	1	0	NA	NA	NA	240	240	0.97	NA	5.95	1	12	3	12	50	45	19	79	6.1	2.28	5.66	25	55	4.83	13.43	142	1.16	6.8	81	1.52	374.7	70.7	140.4	4.22	104.8	281	31	2	0	NA	2	NA
2709	1	0	NA	NA	NA	188	187	1	0	NA	NA	NA	235	234	1.41	NA	6.05	1	20	3	13	45	19	19	71	5	2.38	5.72	25	35	6.16	26.33	130	1.07	17.1	76	2.12	469.9	70.7	140.9	4.18	101.7	282	31	2	0	NA	2	NA
2711	1	0	NA	NA	NA	194	193	1	1	8	0	0	221	220	1.26	NA	5.28	2	NA	NA	NA	44	20	23	42	6.8	2.6	5.12	25	20	4.27	11.28	164	1.2	3.4	76	1.73	321.2	61.9	140.3	3.88	101.1	281	32	2	0	NA	2	NA
2712	1	0	NA	NA	NA	198	198	1	0	NA	NA	NA	234	234	1.34	NA	4.19	1	14	1	NA	49	11	17	83	3.9	2.25	4.19	29	13	5.55	17.91	127	0.78	8.6	77	1.05	249.8	61.9	143.8	4.25	103.5	286	28	2	0	NA	2	NA
2713	1	0	NA	NA	NA	198	197	1	0	NA	NA	NA	240	239	2.17	NA	5.72	1	19	3	30	44	23	23	73	5	2.43	5.56	23	21	5.16	15.58	153	1.16	6.8	64	1.11	178.4	53	139.3	4.52	104.6	278	20	2	0	NA	2	NA
2716	1	0	NA	NA	NA	188	187	1	0	NA	NA	NA	230	229	1.09	NA	5.15	2	NA	NA	NA	50	31	34	87	4.3	2.43	5.07	24	17	4.5	14.15	171	0.94	10.3	77	1.04	368.8	61.9	140.4	4.17	102.3	279	27	2	0	NA	2	NA
2721	1	0	NA	NA	NA	181	180	1	0	NA	NA	NA	237	236	1.5	NA	5.56	1	23	3	30	45	26	31	146	7.5	2.5	5.43	24	30	5.55	16.66	213	1.13	10.3	75	1.86	392.6	70.7	143.2	4.56	102.4	288	30	2	0	NA	2	NA
2723	1	1	2	0	0	65	64	1	1	2	0	0	65	64	0.91	NA	6.05	1	18	2	NA	44	84	45	110	6.4	2.35	5.92	20	40	10.66	23.46	190	0.81	8.6	76	3.88	285.5	70.7	137.7	4.43	103.8	282	32	2	0	NA	2	NA
2725	1	0	NA	NA	NA	198	198	1	0	NA	NA	NA	241	241	1.98	NA	5.17	2	NA	NA	NA	45	10	24	62	2.9	2.33	4.89	26	17	4.66	11.28	134	1.45	8.6	73	0.71	267.7	53	143	3.73	104.3	283	28	2	0	NA	2	NA
2729	1	0	NA	NA	NA	200	199	1	0	NA	NA	NA	237	236	1.45	NA	6.49	1	15	3	2	45	21	15	110	3.9	2.73	6.36	23	33	6	14.87	149	0.94	8.6	80	1.37	273.6	44.2	139.2	3.65	100.5	278	35	2	0	NA	2	NA
2730	1	0	NA	NA	NA	195	193	1	0	NA	NA	NA	245	243	1.82	NA	4.24	1	15	1	NA	43	13	23	74	2.9	2.25	4.14	22	39	4.77	12.72	115	1.13	8.6	75	2.82	350.9	70.7	142.6	3.97	106.1	282	32	2	0	NA	2	NA
2732	1	1	1	1	0	32	32	1	1	1	1	0	33	32	0.99	NA	4.03	2	NA	NA	NA	46	13	10	110	18.6	2.15	3.85	21	19	8.77	22.57	142	2.26	13.7	78	2.12	356.9	751.4	141.6	4.94	101.3	300	32	1	1	NA	2	NA
2733	1	0	NA	NA	NA	187	186	1	0	NA	NA	NA	235	234	1.65	NA	5.64	2	NA	NA	NA	53	16	19	71	5.7	2.48	5.48	27	17	4.61	17.91	135	1.23	12	81	0.64	243.9	79.6	140.5	4.63	102.1	281	28	2	0	NA	2	NA
2734	1	0	NA	NA	NA	197	196	1	0	NA	NA	NA	230	229	1.06	NA	3.13	1	21	1	NA	46	13	15	58	5.4	2.3	3.05	18	17	5.22	20.78	153	1.16	10.3	68	0.57	237.9	44.2	137.8	4.28	106.1	276	22	2	0	NA	2	NA
2738	1	0	NA	NA	NA	188	188	1	0	NA	NA	NA	235	235	1.14	NA	3.54	2	NA	NA	NA	41	21	26	71	3.6	2.2	3.49	25	13	4.94	6.98	107	1.36	6.8	69	0.93	303.3	106.1	138.2	3.77	100.7	275	28	2	0	NA	2	NA
2753	1	0	NA	NA	NA	187	187	1	0	NA	NA	NA	235	235	0.87	NA	3.93	2	NA	NA	NA	47	19	18	63	5	2.35	3.96	25	15	5.38	13.79	148	1.03	13.7	79	0.81	279.6	70.7	138.4	3.97	100	277	32	2	0	NA	2	NA
2754	1	1	2	0	0	121	120	1	1	2	0	0	121	120	0.78	NA	5.82	1	15	3	15	46	32	24	71	6.4	2.2	5.69	24	30	5.33	27.04	108	1	6.8	79	2.94	309.3	70.7	136.1	3.84	97.9	274	33	2	0	NA	2	NA
2757	1	1	5	0	0	149	149	1	1	5	0	0	158	157	1.47	NA	5.22	1	21	3	55	45	24	21	58	7.5	2.25	5.25	23	23	4.66	20.42	90	1.1	20.5	77	1.26	333.1	79.6	140.8	4.39	104.8	283	32	2	0	NA	2	NA
2759	1	0	NA	NA	NA	185	183	1	0	NA	NA	NA	243	241	1.65	NA	5.87	1	20	2	NA	45	13	13	41	5.7	2.33	6	23	18	4.94	22.57	124	1.13	3.4	74	0.73	232	53	139.2	4.55	103.6	279	29	2	0	NA	2	NA
2761	1	0	NA	NA	NA	188	187	1	1	1	0	0	202	201	1.11	NA	4.45	2	NA	NA	NA	46	15	22	71	3.9	2.28	4.22	26	17	4.55	7.16	123	1.07	13.7	77	1.33	309.3	61.9	139.3	3.98	100.5	277	31	2	0	NA	2	NA
2762	1	1	10	1	0	83	83	1	1	10	1	0	84	83	1.28	NA	7.55	2	NA	NA	NA	40	23	16	129	4.6	2.33	7.47	25	92	28.2	8.24	166	0.97	6.8	79	2.85	267.7	70.7	135	3.56	93.2	293	39	2	0	NA	2	NA
2766	1	0	NA	NA	NA	191	191	1	0	NA	NA	NA	242	242	1.13	NA	4.76	2	NA	NA	NA	44	27	13	56	3.9	2.23	4.42	25	19	4.77	14.51	141	1	5.1	75	0.91	130.9	35.4	140.1	4.21	107.7	278	31	2	0	NA	2	NA
2769	1	1	10	0	0	77	77	1	1	10	0	0	78	77	0.86	NA	7.27	1	18	3	30	44	14	17	69	10.7	2.3	6.98	27	13	5.44	11.28	190	1	6.8	72	2.37	356.9	79.6	142.6	4.01	107.4	290	28	2	0	NA	2	NA
2771	1	0	NA	NA	NA	181	180	1	0	NA	NA	NA	245	243	1.84	NA	5.3	1	17	1	NA	50	19	23	67	4.6	2.58	5.25	24	18	4.72	33.31	116	1.26	30.8	82	0.59	315.2	61.9	140.2	3.95	97.2	279	32	2	0	NA	2	NA
2777	1	0	NA	NA	NA	193	192	1	0	NA	NA	NA	235	235	1.17	NA	5.33	2	NA	NA	NA	45	20	21	52	5	2.4	5.09	27	16	4.89	28.66	144	1.13	8.6	74	1.94	190.3	53	140.6	4.29	105.4	280	29	2	0	NA	2	NA
2782	1	0	NA	NA	NA	185	184	1	0	NA	NA	NA	242	241	0.97	NA	7.27	2	NA	NA	NA	47	32	28	77	4.3	2.48	7.09	20	26	8.72	10.75	163	1.13	10.3	83	3.04	505.6	70.7	132.1	4.1	97.8	268	36	2	0	NA	2	NA
2784	1	0	NA	NA	NA	184	183	1	0	NA	NA	NA	232	231	1.6	NA	4.6	2	NA	NA	NA	48	12	13	97	3.6	2.3	4.4	25	10	4.89	4.48	153	1.16	6.8	74	0.84	261.7	35.4	141.7	3.56	101.8	281	26	2	0	NA	2	NA
2788	1	0	NA	NA	NA	190	189	1	0	NA	NA	NA	246	245	1.22	NA	4.76	1	14	2	NA	50	28	33	117	3.2	2.48	4.68	23	27	4.5	17.19	165	0.97	13.7	81	1.29	511.5	53	135.3	3.58	97.2	268	31	2	0	NA	2	NA
2790	1	0	NA	NA	NA	184	184	1	0	NA	NA	NA	242	242	1.09	NA	4.06	2	NA	NA	NA	40	21	26	86	3.9	2.2	4.19	22	15	7.83	10.21	220	0.78	8.6	76	1.46	285.5	53	139.3	3.65	105.6	280	36	2	0	NA	2	NA
2791	1	1	1	0	0	171	171	1	1	1	0	0	170	170	0.87	NA	5.09	2	NA	NA	NA	41	10	15	54	7.1	2.33	5.51	24	19	6.88	5.01	154	1.1	3.4	79	1.48	440.2	53	138.3	4.53	99.3	280	38	2	0	NA	2	NA
2794	1	0	NA	NA	NA	191	190	1	0	NA	NA	NA	245	244	1.03	NA	4.42	2	NA	NA	NA	47	34	26	92	5.7	2.45	4.16	27	32	4.61	21.67	181	1.26	27.4	87	1.17	255.8	79.6	140.1	4.34	100.2	280	40	2	0	NA	2	NA
2795	3	NA	NA	NA	NA	NA	NA	3	NA	NA	NA	NA	NA	NA	0.78	NA	5.51	1	16	3	16	43	37	30	97	5.4	2.3	5.3	25	34	5.66	20.42	198	1.03	10.3	73	2.11	327.1	79.6	142	4.25	104	284	30	2	0	NA	2	NA
2798	1	1	10	0	0	113	112	1	1	2	0	0	113	112	1.45	NA	6.31	2	NA	NA	NA	45	18	24	58	5.4	2.23	6.26	29	26	5.11	18.63	109	1.2	6.8	77	1.02	220.1	53	130.7	4.15	92	263	32	2	0	NA	2	NA
2799	1	1	4	0	0	150	149	1	1	4	0	0	162	162	2.28	NA	6.21	1	20	1	NA	47	20	19	81	3.6	2.4	6.05	22	21	4.61	24.36	157	1.07	8.6	76	1.51	184.4	53	135.8	4.19	99.5	270	29	2	0	NA	2	NA
2803	1	0	NA	NA	NA	197	196	1	0	NA	NA	NA	241	240	1.13	NA	5.04	1	18	3	14	46	50	34	106	4.3	2.33	5.79	28	19	5.22	14.33	150	1.07	6.8	78	2.46	362.8	61.9	142.5	4.02	101	284	32	2	0	NA	2	NA
2807	1	0	NA	NA	NA	200	200	1	0	NA	NA	NA	238	238	1.11	NA	4.94	1	0	2	NA	47	25	30	89	4.6	2.4	4.65	24	32	4.55	16.12	125	1.1	12	75	2.07	380.7	70.7	141.4	4.36	102.9	281	28	2	0	NA	2	NA
2809	1	0	NA	NA	NA	193	192	1	0	NA	NA	NA	232	231	1.07	NA	6.15	2	NA	NA	NA	46	61	49	87	3.9	2.38	6	26	153	5.22	23.46	185	1.1	23.9	75	0.96	374.7	70.7	140.4	4.35	100.8	279	29	2	0	NA	2	NA
2810	1	0	NA	NA	NA	182	180	1	0	NA	NA	NA	234	233	1.92	NA	5.02	2	NA	NA	NA	43	18	22	79	3.6	2.35	4.99	24	13	4.55	24.72	179	0.97	10.3	73	1.81	303.3	61.9	136.7	4.09	98.5	271	30	2	0	NA	2	NA
2814	1	0	NA	NA	NA	182	181	1	0	NA	NA	NA	245	244	1.34	NA	4.84	2	NA	NA	NA	44	22	22	75	3.9	2.33	4.68	25	19	4.83	6.81	165	1.2	6.8	71	0.97	297.4	44.2	138.9	4.07	101.8	276	27	2	0	NA	2	NA
2815	1	0	NA	NA	NA	182	181	1	0	NA	NA	NA	234	233	1.57	NA	3.85	1	16	3	13	43	16	19	46	4.3	2.18	3.93	24	10	4.55	34.92	105	1.07	12	71	0.98	136.8	44.2	139.6	3.72	102	277	28	2	0	NA	1	NA
2816	1	0	NA	NA	NA	199	198	1	1	10	0	0	216	215	1.16	NA	5.72	2	NA	NA	NA	47	22	20	101	4.3	2.48	5.53	21	15	5.83	13.79	135	1.23	8.6	81	1.29	350.9	61.9	137.5	3.97	100.2	275	34	2	0	NA	2	NA
2817	1	0	NA	NA	NA	196	196	1	0	NA	NA	NA	233	233	1.36	NA	5.28	1	0	1	NA	44	17	28	94	7.1	2.28	5.09	22	38	5.33	17.55	133	1.2	6.8	75	1.38	541.3	70.7	143.4	4.34	108.2	288	31	2	0	NA	2	NA
2819	1	0	NA	NA	NA	182	181	1	0	NA	NA	NA	237	236	1.11	NA	6.41	2	NA	NA	NA	44	36	23	78	5.4	2.4	6.54	25	53	5.77	15.94	165	0.87	6.8	74	2.25	362.8	53	140.8	5.1	104	282	30	2	0	NA	2	NA
2820	1	0	NA	NA	NA	187	186	1	0	NA	NA	NA	247	247	0.95	NA	4.84	2	NA	NA	NA	43	26	17	98	5	2.4	4.65	24	18	8.77	10.93	126	1.1	5.1	77	1.95	249.8	70.7	139.8	3.76	102.5	283	34	2	0	NA	2	NA
2821	1	0	NA	NA	NA	183	182	1	0	NA	NA	NA	232	230	0.93	NA	5.66	1	12	3	18	45	24	20	63	5.4	2.3	5.56	25	31	4.5	19.52	150	0.94	12	73	3.76	267.7	61.9	142.2	3.83	104.2	283	28	2	0	NA	2	NA
2822	1	0	NA	NA	NA	184	183	1	0	NA	NA	NA	246	245	0.93	NA	5.84	1	15	3	18	47	33	28	90	7.1	2.3	5.72	26	35	5.44	18.98	171	0.9	10.3	84	5.25	374.7	79.6	139.2	4.45	104.4	280	37	2	0	NA	2	NA
2825	1	0	NA	NA	NA	188	187	1	0	NA	NA	NA	245	244	1.09	NA	5.87	2	NA	NA	NA	43	30	33	98	6.1	2.3	5.43	25	22	4.72	8.06	184	0.97	8.6	72	1.54	350.9	70.7	139.7	4.04	102.2	280	29	2	0	NA	2	NA
2827	1	0	NA	NA	NA	183	183	1	0	NA	NA	NA	247	247	1.31	NA	3.96	2	NA	NA	NA	42	16	14	41	5.7	2.25	3.75	25	12	5.16	13.07	148	1.07	6.8	70	0.91	327.1	61.9	137.8	4.4	103.4	276	28	2	0	NA	2	NA
2830	1	0	NA	NA	NA	186	185	1	1	10	1	1	189	189	1.67	NA	3.8	2	NA	NA	NA	40	11	20	99	5	2.2	3.62	20	22	7.22	8.6	184	1	5.1	78	0.62	333.1	79.6	130.4	3.8	98.5	264	38	2	0	NA	2	NA
2834	1	0	NA	NA	NA	196	195	1	0	NA	NA	NA	248	247	1.22	NA	6.21	1	21	1	NA	40	18	17	116	2.9	2.1	6.1	21	66	4.55	19.34	129	1.1	5.1	67	1.31	190.3	61.9	137.8	4.27	102.8	273	27	2	0	NA	2	NA
2841	1	0	NA	NA	NA	182	181	1	0	NA	NA	NA	237	236	0.61	NA	3.83	2	NA	NA	NA	46	38	19	49	5.7	2.48	3.9	22	21	7.16	24.18	105	1.1	10.3	73	1.45	458	61.9	141	4.44	103.9	284	27	2	0	NA	2	NA
2843	1	0	NA	NA	NA	193	192	1	0	NA	NA	NA	231	231	1.55	NA	5.69	2	NA	NA	NA	39	15	16	63	2.9	2.15	5.64	26	9	4.5	9.85	183	1.13	6.8	69	0.76	196.3	53	137.2	3.72	101.5	272	30	2	0	NA	2	NA
2844	1	0	NA	NA	NA	195	194	1	1	10	0	0	192	191	1.07	NA	4.01	1	21	3	30	43	22	23	89	6.1	2.38	4.03	23	24	5	18.27	172	0.97	5.1	75	0.98	434.2	44.2	139.2	3.81	101.1	279	32	2	0	NA	2	NA
2850	1	0	NA	NA	NA	195	195	1	0	NA	NA	NA	245	245	1.82	NA	4.97	2	NA	NA	NA	41	19	14	101	5	2.3	4.71	23	33	5.94	8.96	182	1.36	5.1	76	0.7	202.2	35.4	142.3	4.07	105.5	285	35	2	0	NA	2	NA
2855	1	0	NA	NA	NA	185	185	1	0	NA	NA	NA	243	243	1.28	NA	4.71	2	NA	NA	NA	48	11	20	53	8.2	2.55	4.6	22	10	5.38	13.43	115	1.26	8.6	77	2.26	434.2	114.9	140.2	4.87	102.8	283	29	2	1	NA	2	NA
2857	1	0	NA	NA	NA	186	186	1	0	NA	NA	NA	231	231	0.93	NA	4.68	1	0	2	NA	45	26	25	84	5.4	2.33	4.6	23	14	4.72	17.37	117	0.97	18.8	77	0.79	350.9	70.7	137.7	4.22	102.3	275	32	2	0	NA	2	NA
2859	1	0	NA	NA	NA	193	192	1	0	NA	NA	NA	241	240	0.98	NA	5.82	1	21	2	NA	46	42	24	53	3.2	2.33	5.48	21	25	4.61	12.18	161	0.9	8.6	74	2.7	291.5	53	139.4	3.86	102.6	276	28	2	0	NA	2	NA
2860	1	1	2	0	0	24	23	1	1	2	0	0	24	23	0.8	NA	5.95	1	11	1	NA	44	23	20	169	5.4	2.38	5.84	24	33	5.5	16.66	121	1.26	5.1	70	6.49	267.7	61.9	141	4.16	106.2	282	26	2	0	NA	1	NA
2862	1	0	NA	NA	NA	198	198	1	0	NA	NA	NA	248	248	1.36	NA	5.38	1	17	3	3	39	8	15	92	3.9	2.33	5.51	21	22	4.83	6.63	94	0.9	5.1	71	1.29	237.9	35.4	136.1	4	101.1	271	32	2	0	NA	2	NA
2864	1	0	NA	NA	NA	189	189	1	0	NA	NA	NA	238	237	1.53	NA	5.77	2	NA	NA	NA	43	24	24	122	5.4	2.33	5.69	24	25	6	19.16	120	0.87	8.6	83	1.42	220.1	44.2	138.8	4.4	101	279	40	2	0	NA	2	NA
2880	1	1	4	0	0	54	54	1	1	4	0	0	55	54	1.28	NA	5.25	1	12	1	NA	44	41	44	114	5	2.43	5.22	20	117	5.5	21.13	154	1.42	15.4	87	1.02	404.5	61.9	139	4.13	103.6	278	43	2	0	NA	2	NA
2884	1	1	2	0	0	148	148	1	1	2	0	0	157	156	1.36	NA	4.86	1	20	3	20	44	34	26	112	5.4	2.28	4.89	23	41	5	24	149	1.07	10.3	77	1.45	327.1	61.9	138.8	4.43	101.8	278	33	2	0	NA	2	NA
2890	1	0	NA	NA	NA	191	190	1	0	NA	NA	NA	236	236	1.2	NA	4.4	2	NA	NA	NA	42	29	27	82	5.4	2.33	4.24	20	17	4.5	10.21	147	1.1	6.8	74	1.23	255.8	53	138.1	3.97	103.2	276	32	2	0	NA	2	NA
2892	1	0	NA	NA	NA	193	192	1	0	NA	NA	NA	234	233	0.93	NA	5.12	1	30	1	NA	47	18	18	80	3.2	2.3	4.81	22	21	4.55	16.48	139	1.39	5.1	76	2.43	291.5	70.7	142.1	3.91	102.8	281	29	2	0	NA	2	NA
2893	1	0	NA	NA	NA	191	190	1	0	NA	NA	NA	234	233	0.59	NA	2.82	1	0	3	10	48	27	23	105	3.6	2.35	2.72	23	15	4.94	21.67	145	1.26	8.6	74	1.42	291.5	61.9	138.5	4.13	105	275	26	2	0	NA	1	NA
2895	1	1	1	1	1	26	26	1	1	1	1	1	30	29	0.93	NA	4.45	2	NA	NA	NA	43	12	17	73	7.5	2.25	4.34	27	10	6.33	8.6	146	0.94	5.1	66	1.82	309.3	88.4	143.7	4.22	106.1	290	23	2	1	NA	2	NA
2897	1	1	10	0	0	109	109	1	1	10	0	0	110	109	1.22	NA	5.38	2	NA	NA	NA	46	17	20	120	6.4	2.33	5.09	25	29	6.16	20.78	127	1.1	8.6	76	1.37	362.8	70.7	138.4	4.71	100.1	279	30	2	0	NA	2	NA
2898	1	0	NA	NA	NA	185	185	1	0	NA	NA	NA	235	235	1.18	NA	4.71	1	18	1	NA	45	22	30	85	6.1	2.23	4.42	23	13	4.94	9.85	187	1.49	5.1	76	1.61	339	79.6	140.2	3.74	101.5	281	31	2	0	NA	2	NA
2899	1	0	NA	NA	NA	183	182	1	0	NA	NA	NA	237	236	1.19	NA	5.3	1	20	3	2	46	13	16	90	6.8	2.55	5.12	22	27	9.71	14.69	168	1.2	6.8	77	1.73	499.6	61.9	138.2	4.49	98.3	283	31	2	0	NA	2	NA
2904	1	0	NA	NA	NA	184	184	1	0	NA	NA	NA	232	231	1.45	NA	3.62	2	NA	NA	NA	46	30	40	107	5.4	2.4	3.52	22	31	5.16	7.7	173	1.13	12	73	0.59	511.5	70.7	138.2	3.93	100.5	277	27	2	0	NA	2	NA
2906	1	0	NA	NA	NA	185	185	1	0	NA	NA	NA	243	242	1.65	NA	4.53	2	NA	NA	NA	45	23	23	78	3.6	2.48	4.45	21	30	4.66	9.85	192	1.2	13.7	79	0.79	368.8	53	139.4	4.03	104.1	277	34	2	0	NA	2	NA
2912	1	0	NA	NA	NA	192	191	1	1	3	0	0	210	209	1.72	NA	7.16	1	22	3	15	45	21	24	92	5.4	2.28	6.8	23	29	6.33	18.45	161	0.78	8.6	68	0.55	321.2	70.7	143.9	4.05	104.7	288	23	2	0	NA	1	NA
2915	1	0	NA	NA	NA	191	191	1	1	6	1	1	232	231	1.04	NA	4.97	2	NA	NA	NA	47	17	16	46	7.9	2.3	4.78	22	14	7.44	6.27	140	1	18.8	79	1.06	374.7	79.6	142.4	4.1	105.4	289	32	2	0	NA	2	NA
2917	1	0	NA	NA	NA	194	193	1	0	NA	NA	NA	231	230	1.49	NA	5.48	1	15	3	23	48	14	22	83	4.3	2.23	5.09	26	12	5	9.85	145	1.07	6.8	74	0.57	202.2	44.2	139.1	4.44	100	277	26	2	0	NA	2	NA
2921	1	0	NA	NA	NA	199	198	1	0	NA	NA	NA	239	239	1.67	NA	4.24	2	NA	NA	NA	47	12	20	46	5	2.35	4.11	24	13	5	19.7	139	1.26	18.8	77	0.54	261.7	53	137.2	3.97	99.3	274	30	2	0	NA	2	NA
2923	1	0	NA	NA	NA	184	183	1	0	NA	NA	NA	238	237	1.42	NA	3.96	2	NA	NA	NA	49	13	14	99	7.1	2.33	3.72	23	11	7.94	13.79	152	1	10.3	84	1.32	220.1	61.9	140.1	4.04	106.1	285	35	2	0	NA	1	NA
2924	1	0	NA	NA	NA	183	182	1	0	NA	NA	NA	236	235	1	NA	7.47	1	16	1	NA	47	20	21	136	3.6	2.5	7.5	21	23	5.05	6.09	162	1.29	5.1	77	2.11	261.7	44.2	138.9	3.98	102	276	30	2	0	NA	2	NA
2925	1	1	8	0	0	93	91	1	1	8	0	0	93	91	1.28	NA	2.97	1	21	3	27	50	23	30	57	11.8	2.45	2.82	25	17	5.66	23.1	205	1.1	12	76	0.79	523.4	141.4	139.6	5.03	100.3	286	26	2	1	NA	2	NA
2927	1	1	10	0	0	47	46	1	1	10	0	0	47	46	1.95	NA	6.47	1	18	3	16	41	14	22	121	4.3	2.48	6.36	23	26	5.22	8.06	189	1.07	5.1	82	2.19	285.5	35.4	143.9	3.16	100.6	286	41	2	0	NA	2	NA
2929	1	1	10	0	0	170	170	1	1	10	0	0	171	171	1.18	NA	4.37	1	43	1	NA	46	24	24	85	5	2.3	4.11	23	45	11.21	18.81	164	0.87	10.3	74	1.4	190.3	35.4	138.8	4.01	102.1	283	28	2	0	NA	2	NA
2932	1	0	NA	NA	NA	196	196	1	0	NA	NA	NA	249	249	1.36	NA	5.77	2	NA	NA	NA	46	19	20	90	5.4	2.5	5.53	23	17	5.33	14.33	161	1.1	8.6	81	2.36	285.5	53	141.5	3.98	103.5	283	35	2	0	NA	2	NA
2933	1	0	NA	NA	NA	198	198	1	0	NA	NA	NA	240	240	1	NA	5.82	2	NA	NA	NA	49	52	34	65	6.4	2.6	5.66	22	32	5.5	28.66	169	1.03	13.7	87	1.33	374.7	79.6	140.1	3.63	99.9	282	38	2	0	NA	2	NA
2934	1	1	2	0	0	27	26	1	1	2	0	0	27	26	0.97	NA	5.35	2	NA	NA	NA	44	19	21	66	4.6	2.28	5.07	27	13	4.27	12.9	180	1.29	5.1	75	3.15	255.8	53	135.9	4.25	99.8	271	31	2	0	NA	1	NA
2936	1	0	NA	NA	NA	199	198	1	0	NA	NA	NA	235	234	0.76	NA	6.65	1	19	3	30	43	28	21	103	6.8	2.35	6.59	20	23	5.16	18.45	160	1	10.3	73	4.47	440.2	88.4	136.6	4.24	101.2	275	30	2	0	NA	2	NA
2937	1	0	NA	NA	NA	183	182	1	0	NA	NA	NA	237	236	1.44	NA	6.75	2	NA	NA	NA	52	28	23	93	4.3	2.43	6.52	25	22	4.83	18.63	131	1.16	15.4	83	1.4	362.8	61.9	140.2	4.41	101.1	279	31	2	0	NA	2	NA
2938	1	0	NA	NA	NA	200	199	1	1	1	1	0	227	227	1.68	NA	4.55	1	27	3	3	40	17	17	112	5	2.18	4.45	23	19	5.61	13.97	148	1.13	12	71	0.57	267.7	61.9	136.7	4	101.3	274	31	2	0	NA	1	NA
2939	1	0	NA	NA	NA	197	196	1	0	NA	NA	NA	241	240	1.14	NA	4.11	2	NA	NA	NA	42	11	16	84	3.6	2.33	3.93	24	20	4.44	14.87	139	1	6.8	71	0.66	243.9	44.2	141.1	3.55	104.3	279	29	2	0	NA	2	NA
2940	1	0	NA	NA	NA	186	185	1	1	1	0	0	208	208	1.39	NA	4.24	2	NA	NA	NA	39	18	13	99	7.1	2.4	4.01	25	33	6.05	11.1	128	1.26	10.3	67	1.58	416.4	70.7	140.2	4.25	102.9	283	28	2	0	NA	1	NA
2941	1	0	NA	NA	NA	182	181	1	0	NA	NA	NA	246	245	1.15	NA	5.66	2	NA	NA	NA	45	32	33	85	2.5	2.33	5.53	23	20	4.5	23.46	187	1.03	8.6	77	0.98	285.5	44.2	140.7	4.11	106.5	278	32	2	0	NA	2	NA
2942	1	1	10	0	1	167	166	1	1	10	0	1	166	165	0.75	NA	6.03	2	NA	NA	NA	42	17	16	83	4.6	2.28	5.77	23	22	5.11	11.82	182	1.13	6.8	71	3.71	380.7	53	140.8	4.31	102.8	281	29	2	0	NA	2	NA
2946	1	0	NA	NA	NA	182	181	1	0	NA	NA	NA	237	236	1.08	NA	5.22	1	0	3	1	50	19	22	54	3.6	2.58	5.15	19	15	5.11	24.89	122	1.07	15.4	85	0.86	237.9	79.6	133.6	4.34	93.9	266	35	2	0	NA	1	NA
2947	1	1	10	0	0	142	141	1	1	10	0	0	142	141	1.05	NA	5.82	1	15	3	1	43	23	19	89	6.4	2.28	5.56	27	25	6	17.37	116	1.1	6.8	71	1.81	475.8	79.6	142.7	4.16	106.7	287	28	2	0	NA	2	NA
2948	1	1	10	0	1	66	66	1	1	10	0	1	66	66	0.76	NA	8.43	2	NA	NA	NA	29	21	26	113	16.1	2.05	8.51	21	37	4.83	17.55	230	1.13	5.1	57	1.23	422.3	371.3	139.1	5.39	107.3	289	28	2	1	NA	2	NA
2949	1	0	NA	NA	NA	200	200	1	0	NA	NA	NA	239	239	1.22	NA	5.46	1	16	3	4	46	31	21	56	3.6	2.43	5.51	24	27	4.94	17.19	146	1.03	10.3	76	1.66	327.1	61.9	137	4.32	100	272	30	2	0	NA	2	NA
2951	1	0	NA	NA	NA	182	181	1	0	NA	NA	NA	248	247	1.22	NA	4.03	1	19	1	NA	48	20	23	83	3.9	2.48	3.98	23	21	4.89	19.16	142	1.2	8.6	77	0.62	291.5	70.7	137.1	4.52	99.6	273	29	2	0	NA	2	NA
2953	1	0	NA	NA	NA	186	185	1	0	NA	NA	NA	247	246	1.47	NA	4.5	2	NA	NA	NA	45	21	19	68	5.4	2.4	4.42	23	23	4.89	22.92	173	0.9	22.2	75	1.05	285.5	70.7	136.9	4.05	102.2	274	30	2	0	NA	2	NA
2956	1	0	NA	NA	NA	183	182	1	0	NA	NA	NA	237	236	1.56	NA	4.68	1	16	3	3	44	13	16	51	4.3	2.33	4.6	22	57	4.89	25.25	117	1.23	6.8	73	0.72	130.9	35.4	135.8	4.62	102.1	271	29	2	0	NA	2	NA
2962	1	0	NA	NA	NA	194	193	1	1	1	0	1	216	216	0.91	NA	5.84	1	18	3	15	40	12	17	129	5	2.3	5.77	24	20	5	11.46	153	0.97	10.3	72	1.36	249.8	61.9	139.2	4.7	102	278	32	2	0	NA	2	NA
2969	1	0	NA	NA	NA	197	196	1	0	NA	NA	NA	242	241	1.18	NA	4.78	2	NA	NA	NA	48	36	22	64	7.1	2.3	4.71	26	47	5	10.03	155	1.13	5.1	78	0.76	327.1	79.6	139.2	3.79	101.2	280	30	2	0	NA	2	NA
2973	1	0	NA	NA	NA	200	199	1	0	NA	NA	NA	239	238	1.49	NA	4.81	1	13	3	42	44	16	21	64	6.1	2.38	4.76	25	13	5.11	25.97	197	1.1	13.7	75	0.49	309.3	61.9	137	4.07	99.7	275	31	2	0	NA	2	NA
2977	1	1	10	1	0	46	45	1	1	10	1	0	46	45	1.84	NA	6.21	2	NA	NA	NA	38	29	53	355	6.4	2.4	6.08	23	265	12.82	12.54	199	0.94	6.8	86	1.74	291.5	88.4	138	3.98	101.3	285	48	2	1	NA	2	NA
2978	1	0	NA	NA	NA	187	186	1	0	NA	NA	NA	231	230	0.87	NA	4.65	1	19	3	43	48	46	34	58	5.4	2.5	4.29	22	29	4.83	16.66	144	0.97	18.8	74	1.84	339	88.4	139.4	4.66	104.2	278	26	2	0	NA	2	NA
2979	1	1	10	0	0	103	102	1	1	1	0	0	103	102	1.34	NA	4.16	1	16	3	20	42	26	29	62	8.6	2.15	4.11	24	15	5.83	10.93	204	1.1	5.1	78	1.24	416.4	123.8	140.2	3.79	103.6	284	36	2	1	NA	2	NA
2980	1	0	NA	NA	NA	193	193	1	0	NA	NA	NA	231	231	0.69	NA	4.53	2	NA	NA	NA	49	93	41	73	2.9	2.35	4.6	25	67	4.77	16.48	161	1.16	13.7	77	4.66	416.4	79.6	141	3.46	104	279	28	2	0	NA	2	NA
2984	1	0	NA	NA	NA	188	188	1	1	1	0	1	217	217	1.28	NA	4.42	2	NA	NA	NA	43	26	25	114	1.8	2.48	4.45	22	81	5.94	15.58	127	1.1	10.3	81	1.37	481.8	70.7	137.4	3.85	100	272	38	2	0	NA	2	NA
2987	1	1	10	0	0	43	43	1	1	10	0	0	44	43	0.98	NA	5.07	1	13	3	15	42	17	22	73	4.6	2.35	4.73	23	20	4.5	15.94	165	1.16	8.6	72	1.04	214.1	53	143.1	4.49	106.2	284	30	2	0	NA	2	NA
2990	1	1	10	0	0	143	143	1	1	10	0	0	141	140	1.67	NA	4.76	1	12	1	NA	45	21	27	108	7.5	2.45	4.42	22	38	4.72	13.79	131	1.45	10.3	79	1.37	172.5	61.9	138.4	4.8	100.6	279	34	2	0	NA	2	NA
2991	1	0	NA	NA	NA	190	189	1	0	NA	NA	NA	244	244	0.99	NA	6.03	2	NA	NA	NA	43	63	23	113	4.3	2.33	5.92	23	48	4.72	17.91	171	1.03	12	75	2.82	321.2	53	137.2	3.75	101.5	273	32	2	0	NA	2	NA
2992	1	0	NA	NA	NA	195	194	1	0	NA	NA	NA	245	244	1.14	NA	4.01	2	NA	NA	NA	46	22	18	71	5	2.43	3.75	25	15	4.72	15.22	136	1.2	8.6	73	0.86	440.2	79.6	141.6	4.01	100.9	282	27	2	0	NA	2	NA
2993	1	0	NA	NA	NA	188	187	1	0	NA	NA	NA	230	230	1.33	NA	6.26	1	40	3	1	47	16	20	58	4.6	2.38	6.31	27	18	5.66	23.82	116	0.94	10.3	77	1.19	327.1	61.9	137.1	3.98	100.3	274	30	2	0	NA	2	NA
3000	1	0	NA	NA	NA	198	197	1	0	NA	NA	NA	241	240	1.82	NA	4.91	2	NA	NA	NA	45	23	27	78	5.4	2.3	4.84	27	10	4.61	41.01	128	1.07	13.7	69	0.89	327.1	61.9	141.2	4.42	104.8	282	24	2	0	NA	2	NA
3006	1	0	NA	NA	NA	193	192	1	0	NA	NA	NA	229	229	1.5	NA	3.93	2	NA	NA	NA	48	30	24	76	3.9	2.23	3.9	24	21	4.72	15.94	148	1.26	6.8	78	0.97	297.4	70.7	137.7	4.13	102.2	274	30	2	0	NA	1	NA
3013	1	0	NA	NA	NA	182	181	1	1	7	1	1	210	208	1.44	NA	4.65	1	0	3	30	45	18	27	79	7.1	2.33	4.58	21	20	5.88	18.63	134	1.16	8.6	74	1.3	303.3	53	136.7	3.98	101.7	276	29	2	0	NA	2	NA
3018	1	0	NA	NA	NA	182	181	1	0	NA	NA	NA	237	236	0.89	NA	4.63	2	NA	NA	NA	46	68	37	57	3.6	2.38	4.53	23	32	4.5	14.33	164	1.16	12	73	1.65	463.9	61.9	146.3	4.4	104.8	289	27	2	0	NA	2	NA
3020	1	0	NA	NA	NA	192	191	1	0	NA	NA	NA	238	238	1.25	NA	6.75	1	16	2	NA	51	28	21	73	4.3	2.45	6.7	26	47	4.89	26.15	129	1.07	12	76	1.68	469.9	61.9	140.9	3.76	102.5	280	25	2	0	NA	2	NA
3024	1	0	NA	NA	NA	200	200	1	0	NA	NA	NA	248	247	2.22	NA	4.22	1	23	2	NA	49	11	18	83	3.2	2.33	4.24	25	11	4.11	12.36	140	1.26	13.7	80	0.71	297.4	53	138.3	3.74	99.9	282	31	2	0	NA	2	NA
3026	1	0	NA	NA	NA	188	186	1	0	NA	NA	NA	231	229	1.67	NA	5.22	1	0	3	2	43	14	13	78	4.3	2.4	5.2	20	16	5.61	5.37	120	1.2	3.4	76	0.9	220.1	53	141.8	4.25	103.7	283	33	1	1	NA	2	NA
3029	1	0	NA	NA	NA	195	194	1	0	NA	NA	NA	233	232	1.6	NA	6.26	1	16	1	NA	51	18	17	60	3.9	2.5	6.08	25	19	5.27	20.6	145	0.97	12	84	0.94	303.3	79.6	142.5	4.95	103.4	283	33	2	0	NA	2	NA
3033	1	1	10	0	0	98	98	1	1	10	0	0	98	98	1.78	NA	4.91	1	16	3	25	47	19	24	53	9.6	2.4	4.53	21	18	5.5	13.07	238	1.16	10.3	81	1.39	356.9	106.1	140.6	4.48	105.1	286	34	2	1	NA	2	NA
3035	1	0	NA	NA	NA	201	200	1	1	1	0	0	194	194	2.43	NA	5.46	2	NA	NA	NA	42	13	15	55	6.1	2.3	5.17	23	12	4.5	20.24	128	0.97	6.8	68	1.42	214.1	35.4	138.8	4.36	104.1	278	26	2	0	NA	2	NA
3037	1	1	2	0	0	122	122	1	1	2	0	0	123	122	1.28	NA	4.71	2	NA	NA	NA	50	18	27	58	6.8	2.23	4.47	27	13	5.44	22.21	174	1.1	22.2	74	1.1	279.6	88.4	144	4.04	107.2	289	24	2	0	NA	2	NA
3039	1	0	NA	NA	NA	200	200	1	0	NA	NA	NA	247	246	1.49	NA	6.85	2	NA	NA	NA	42	23	19	95	5	2.4	7.19	21	24	4.89	14.69	195	1.32	10.3	72	2.08	368.8	61.9	137.7	4.22	103.7	281	30	2	0	NA	2	NA
3040	1	0	NA	NA	NA	182	182	1	0	NA	NA	NA	233	233	0.81	NA	4.97	1	13	2	NA	42	15	16	65	2.9	2.25	4.86	18	12	4.27	8.06	124	1.16	6.8	69	2.01	362.8	44.2	134.4	4.18	106.7	266	27	2	0	NA	2	NA
3043	1	0	NA	NA	NA	183	182	1	0	NA	NA	NA	246	245	1.48	NA	4.6	2	NA	NA	NA	43	23	20	107	6.4	2.18	4.47	25	22	4.66	15.22	168	1.13	17.1	74	0.68	350.9	44.2	141.2	4.02	106.2	283	31	2	0	NA	2	NA
3045	1	1	2	0	0	64	63	1	1	2	0	0	64	64	1.93	NA	6.85	1	7	1	NA	41	15	16	82	6.8	2.38	6.83	25	24	6.55	14.69	175	1.29	6.8	74	0.78	315.2	61.9	142.1	3.69	101.5	287	33	2	0	NA	1	NA
3048	1	0	NA	NA	NA	188	186	1	0	NA	NA	NA	230	228	0.9	NA	5.04	1	17	1	NA	51	18	23	65	3.9	2.45	5.25	26	20	4.44	11.1	143	1.45	6.8	78	4.2	380.7	61.9	138.4	4.47	104.3	275	27	2	0	NA	2	NA
3053	1	0	NA	NA	NA	192	191	1	0	NA	NA	NA	230	229	1.42	NA	4.68	2	NA	NA	NA	45	19	22	50	3.9	2.35	4.5	27	24	4.72	17.01	153	1.13	6.8	73	0.67	261.7	61.9	141.2	3.69	102	280	28	2	0	NA	1	NA
3054	1	0	NA	NA	NA	193	193	1	0	NA	NA	NA	232	232	1.84	NA	6.18	1	20	2	NA	48	15	19	72	7.5	2.38	6.03	24	35	5.16	24.72	121	1.1	10.3	74	1.93	404.5	61.9	141.8	3.7	103.5	285	26	2	0	NA	2	NA
3055	1	0	NA	NA	NA	194	193	1	0	NA	NA	NA	230	229	1.5	NA	4.42	2	NA	NA	NA	40	16	16	59	2.5	2.18	4.78	26	13	4.61	11.1	115	1.26	6.8	72	0.59	232	53	137.2	3.86	105.4	271	32	2	0	NA	2	NA
3059	1	1	1	1	0	58	58	1	1	1	1	0	59	58	1.06	NA	6.23	1	12	2	NA	47	16	18	82	13.6	2.33	5.97	25	28	13.43	21.13	169	1.2	10.3	73	5.7	666.2	176.8	141.6	5.42	103.7	299	26	1	1	NA	1	NA
3062	1	0	NA	NA	NA	186	184	1	0	NA	NA	NA	242	240	0.87	NA	4.03	2	NA	NA	NA	40	13	18	95	3.9	2.43	4.01	20	24	5.38	8.42	141	1.23	5.1	79	1.25	333.1	79.6	138.5	3.88	103.9	276	39	2	0	NA	2	NA
3066	1	0	NA	NA	NA	189	188	1	0	NA	NA	NA	233	232	1.17	NA	5.25	2	NA	NA	NA	40	16	23	102	3.6	2.23	4.91	22	14	4	6.81	167	1.2	5.1	70	0.67	368.8	70.7	139.5	3.99	102.4	276	30	2	0	NA	2	NA
3074	1	0	NA	NA	NA	183	183	1	0	NA	NA	NA	247	246	1.1	NA	4.16	2	NA	NA	NA	46	58	30	78	3.9	2.28	4.01	25	42	4.77	13.43	123	1.13	10.3	76	1.1	386.6	61.9	140.4	4.01	103.9	279	30	2	0	NA	2	NA
3075	1	1	1	0	0	107	106	1	1	1	0	0	107	106	1.85	NA	6.67	2	NA	NA	NA	45	24	29	97	5	2.35	6.39	24	32	5.27	22.92	190	0.97	8.6	79	1.54	214.1	44.2	136.7	4.26	101.2	274	34	2	0	NA	2	NA
3080	1	0	NA	NA	NA	191	190	1	0	NA	NA	NA	240	239	1.5	NA	6.1	1	19	3	15	47	21	19	76	4.3	2.38	5.9	26	36	5.05	15.58	120	1.16	10.3	77	0.73	440.2	70.7	138.6	4.37	98.8	276	30	2	0	NA	2	NA
3085	1	0	NA	NA	NA	182	181	1	1	9	0	0	195	195	0.98	NA	6	1	20	3	47	44	26	25	102	6.8	2.38	5.97	27	20	7.33	10.93	148	1.1	5.1	79	2.82	333.1	97.2	137.6	4.05	99.9	279	35	2	0	NA	2	NA
3087	1	0	NA	NA	NA	190	189	1	0	NA	NA	NA	245	244	1.36	NA	3.98	2	NA	NA	NA	40	14	16	63	3.9	2.33	3.78	24	14	4.22	6.27	182	1.07	5.1	76	0.62	136.8	44.2	138.1	3.79	102.5	274	36	2	0	NA	1	NA
3089	1	0	NA	NA	NA	201	200	1	1	6	0	0	218	217	1.11	NA	5.38	2	NA	NA	NA	43	18	14	115	3.2	2.6	5.38	24	24	4.61	8.78	160	1.29	12	77	1.98	362.8	35.4	138.7	3.66	97.6	275	34	2	0	NA	2	NA
3093	1	0	NA	NA	NA	200	200	1	1	10	0	0	228	227	1.48	NA	6.18	2	NA	NA	NA	40	20	21	74	3.6	2.4	6.1	24	44	5.83	22.39	148	1.1	8.6	69	0.95	255.8	70.7	137	3.87	101.2	273	29	2	0	NA	2	NA
3094	1	0	NA	NA	NA	191	189	1	0	NA	NA	NA	239	237	1.12	NA	6	2	NA	NA	NA	54	53	35	70	5	2.43	5.72	26	111	4.94	16.3	162	0.81	6.8	78	2.45	345	70.7	138	4.3	96.7	276	24	2	0	NA	2	NA
3095	1	1	5	0	0	120	120	1	1	5	0	0	121	120	1.09	NA	5.02	2	NA	NA	NA	43	81	65	83	3.6	2.28	5.09	23	52	11.1	12.54	185	1.1	10.3	83	3	279.6	53	141.3	3.94	104.3	287	40	2	0	NA	2	NA
3097	1	0	NA	NA	NA	200	199	1	0	NA	NA	NA	237	236	1.5	NA	4.01	2	NA	NA	NA	46	19	20	57	2.5	2.33	3.85	22	14	4.77	8.78	136	0.9	8.6	73	0.61	255.8	44.2	141.8	3.71	105.3	280	27	2	0	NA	2	NA
3098	1	0	NA	NA	NA	197	195	1	1	6	0	0	193	192	1.72	NA	6.8	2	NA	NA	NA	45	24	29	67	5	2.43	6.62	25	19	5.33	20.6	186	1	10.3	75	1.56	160.6	53	139.5	4.17	97.3	279	30	2	0	NA	2	NA
3099	1	0	NA	NA	NA	191	190	1	0	NA	NA	NA	245	245	1.01	NA	7.34	1	19	1	NA	43	31	20	67	4.3	2.33	5.12	20	41	5	15.04	129	1.29	5.1	76	1.17	315.2	61.9	138.1	4.38	104.6	275	33	2	0	NA	2	NA
3106	1	0	NA	NA	NA	185	184	1	0	NA	NA	NA	243	243	1.08	NA	3.9	2	NA	NA	NA	46	21	20	54	4.6	2.3	3.75	21	12	4.66	14.51	134	1.16	8.6	76	0.64	249.8	53	136.8	3.74	102.8	273	30	2	0	NA	2	NA
3108	1	0	NA	NA	NA	187	186	1	0	NA	NA	NA	235	234	1	NA	5.72	1	15	3	12	47	31	25	86	4.3	2.4	5.25	25	36	5	17.55	105	1.1	10.3	77	3.77	422.3	61.9	136.8	3.83	97.9	273	30	2	0	NA	2	NA
3112	1	0	NA	NA	NA	197	195	1	0	NA	NA	NA	248	246	2.16	NA	5.69	2	NA	NA	NA	43	17	24	65	5.4	2.28	5.35	25	18	4.39	16.66	166	1.2	8.6	71	0.54	339	53	142.4	4.25	103.5	284	28	2	0	NA	2	NA
3116	1	0	NA	NA	NA	197	196	1	0	NA	NA	NA	229	228	1.09	NA	6.1	2	NA	NA	NA	44	24	23	126	5	2.2	5.77	26	43	5.11	15.58	142	1.03	10.3	74	3.31	315.2	35.4	139.8	4.07	100.4	279	30	2	0	NA	2	NA
3117	1	0	NA	NA	NA	195	194	1	0	NA	NA	NA	245	244	1.59	NA	6.05	1	20	3	2	47	38	57	73	4.3	2.5	5.74	25	16	4.72	24.36	245	1.03	15.4	80	0.58	350.9	79.6	142.3	4.16	102.4	283	33	2	0	NA	2	NA
3118	1	0	NA	NA	NA	182	181	1	1	1	0	0	231	230	1.59	NA	5.9	2	NA	NA	NA	46	28	37	96	10	2.4	5.77	26	12	5.27	27.58	196	1.07	12	79	1.16	463.9	106.1	136.1	4.41	98.8	277	33	2	1	NA	2	NA
3120	1	0	NA	NA	NA	189	188	1	0	NA	NA	NA	232	231	1.63	NA	5.28	2	NA	NA	NA	42	20	28	56	5.4	2.25	5.07	22	9	4.66	18.81	142	1.13	6.8	69	0.88	255.8	44.2	138.7	4.37	105.1	277	27	2	0	NA	2	NA
3122	1	1	10	0	0	160	160	1	1	10	0	0	158	158	1.08	NA	7.29	2	NA	NA	NA	47	20	20	76	5.4	2.43	7.19	28	29	6.05	11.1	151	1.1	10.3	76	3.73	273.6	61.9	141.3	3.9	101.3	283	29	2	0	NA	1	NA
3124	1	1	1	0	0	51	50	1	1	1	0	0	51	50	1.34	NA	4.24	2	NA	NA	NA	40	21	25	51	6.1	2.25	4.11	25	17	5.5	11.28	215	1.1	10.3	65	0.72	321.2	53	140.9	4.04	100.4	283	25	2	0	NA	1	NA
3128	1	1	2	0	0	100	100	1	1	2	0	0	101	100	1.52	NA	4.99	1	16	3	30	48	19	23	41	4.6	2.43	4.63	26	13	5.27	25.25	109	0.9	13.7	70	0.62	214.1	61.9	139.6	4.14	104.1	279	22	1	1	NA	2	NA
3129	1	0	NA	NA	NA	200	200	1	0	NA	NA	NA	247	247	1.31	NA	5.12	2	NA	NA	NA	52	8	14	63	5	2.43	4.86	24	13	4.61	21.31	107	1.23	20.5	80	0.94	303.3	61.9	141.5	4.25	100.8	282	28	2	0	NA	2	NA
3130	1	0	NA	NA	NA	181	180	1	0	NA	NA	NA	242	241	1.17	NA	4.58	1	24	1	NA	46	12	19	48	3.9	2.43	4.4	25	14	5.38	20.6	103	1.03	5.1	75	1.34	214.1	44.2	138	4.08	104.7	275	29	2	0	NA	2	NA
3132	1	0	NA	NA	NA	197	197	1	0	NA	NA	NA	240	240	1.25	NA	3.57	1	14	1	NA	47	15	25	67	3.9	2.5	3.52	23	25	4.66	13.79	161	1.07	6.8	78	1.14	297.4	79.6	135.9	4.16	99.6	270	31	2	0	NA	2	NA
3133	1	0	NA	NA	NA	193	193	1	1	1	0	0	229	228	1.02	NA	5.77	2	NA	NA	NA	37	19	18	101	4.3	2.2	5.9	25	73	16.32	17.01	142	0.71	6.8	74	2.54	285.5	61.9	133.9	4.04	102.1	279	37	2	0	NA	2	NA
3134	1	0	NA	NA	NA	182	181	1	0	NA	NA	NA	237	235	1.39	NA	6.54	1	18	3	35	50	39	34	121	5.7	2.58	6.59	26	48	5.83	11.28	200	1	12	80	4.17	350.9	97.2	141.1	3.57	96.7	283	30	2	0	NA	2	NA
3135	1	1	1	0	0	122	122	1	1	1	0	0	122	122	0.68	NA	4.97	1	8	3	28	44	68	65	80	6.1	2.33	4.71	23	62	4.55	7.52	208	0.9	10.3	73	2.87	428.3	97.2	140.5	4.33	103.9	281	29	2	0	NA	2	NA
3140	1	0	NA	NA	NA	186	186	1	0	NA	NA	NA	241	241	1.18	NA	3.59	2	NA	NA	NA	44	24	22	83	6.4	2.18	3.39	22	19	5.11	12.36	127	1.26	6.8	72	1.04	333.1	61.9	143.6	3.81	109.7	288	28	2	0	NA	2	NA
3141	1	1	2	0	0	121	120	1	1	2	0	0	121	120	1	NA	4.71	2	NA	NA	NA	42	20	23	78	12.9	2.53	4.63	21	75	4.05	6.81	140	1.65	12	84	2.15	350.9	884	133.7	4.35	94.1	275	42	1	1	NA	2	NA
3142	1	1	2	0	0	26	26	1	1	2	0	0	26	26	2.44	NA	6.75	1	20	1	NA	45	12	31	122	3.6	2.48	6.88	23	87	5.27	24.89	162	1.07	10.3	81	0.91	410.4	70.7	135	4.06	93.9	269	36	2	0	NA	2	NA
3143	1	0	NA	NA	NA	198	197	1	0	NA	NA	NA	229	229	1.39	NA	6.85	2	NA	NA	NA	44	13	17	94	2.5	2.38	6.05	24	18	6.22	12.36	143	1.16	6.8	72	2.53	184.4	53	142.2	3.86	107.4	282	28	2	0	NA	2	NA
3144	1	0	NA	NA	NA	198	197	1	0	NA	NA	NA	242	241	1.14	NA	5.17	2	NA	NA	NA	42	8	21	63	3.6	2.18	5.04	19	18	5.11	14.69	165	1.1	5.1	71	0.66	237.9	44.2	141.1	3.72	107.2	280	29	2	0	NA	1	NA
3146	1	0	NA	NA	NA	182	181	1	0	NA	NA	NA	232	231	1.56	NA	4.47	1	18	1	NA	46	32	29	102	7.9	2.35	4.34	24	32	5.27	29.37	225	0.94	13.7	73	1.38	309.3	53	140.1	4.67	104.1	283	27	1	1	NA	2	NA
3152	1	0	NA	NA	NA	194	194	1	0	NA	NA	NA	230	230	2.21	NA	4.53	2	NA	NA	NA	45	16	32	54	3.9	2.3	3.88	24	10	4.55	13.79	154	0.94	8.6	78	0.37	249.8	70.7	138.1	4.03	101	274	33	2	0	NA	2	NA
3153	1	0	NA	NA	NA	184	184	1	0	NA	NA	NA	232	232	0.99	NA	5.46	1	0	3	10	42	25	23	67	2.9	2.28	5.15	23	32	4.39	6.81	108	1.1	6.8	76	1.21	327.1	53	139.3	3.83	102.6	275	34	2	0	NA	2	NA
3162	1	0	NA	NA	NA	198	197	1	0	NA	NA	NA	229	228	1.34	NA	5.92	1	13	3	24	45	50	29	76	5.4	2.28	5.66	30	49	5.44	24.18	149	0.97	13.7	76	1.56	458	79.6	140.4	3.78	98.4	281	31	2	0	NA	2	NA
3164	1	1	10	0	0	19	19	1	1	10	0	0	19	19	0.51	NA	1.86	2	NA	NA	NA	45	57	52	107	3.6	2.13	1.68	25	29	5.05	14.87	275	1.42	5.1	85	1.15	481.8	61.9	140.9	4.36	103.6	280	40	2	0	NA	2	NA
3165	1	0	NA	NA	NA	193	193	1	0	NA	NA	NA	235	235	1.23	NA	4.42	1	22	1	NA	45	18	18	54	5.4	2.3	4.27	26	9	4.83	15.22	116	1.2	5.1	77	1.56	196.3	61.9	142.1	4.51	102.2	283	32	2	0	NA	2	NA
3166	1	0	NA	NA	NA	185	184	1	0	NA	NA	NA	232	231	1.87	NA	3.7	2	NA	NA	NA	47	30	21	78	4.3	2.3	3.52	20	21	5.11	17.55	135	1.23	6.8	77	0.4	237.9	61.9	139.5	4.38	102.4	278	30	2	0	NA	2	NA
3172	1	0	NA	NA	NA	181	180	1	0	NA	NA	NA	233	231	1.13	NA	2.51	2	NA	NA	NA	47	32	28	74	4.3	2.33	2.35	24	25	4.61	23.28	148	1.1	13.7	77	0.49	237.9	44.2	138.4	4.29	100.5	275	30	2	0	NA	2	NA
3173	1	0	NA	NA	NA	189	188	1	0	NA	NA	NA	232	231	1.17	NA	6.9	2	NA	NA	NA	45	33	23	45	9.6	2.25	6.54	22	31	4.83	25.25	136	1.13	8.6	72	2.22	350.9	79.6	140.8	4.14	103.1	285	27	2	0	NA	2	NA
3174	1	0	NA	NA	NA	181	181	1	0	NA	NA	NA	242	242	1.58	NA	7.37	1	21	1	NA	48	14	19	51	5.7	2.4	7.4	26	26	5.38	12.54	117	0.94	8.6	77	0.97	243.9	61.9	140.5	4.56	104	281	29	2	0	NA	2	NA
3180	1	0	NA	NA	NA	201	200	1	0	NA	NA	NA	244	243	0.57	NA	5.07	2	NA	NA	NA	46	39	26	97	9.3	2.43	4.97	20	26	5.11	14.15	133	1.07	10.3	81	2.04	249.8	61.9	135.9	4.41	98.6	276	35	2	0	NA	2	NA
3182	1	1	7	1	0	43	42	1	1	7	1	0	43	42	1	NA	5.33	2	NA	NA	NA	36	19	23	131	10.7	2.25	5.38	23	26	8.88	15.94	210	1.16	10.3	72	3.3	291.5	203.3	140.8	4.08	104.1	290	36	2	1	NA	2	NA
3184	1	0	NA	NA	NA	189	188	1	0	NA	NA	NA	239	238	0.76	NA	6.15	1	19	1	NA	49	22	19	79	4.6	2.43	5.95	21	32	5.22	13.07	142	1.13	10.3	76	1.93	368.8	61.9	142.1	4.31	107.3	283	27	2	0	NA	2	NA
3185	1	0	NA	NA	NA	191	190	1	0	NA	NA	NA	245	245	1.28	NA	5.12	2	NA	NA	NA	40	17	17	85	5	2.13	5.09	24	19	4.61	8.78	117	1	5.1	71	1.55	249.8	61.9	136.3	3.97	104.2	272	31	2	0	NA	2	NA
3190	1	0	NA	NA	NA	200	200	1	1	3	0	0	233	233	1.5	NA	5.74	1	18	3	15	45	13	22	54	4.6	2.35	5.46	24	19	5.05	9.49	189	0.9	23.9	73	0.77	499.6	53	142	3.95	107	283	28	2	0	NA	1	NA
3192	1	0	NA	NA	NA	185	183	1	0	NA	NA	NA	243	241	1.19	NA	5.97	1	16	1	NA	44	15	16	86	3.6	2.38	6.08	19	21	5.5	23.82	162	1.1	8.6	77	2.21	410.4	35.4	141.8	4.02	105.2	282	33	1	1	NA	2	NA
3193	1	0	NA	NA	NA	182	181	1	0	NA	NA	NA	236	235	1.5	NA	6.57	2	NA	NA	NA	42	31	35	112	3.9	2.48	6.54	24	48	5.16	14.69	151	1	5.1	76	2.78	261.7	53	142.9	4.42	101.5	284	34	2	0	NA	2	NA
3194	1	0	NA	NA	NA	189	188	1	1	2	0	0	215	214	0.72	NA	6.57	1	7	1	NA	43	22	21	82	4.3	2.45	6.15	22	97	4.44	18.98	126	0.97	10.3	74	3.44	285.5	70.7	138.5	4.37	100.8	275	31	2	0	NA	2	NA
3196	1	0	NA	NA	NA	195	194	1	0	NA	NA	NA	245	244	0.78	NA	4.11	1	22	1	NA	43	9	18	79	6.8	2.2	4.03	21	11	4.72	2.51	174	0.9	5.1	72	1.17	196.3	44.2	138.3	4.45	105.7	278	29	2	0	NA	1	NA
3197	1	0	NA	NA	NA	198	198	1	0	NA	NA	NA	246	246	1.02	NA	5.92	2	NA	NA	NA	45	29	25	57	4.3	2.23	5.69	27	13	5.27	18.63	138	1.07	6.8	71	1.52	232	44.2	143.6	3.71	105.8	286	26	2	0	NA	2	NA
3199	1	1	1	0	0	116	116	1	1	1	0	0	117	117	1.31	NA	3.54	2	NA	NA	NA	45	22	20	54	5.7	2.48	3.39	27	58	6.99	12.54	182	1.1	12	75	1.05	350.9	114.9	144.9	4.26	102.9	291	30	2	0	NA	2	NA
3205	1	0	NA	NA	NA	196	196	1	1	10	0	0	227	226	1.5	NA	5.84	1	19	3	10	43	21	25	77	6.4	2.45	5.61	24	15	5.05	12.72	162	1.07	8.6	72	0.88	339	79.6	135.9	3.95	96.4	273	29	2	0	NA	2	NA
3206	1	0	NA	NA	NA	189	188	1	0	NA	NA	NA	232	231	1.11	NA	7.84	2	NA	NA	NA	45	47	37	140	6.1	2.55	7.42	21	113	4.83	12.9	167	1.29	10.3	76	1.93	345	61.9	141.3	4.12	102	283	31	2	0	NA	2	NA
3210	1	0	NA	NA	NA	194	193	1	1	1	0	0	236	235	1.92	NA	4.19	1	18	3	8	39	15	20	36	6.4	2.23	4.45	25	8	4.66	14.69	120	1.1	5.1	69	0.68	160.6	35.4	138.1	4.07	105.6	277	30	2	0	NA	2	NA
3212	1	0	NA	NA	NA	194	193	1	0	NA	NA	NA	230	229	1.82	NA	7.58	1	19	3	8	44	37	26	65	5.7	2.28	7.5	30	23	3.44	18.09	155	1.2	8.6	75	1.86	356.9	61.9	140.7	3.99	99.3	280	31	2	0	NA	2	NA
3215	1	0	NA	NA	NA	183	182	1	0	NA	NA	NA	237	236	1.65	NA	5.72	2	NA	NA	NA	41	17	23	95	4.6	2.35	5.64	27	18	5.72	9.85	227	1.16	6.8	77	0.53	350.9	70.7	139.3	4.2	99	278	36	2	0	NA	2	NA
3216	1	0	NA	NA	NA	188	187	1	0	NA	NA	NA	232	231	1.99	NA	5.56	1	36	1	NA	43	13	17	68	2.1	2.45	5.2	23	19	4.33	3.58	132	0.84	8.6	74	0.52	202.2	44.2	139.1	4.73	107.6	274	31	2	0	NA	2	NA
3219	1	0	NA	NA	NA	194	193	1	0	NA	NA	NA	245	244	1.14	NA	5.02	2	NA	NA	NA	44	21	25	74	4.3	2.28	5.02	26	14	5.38	12.18	182	1	6.8	77	0.77	350.9	61.9	138.3	4.49	100.3	276	33	2	0	NA	2	NA
3221	1	0	NA	NA	NA	199	197	1	1	6	0	0	224	223	1.53	NA	5.66	2	NA	NA	NA	44	24	30	84	3.9	2.28	5.4	22	39	5.44	13.97	170	1.03	10.3	76	0.82	416.4	61.9	140	3.44	105.4	279	32	2	0	NA	2	NA
3222	1	0	NA	NA	NA	198	197	1	0	NA	NA	NA	239	238	1.78	NA	4.14	2	NA	NA	NA	46	15	16	48	6.1	2.18	3.83	23	9	4.11	13.61	133	0.94	6.8	74	0.88	178.4	53	139.4	3.79	104.4	278	28	2	0	NA	2	NA
3225	1	0	NA	NA	NA	188	187	1	0	NA	NA	NA	231	230	2.11	NA	6.8	1	21	2	NA	54	21	43	130	4.6	2.68	6.21	21	17	4.94	14.15	177	1.13	10.3	86	0.54	309.3	70.7	136.7	4.44	98.8	273	32	2	0	NA	2	NA
3229	1	0	NA	NA	NA	189	189	1	0	NA	NA	NA	239	239	1.33	NA	4.91	1	21	1	NA	47	47	39	115	3.2	2.45	4.63	20	47	7.38	9.85	173	1.32	8.6	77	1.87	303.3	53	140.1	3.74	101.9	280	30	2	0	NA	2	NA
3230	1	1	10	0	0	155	153	1	1	10	0	0	152	150	0.93	NA	5.77	1	14	1	NA	44	28	20	44	6.8	2.45	5.79	21	39	5.27	16.84	135	1.29	5.1	78	4.11	386.6	70.7	143.8	4.36	105.7	289	34	2	0	NA	2	NA
3231	1	0	NA	NA	NA	184	183	1	0	NA	NA	NA	237	236	1.31	NA	5.3	2	NA	NA	NA	46	21	23	79	3.6	2.35	5.04	26	30	5.11	16.84	160	1.13	8.6	85	1.37	356.9	97.2	138.9	3.99	97.7	276	39	2	0	NA	2	NA
3232	1	0	NA	NA	NA	199	199	1	0	NA	NA	NA	239	239	0.97	NA	3.88	1	13	1	NA	44	17	19	80	3.6	2.35	3.85	22	18	4.94	16.3	131	1	8.6	80	1.46	226	53	136.7	3.99	99.3	272	36	2	0	NA	2	NA
3233	1	0	NA	NA	NA	197	197	1	0	NA	NA	NA	229	229	1.23	NA	6.23	2	NA	NA	NA	38	19	18	79	2.5	2.13	6.23	22	22	5.38	8.24	190	1.2	6.8	67	1.43	303.3	44.2	143.6	3.88	106.5	284	29	2	0	NA	1	NA
3234	1	1	2	0	0	65	64	1	1	2	0	0	65	64	0.85	NA	5.64	1	18	3	6	45	42	27	109	7.1	2.28	5.53	25	43	5.61	14.51	191	1.07	8.6	78	2.6	434.2	88.4	140.1	4.29	99.8	282	33	2	0	NA	1	NA
3238	1	0	NA	NA	NA	187	185	1	0	NA	NA	NA	235	233	1.5	NA	7.73	1	0	2	NA	52	23	22	79	5.4	2.43	7.5	26	32	5.11	16.66	150	1.2	17.1	79	1.01	386.6	79.6	138.7	3.99	96.3	277	27	2	0	NA	2	NA
3243	1	0	NA	NA	NA	182	181	1	0	NA	NA	NA	233	233	1.08	NA	6.83	1	14	1	NA	41	25	24	94	5	2.25	7.06	25	23	5.66	31.88	164	0.87	10.3	68	2.44	267.7	61.9	135.5	4.1	102.3	272	27	2	0	NA	2	NA
3244	1	0	NA	NA	NA	196	195	1	0	NA	NA	NA	236	235	1.42	NA	4.01	2	NA	NA	NA	45	17	16	85	4.3	2.38	3.96	24	28	4.5	15.22	146	1.07	13.7	83	0.6	190.3	53	137.4	3.73	103	273	38	1	1	NA	1	NA
3245	1	0	NA	NA	NA	184	183	1	1	9	0	0	226	225	1.47	NA	7.11	2	NA	NA	NA	44	21	18	131	8.6	2.65	6.9	22	30	5.72	11.82	139	0.78	8.6	89	1.96	333.1	97.2	139.8	4.73	106.1	283	45	1	1	NA	2	NA
3246	1	0	NA	NA	NA	182	182	1	1	1	0	0	216	216	1.67	NA	4.86	2	NA	NA	NA	44	20	26	99	6.1	2.4	4.71	24	13	5.33	18.45	189	1.07	13.7	71	0.98	362.8	79.6	141.4	4.71	104.7	283	27	2	0	NA	2	NA
3251	1	0	NA	NA	NA	195	194	1	0	NA	NA	NA	246	245	1.31	NA	5.09	1	17	1	NA	49	33	27	93	3.6	2.53	4.86	22	69	5.38	41.37	169	1.07	20.5	79	1.9	463.9	70.7	140.1	4.51	101.2	279	30	2	0	NA	2	NA
3252	1	0	NA	NA	NA	181	180	1	0	NA	NA	NA	242	242	2.1	NA	7.14	1	20	1	NA	45	17	25	75	5.4	2.28	7.03	26	12	4.94	37.61	166	1.07	23.9	71	0.64	273.6	53	142.4	3.9	106.8	284	26	2	0	NA	2	NA
3254	1	1	3	0	0	65	64	1	1	3	0	0	65	64	1.31	NA	4.47	1	13	1	NA	46	20	19	88	5.4	2.4	4.27	26	27	5	19.88	140	1.16	6.8	76	0.97	243.9	61.9	139.6	4.17	100.5	279	30	2	0	NA	2	NA
3262	1	0	NA	NA	NA	187	186	1	0	NA	NA	NA	247	246	1.52	NA	3.96	2	NA	NA	NA	43	12	16	52	3.9	2.4	3.83	23	20	4.89	10.03	129	1.07	17.1	75	0.82	226	61.9	137.9	3.8	103.6	274	32	2	0	NA	2	NA
3263	1	0	NA	NA	NA	183	183	1	0	NA	NA	NA	247	247	1.11	NA	4.78	2	NA	NA	NA	46	35	30	82	5	2.35	4.6	23	55	4.83	27.76	142	0.97	18.8	81	1.38	362.8	70.7	141.5	4.07	104.9	282	35	2	0	NA	2	NA
3264	1	0	NA	NA	NA	184	183	1	0	NA	NA	NA	243	242	1.72	NA	4.01	2	NA	NA	NA	49	29	30	99	5	2.45	3.75	25	36	4.61	12.72	146	1.26	8.6	80	0.51	202.2	70.7	138.5	3.94	100.9	276	31	2	0	NA	1	NA
3265	1	0	NA	NA	NA	185	185	1	1	2	0	0	188	188	2.39	NA	6.1	1	13	3	27	45	31	23	62	6.1	2.35	5.95	23	27	8.33	21.13	262	0.78	5.1	74	0.87	261.7	88.4	137.2	4.53	100.9	279	29	2	0	NA	1	NA
3266	1	0	NA	NA	NA	188	188	1	0	NA	NA	NA	230	230	1.14	NA	4.22	1	14	3	35	40	13	33	121	5.7	2.38	4.11	26	13	5.66	18.27	155	0.81	12	63	1.13	374.7	106.1	145.3	3.14	103	291	23	2	1	NA	2	NA
3273	1	0	NA	NA	NA	194	193	1	0	NA	NA	NA	245	244	0.93	NA	7.03	1	17	1	NA	44	19	23	121	6.1	2.48	7.19	25	54	12.99	13.43	170	1	6.8	81	4.56	333.1	70.7	139.7	4.05	100.5	288	37	2	0	NA	2	NA
3274	1	0	NA	NA	NA	182	181	1	0	NA	NA	NA	230	229	0.93	NA	6.41	2	NA	NA	NA	44	20	16	105	6.4	2.33	6.23	22	48	6.77	15.76	195	0.78	12	79	4.86	505.6	70.7	138.1	3.43	99.2	279	35	2	0	NA	2	NA
3275	1	0	NA	NA	NA	199	198	1	0	NA	NA	NA	247	246	1.82	NA	5.09	2	NA	NA	NA	41	11	16	69	5.4	2.23	5.02	22	20	4.44	14.87	125	1.13	6.8	80	2.07	243.9	61.9	139.8	4.25	104.6	283	39	2	0	NA	2	NA
3276	1	0	NA	NA	NA	194	194	1	0	NA	NA	NA	246	245	1.06	NA	4.19	1	22	1	NA	39	28	30	60	3.9	2.25	3.98	23	14	4.44	10.75	132	1.13	8.6	74	0.85	148.7	44.2	136.1	4.52	102.3	271	35	2	0	NA	2	NA
3278	1	1	2	0	0	88	87	1	1	2	0	0	88	87	1.12	NA	4.22	1	8	3	10	44	17	28	94	10	2.53	4.34	21	29	5.61	16.48	162	0.97	12	73	2	368.8	97.2	141.1	5.11	106.1	287	29	2	0	NA	2	NA
3279	1	0	NA	NA	NA	189	188	1	0	NA	NA	NA	241	240	1.72	NA	4.78	1	18	1	NA	48	32	28	102	6.4	2.4	4.73	22	26	4.66	17.19	139	1.03	5.1	79	1.11	392.6	97.2	135.1	3.89	99.6	271	31	2	0	NA	2	NA
3281	1	0	NA	NA	NA	187	186	1	0	NA	NA	NA	246	245	0.73	NA	4.68	1	48	3	14	38	29	26	60	5	2.1	4.58	28	18	5.11	23.64	151	0.9	13.7	76	1.58	374.7	53	139.1	4.42	98.9	278	38	2	0	NA	2	NA
3289	1	0	NA	NA	NA	184	183	1	0	NA	NA	NA	237	236	1.34	NA	4.24	2	NA	NA	NA	43	9	16	24	3.2	2.23	4.06	26	14	5.27	14.87	138	1.1	6.8	70	0.97	172.5	44.2	139.8	3.89	102.3	278	27	2	0	NA	2	NA
3291	1	0	NA	NA	NA	183	183	1	0	NA	NA	NA	229	229	1.93	NA	5.51	2	NA	NA	NA	43	15	22	70	3.6	2.2	5.07	25	18	6	16.48	128	1	15.4	68	0.88	315.2	44.2	135	4.04	98	270	25	2	0	NA	2	NA
3292	1	1	10	0	0	28	27	1	1	1	0	0	29	27	1.41	NA	5.46	1	20	3	13	43	20	26	52	10	2.38	5.09	25	55	5.33	30.27	177	1.1	15.4	75	1.63	517.5	97.2	136.1	4.47	99.5	277	32	2	0	NA	2	NA
3293	1	0	NA	NA	NA	184	183	1	0	NA	NA	NA	237	236	1.22	NA	4.99	2	NA	NA	NA	42	19	18	95	2.9	2.4	4.71	26	60	9.71	12.36	112	0.97	6.8	82	1.15	297.4	53	138.7	3.52	99.1	280	40	2	0	NA	1	NA
3294	1	0	NA	NA	NA	195	195	1	0	NA	NA	NA	246	246	1.28	NA	4.4	1	16	1	NA	41	17	20	93	5.4	2.43	4.32	21	53	6.05	16.48	134	1.26	6.8	77	0.91	368.8	70.7	139.1	3.95	104.6	279	36	2	0	NA	2	NA
3296	1	1	2	0	0	175	175	1	1	2	0	0	174	174	1.61	NA	5.72	1	30	3	1	43	17	22	66	5.7	2.38	5.38	24	26	5.5	16.48	155	1.32	8.6	79	0.87	404.5	61.9	139.8	4.29	102.2	280	36	2	0	NA	1	NA
3298	1	0	NA	NA	NA	189	189	1	1	2	0	0	242	241	1.75	NA	4.71	1	23	1	NA	46	25	27	69	3.2	2.2	4.53	24	49	4.05	14.33	134	1	6.8	75	1.24	345	61.9	144	3.84	104.3	284	29	2	0	NA	2	NA
3305	1	1	2	0	1	26	24	1	1	2	0	1	26	25	1.45	NA	6.26	2	NA	NA	NA	37	46	70	174	13.2	2.25	6.15	24	84	5.44	30.27	218	1.39	12	71	1.19	475.8	97.2	141.2	4.49	103.1	290	34	2	1	NA	2	NA
3316	1	0	NA	NA	NA	195	193	1	0	NA	NA	NA	245	243	1.25	NA	3.78	2	NA	NA	NA	45	24	29	80	5.4	2.38	3.62	24	11	4.55	4.48	199	1.1	10.3	73	0.68	154.6	61.9	141	4.12	104.5	281	28	2	0	NA	2	NA
3317	1	0	NA	NA	NA	199	198	1	0	NA	NA	NA	248	248	0.67	NA	5.28	1	16	1	NA	46	22	19	75	3.6	2.33	5.25	19	39	4.61	8.96	131	1.29	6.8	78	3.43	297.4	44.2	141.7	4.08	107	281	32	2	0	NA	2	NA
3318	1	0	NA	NA	NA	196	195	1	0	NA	NA	NA	236	235	1.9	NA	3.67	1	0	2	NA	41	16	21	74	3.9	2.43	3.8	24	11	5.33	4.12	129	1.16	6.8	70	1.77	267.7	53	137.6	4.44	102.1	274	29	2	0	NA	2	NA
3323	1	0	NA	NA	NA	195	194	1	0	NA	NA	NA	245	244	1.42	NA	4.68	2	NA	NA	NA	48	9	18	55	3.9	2.5	4.58	25	15	4.33	17.91	145	1.26	10.3	78	0.84	356.9	97.2	142.5	4.19	102.3	282	30	2	0	NA	2	NA
3326	1	0	NA	NA	NA	190	189	1	0	NA	NA	NA	231	231	1.2	NA	3.26	1	0	3	9	43	13	20	53	4.6	2.35	3	24	15	4.72	12.36	147	1.07	12	75	0.71	297.4	61.9	138.6	3.85	104	276	32	2	0	NA	2	NA
3327	1	0	NA	NA	NA	188	187	1	0	NA	NA	NA	245	244	1.09	NA	3.93	1	20	1	NA	46	35	28	74	3.6	2.38	3.72	23	40	4.39	16.3	157	1.13	13.7	75	1.48	481.8	79.6	141.2	4.08	101	280	29	2	0	NA	2	NA
3332	1	0	NA	NA	NA	199	198	1	0	NA	NA	NA	235	234	0.93	NA	5.64	2	NA	NA	NA	45	25	21	60	5	2.35	5.38	26	65	6.27	14.69	136	1.1	12	72	2.35	422.3	79.6	138.9	4.31	100.1	279	27	2	0	NA	2	NA
3333	1	1	10	0	0	92	90	1	1	10	0	0	92	91	1.22	NA	8.38	2	NA	NA	NA	41	13	19	130	5.7	2.3	7.86	22	13	5.77	16.66	172	0.94	6.8	71	4.87	285.5	44.2	140.2	3.99	102.5	281	30	2	0	NA	2	NA
3336	1	0	NA	NA	NA	198	198	1	0	NA	NA	NA	241	241	1.28	NA	4.81	1	14	3	5	45	16	16	55	2.9	2.58	4.5	25	22	4.66	21.31	122	1.23	8.6	77	1.41	303.3	61.9	142.6	4.22	106	282	32	2	0	NA	2	NA
3339	1	0	NA	NA	NA	185	185	1	0	NA	NA	NA	242	241	2.06	NA	6.28	1	0	3	14	45	13	15	74	5.4	2.33	6.05	23	11	4.77	13.07	137	0.94	8.6	77	0.64	196.3	53	138	3.44	102.2	276	32	2	0	NA	2	NA
3344	1	0	NA	NA	NA	198	197	1	0	NA	NA	NA	240	239	1.25	NA	4.84	2	NA	NA	NA	44	40	38	71	5.7	2.38	4.71	22	24	3.94	14.33	196	0.97	12	77	0.85	547.2	79.6	138.4	3.93	101.9	276	33	2	0	NA	1	NA
3345	1	1	2	0	0	18	18	1	1	2	0	0	19	18	1.45	NA	4.68	1	27	2	NA	46	13	21	64	3.9	2.7	4.45	24	17	5.55	15.4	133	0.87	6.8	71	1.26	356.9	70.7	141.9	4.13	108.6	282	25	2	0	NA	2	NA
3348	1	1	10	0	1	167	167	1	1	5	0	1	166	166	2.35	NA	5.82	2	NA	NA	NA	46	18	23	54	4.6	2.3	5.82	26	19	5.11	16.12	137	1.07	6.8	77	1.63	285.5	53	138.9	3.73	98.6	277	31	2	0	NA	2	NA
3350	1	0	NA	NA	NA	201	200	1	1	9	0	0	205	204	1.28	NA	5.15	1	18	3	28	43	16	17	100	6.8	2.35	4.86	25	38	7.99	13.43	142	0.87	6.8	77	1.05	333.1	123.8	139.4	4.85	100.7	283	34	2	0	NA	2	NA
3355	1	0	NA	NA	NA	183	182	1	0	NA	NA	NA	236	235	0.72	NA	4.63	2	NA	NA	NA	38	31	20	101	3.2	2.33	4.47	19	23	6.22	9.31	181	0.97	5.1	73	1.5	267.7	53	136.4	4.16	105.1	272	35	2	0	NA	2	NA
3356	1	1	10	0	0	138	137	1	1	10	0	0	138	138	1.08	NA	5.66	1	33	3	26	48	15	17	69	2.1	2.35	5.43	24	64	5.16	20.95	133	0.81	6.8	72	2.41	208.2	53	137.2	4.35	100.2	272	24	2	0	NA	2	NA
3357	1	0	NA	NA	NA	195	194	1	0	NA	NA	NA	246	245	1.62	NA	4.68	2	NA	NA	NA	43	19	23	80	3.9	2.2	4.55	25	23	5.38	13.25	142	1.26	6.8	72	1.08	261.7	53	135.5	4.28	96.9	270	29	2	0	NA	2	NA
3358	1	0	NA	NA	NA	192	190	1	0	NA	NA	NA	230	229	1.72	NA	5.28	1	0	3	35	45	37	32	95	6.4	2.28	5.09	27	28	5.27	13.97	185	1.2	8.6	71	0.86	422.3	70.7	141.6	4.54	103.9	284	26	2	0	NA	2	NA
3359	1	1	1	0	0	49	48	1	1	1	0	0	49	49	1.16	NA	5.46	1	18	3	25	41	26	18	76	22.8	2.15	5.17	28	44	13.16	7.7	287	1.39	5.1	66	2.47	487.7	203.3	140.8	3.69	99.8	307	25	1	1	NA	2	NA
3360	1	0	NA	NA	NA	192	192	1	0	NA	NA	NA	235	235	1.34	NA	5.2	2	NA	NA	NA	40	23	20	108	4.3	2.3	4.99	23	16	4.55	18.27	121	1.2	8.6	71	1.48	434.2	61.9	141.9	4.18	107.6	282	31	2	0	NA	2	NA
3362	1	0	NA	NA	NA	185	185	1	0	NA	NA	NA	243	242	0.91	NA	5.59	1	19	1	NA	47	26	21	89	5.4	2.38	5.43	23	17	5.77	15.4	163	1.13	6.8	76	2.12	220.1	79.6	137.5	3.93	98.9	276	29	2	0	NA	2	NA
3367	1	0	NA	NA	NA	190	189	1	1	4	0	0	196	195	1.12	NA	4.71	2	NA	NA	NA	41	24	22	82	8.6	2.38	4.65	24	27	5.22	19.52	166	1.2	10.3	74	1.46	434.2	70.7	139.2	4.28	103	282	33	2	0	NA	2	NA
3368	1	0	NA	NA	NA	190	190	1	0	NA	NA	NA	245	245	1.47	NA	3.67	1	13	1	NA	50	21	24	88	6.8	2.43	3.57	22	26	5.44	25.97	128	1.16	12	81	0.47	499.6	79.6	137.9	3.82	99.4	278	31	2	0	NA	2	NA
3370	1	1	3	0	0	71	70	1	1	3	0	0	71	70	1.54	NA	6.23	2	NA	NA	NA	43	22	30	85	10	2.4	6.18	27	20	4.22	11.46	179	1.39	8.6	71	1.04	285.5	70.7	136.9	4.13	98	278	28	2	0	NA	2	NA
3372	1	0	NA	NA	NA	198	197	1	0	NA	NA	NA	229	228	1.55	NA	4.55	2	NA	NA	NA	47	31	39	66	4.6	2.33	4.22	26	55	5.05	4.66	207	1.03	6.8	85	1.48	255.8	79.6	139.3	3.9	97.2	278	38	2	0	NA	2	NA
3374	1	1	10	0	0	17	17	1	1	10	0	0	17	17	1.8	NA	4.6	2	NA	NA	NA	44	19	24	120	4.3	2.48	4.37	23	24	6	18.98	161	0.97	17.1	78	0.88	315.2	79.6	135.7	4.27	95.8	272	34	2	0	NA	2	NA
3377	1	0	NA	NA	NA	189	188	1	0	NA	NA	NA	237	236	1.13	NA	6.75	1	18	2	NA	44	53	36	77	4.3	2.38	6.52	23	180	4.83	19.34	123	1.03	12	76	3.38	463.9	79.6	139.3	3.93	102.4	277	32	2	0	NA	2	NA
3382	1	1	2	0	0	88	88	1	1	2	0	0	95	94	0.87	NA	5.12	2	NA	NA	NA	48	30	34	66	5.4	2.5	4.89	25	52	4.77	20.42	277	1.07	15.4	77	3.16	345	70.7	143.6	4.41	101.3	286	29	2	0	NA	2	NA
3385	1	0	NA	NA	NA	193	192	1	0	NA	NA	NA	235	234	1.23	NA	4.29	9	NA	NA	NA	46	17	15	52	4.3	2.35	3.93	26	14	5.38	15.22	92	1.07	6.8	73	0.75	309.3	61.9	143	4.29	102.9	285	27	2	0	NA	2	NA
3386	1	0	NA	NA	NA	200	200	1	0	NA	NA	NA	247	247	1.19	NA	6.52	1	30	1	NA	46	29	22	73	7.9	2.25	6.05	26	49	4.61	17.19	101	1.36	6.8	74	5.35	285.5	70.7	140.1	4.54	103.3	282	28	2	0	NA	2	NA
3387	1	0	NA	NA	NA	189	188	1	0	NA	NA	NA	239	238	1.18	NA	5.02	2	NA	NA	NA	46	27	30	51	4.3	2.28	4.94	23	16	5.22	11.82	141	1.13	5.1	77	1.3	297.4	61.9	141.1	3.99	103.5	281	31	2	0	NA	2	NA
3403	1	1	10	0	0	147	146	1	1	10	0	0	148	147	1.56	NA	5.46	2	NA	NA	NA	43	19	15	84	5.7	2.43	5.43	25	14	5.83	14.15	185	0.9	10.3	86	0.81	410.4	61.9	139.9	3.38	100.6	281	43	2	0	NA	1	NA
3404	1	0	NA	NA	NA	194	194	1	0	NA	NA	NA	231	231	1.58	NA	4.4	2	NA	NA	NA	42	12	22	35	4.3	2.33	4.24	21	17	5.11	15.94	133	1.36	8.6	71	1.3	249.8	44.2	137.1	3.96	100.9	273	29	2	0	NA	2	NA
3406	1	0	NA	NA	NA	194	194	1	0	NA	NA	NA	230	230	1.22	NA	4.34	2	NA	NA	NA	43	20	21	68	3.9	2.45	4.4	20	10	4.16	14.69	159	1.07	8.6	77	0.75	345	53	137.7	4.22	101.9	273	34	2	0	NA	2	NA
3408	1	0	NA	NA	NA	189	187	1	1	1	0	0	215	214	1.09	NA	5.07	2	NA	NA	NA	44	32	25	50	5.7	2.43	4.81	30	31	5.38	16.3	162	1.1	15.4	75	1.22	285.5	79.6	140.2	3.46	96.6	281	31	2	0	NA	2	NA
3409	1	0	NA	NA	NA	191	191	1	0	NA	NA	NA	245	244	0.95	NA	6.03	1	17	2	NA	47	61	27	77	4.6	2.48	5.69	24	56	4.94	22.57	146	1.13	8.6	81	2.96	249.8	61.9	139.5	3.88	100.5	278	34	2	0	NA	2	NA
3410	1	0	NA	NA	NA	197	197	1	0	NA	NA	NA	241	241	2.13	NA	6.39	2	NA	NA	NA	43	22	25	78	6.1	2.48	6.34	27	34	5.16	21.31	155	1.03	10.3	75	1.03	339	44.2	141.9	4.66	105.7	284	32	2	0	NA	2	NA
3412	1	1	1	0	1	136	135	1	1	1	0	1	137	136	1.09	NA	4.53	1	21	3	11	46	29	28	66	5.7	2.48	4.29	29	40	5.33	18.45	186	1.23	12	77	1.25	297.4	61.9	138.5	4.5	99.5	278	31	2	0	NA	2	NA
3415	1	1	10	1	0	109	108	1	1	10	1	0	109	108	0.76	NA	4.19	1	13	1	NA	39	28	25	109	6.4	2.35	4.09	26	34	7.99	5.55	144	1.13	6.8	72	3	350.9	53	139.4	4.21	98.9	283	33	2	0	NA	1	NA
3417	1	0	NA	NA	NA	182	181	1	0	NA	NA	NA	234	233	1.11	NA	4.76	1	15	2	NA	45	15	14	65	5.7	2.35	4.58	23	14	5.11	11.64	139	1.03	5.1	71	1.28	196.3	26.5	134.7	4.26	104.1	270	26	2	0	NA	2	NA
3423	1	0	NA	NA	NA	197	196	1	0	NA	NA	NA	241	240	1.93	NA	4.91	2	NA	NA	NA	40	12	14	105	5.7	2.35	4.68	28	24	10.49	8.06	147	1.03	3.4	81	0.66	392.6	44.2	140.7	3.24	97.9	287	41	1	1	NA	1	NA
3429	1	0	NA	NA	NA	198	197	1	0	NA	NA	NA	246	245	1.06	NA	4.68	2	NA	NA	NA	46	23	25	65	3.9	2.28	4.71	22	18	4.94	12.54	161	1.03	6.8	68	1.29	327.1	53	143.4	4.28	109.5	285	22	2	0	NA	2	NA
3432	1	1	4	0	0	181	180	1	1	1	0	0	177	176	0.94	NA	3.83	1	21	2	NA	44	124	50	90	3.6	2.15	3.75	21	64	5.72	12.9	157	1	6.8	69	0.73	350.9	53	139.2	3.91	108.6	277	25	2	0	NA	2	NA
3436	1	0	NA	NA	NA	182	181	1	0	NA	NA	NA	241	241	1.36	NA	3.39	2	NA	NA	NA	46	32	33	100	5	2.33	3.34	22	25	5.72	17.19	170	1.16	8.6	71	2.11	297.4	53	142.2	4.3	109	284	25	2	0	NA	2	NA
3438	1	0	NA	NA	NA	200	200	1	0	NA	NA	NA	247	246	0.95	NA	7.86	2	NA	NA	NA	47	108	40	117	4.3	2.38	7.6	21	140	4.5	18.27	150	1.1	15.4	79	7.56	404.5	88.4	138.2	3.98	100	275	32	2	0	NA	2	NA
3439	1	0	NA	NA	NA	194	194	1	0	NA	NA	NA	248	248	1.21	NA	3.59	2	NA	NA	NA	47	14	18	81	3.6	2.33	3.49	22	9	4.61	16.66	141	1.03	10.3	76	0.54	160.6	44.2	138.9	4.18	102.8	276	29	2	0	NA	2	NA
3446	1	0	NA	NA	NA	192	192	1	0	NA	NA	NA	229	229	1.16	NA	4.73	1	14	1	NA	41	18	21	115	4.6	2.35	4.76	26	17	5.27	23.82	110	1.03	8.6	84	1.07	398.5	88.4	140.1	4.2	104.2	280	43	2	0	NA	2	NA
3448	1	0	NA	NA	NA	199	198	1	0	NA	NA	NA	248	247	1.12	NA	5.46	2	NA	NA	NA	47	54	36	87	3.6	2.33	5.2	24	25	5.22	20.24	140	0.87	6.8	84	2.41	279.6	44.2	138.3	4.2	99	275	37	2	0	NA	2	NA
3450	1	1	1	1	0	4	3	1	1	2	1	0	8	7	1.2	NA	4.14	2	NA	NA	NA	35	17	20	92	6.4	2.43	3.88	25	12	7.66	4.12	166	0.97	12	72	1.16	303.3	97.2	136.9	3.99	97.9	278	37	2	1	NA	1	NA
3455	1	1	10	0	1	99	98	1	1	1	0	1	99	98	1.88	NA	5.12	2	NA	NA	NA	40	15	23	81	6.8	2.43	4.97	25	29	6.66	16.3	165	0.97	10.3	78	0.78	345	61.9	133.9	4.37	94.7	272	38	2	0	NA	2	NA
3459	1	0	NA	NA	NA	181	180	1	0	NA	NA	NA	246	245	1	NA	4.45	2	NA	NA	NA	40	17	23	100	3.6	2.23	4.32	23	27	5.22	3.04	150	1	5.1	74	1.47	291.5	44.2	134.8	3.96	102	269	34	2	0	NA	2	NA
3462	1	1	10	0	0	104	104	1	1	10	0	0	104	104	0.98	NA	6.18	2	NA	NA	NA	44	18	13	109	8.9	2.35	6.03	25	19	18.04	16.12	153	0.94	8.6	72	2.44	285.5	44.2	136.3	4.43	101.7	290	28	2	0	NA	2	NA
3466	1	1	8	0	0	88	87	1	1	8	0	0	88	87	1.2	NA	7.6	1	22	1	NA	41	29	27	120	5	2.48	7.24	22	28	4.89	10.39	218	0.87	5.1	74	1.56	202.2	44.2	141.7	4	108.7	282	33	2	0	NA	2	NA
3469	1	1	3	0	0	198	197	1	1	3	0	0	190	190	1.28	NA	7.42	1	13	1	NA	44	18	23	84	6.1	2.4	5.33	24	22	4.61	17.73	135	1.16	8.6	74	1.24	327.1	70.7	139.2	4.38	103	279	30	2	0	NA	2	NA
3470	1	0	NA	NA	NA	181	181	1	0	NA	NA	NA	233	233	1.01	NA	4.42	2	NA	NA	NA	48	15	17	95	3.9	2.35	4.29	24	16	5.11	14.33	113	1.07	13.7	83	2.47	285.5	44.2	137.3	3.75	101.8	273	35	2	0	NA	2	NA
3476	1	0	NA	NA	NA	201	201	1	0	NA	NA	NA	238	237	1.6	NA	5.46	1	19	3	7	47	65	46	68	4.6	2.53	5.35	26	318	4.83	18.45	146	1.36	18.8	78	1.63	410.4	70.7	138.5	4.28	97.5	276	31	2	0	NA	1	NA
3478	1	0	NA	NA	NA	189	187	1	0	NA	NA	NA	232	230	1.03	NA	6.39	1	0	3	2	42	29	18	82	5.7	2.43	6.05	22	37	4.61	16.12	160	1.13	8.6	70	2.98	416.4	61.9	140.7	4.2	107	281	28	2	0	NA	2	NA
3479	1	0	NA	NA	NA	191	190	1	0	NA	NA	NA	242	241	1.42	NA	3.8	2	NA	NA	NA	48	20	22	75	3.2	2.4	3.49	29	22	4.89	12.54	133	1.29	13.7	76	0.94	255.8	53	142.2	4.51	106	282	28	2	0	NA	1	NA
3481	1	0	NA	NA	NA	181	181	1	0	NA	NA	NA	241	240	1.28	NA	4.11	1	23	3	3	45	31	22	70	4.3	2.35	3.98	26	31	5.38	14.15	124	1.03	5.1	82	0.79	374.7	97.2	143.8	4.35	107.3	286	37	2	0	NA	1	NA
3482	1	1	10	0	0	145	144	1	1	10	0	0	145	144	1.34	NA	4.86	2	NA	NA	NA	48	11	19	73	7.1	2.45	4.81	22	19	5.83	16.48	128	1.23	17.1	79	1.08	303.3	53	142.6	3.94	104	287	31	2	0	NA	2	NA
3489	1	0	NA	NA	NA	192	191	1	0	NA	NA	NA	240	238	1.5	NA	5.02	2	NA	NA	NA	42	50	60	103	5	2.28	4.86	24	24	5.77	17.73	167	0.97	10.3	72	1.01	350.9	44.2	143.2	4	103.9	286	30	2	0	NA	2	NA
3492	1	0	NA	NA	NA	181	180	1	0	NA	NA	NA	244	243	1.31	NA	4.32	2	NA	NA	NA	46	20	23	66	8.2	2.33	4.16	29	14	5.83	15.58	115	1.03	6.8	70	1.76	214.1	97.2	144.8	4.54	103.9	292	24	2	0	NA	1	NA
3496	1	0	NA	NA	NA	187	186	1	0	NA	NA	NA	230	229	1.41	NA	5.07	2	NA	NA	NA	48	12	20	80	4.6	2.55	4.91	25	12	5	14.15	150	0.9	13.7	80	0.61	362.8	88.4	142.7	4.1	102.3	284	32	2	0	NA	2	NA
3498	1	0	NA	NA	NA	191	190	1	0	NA	NA	NA	246	245	1.56	NA	4.6	2	NA	NA	NA	46	25	32	51	3.9	2.45	4.4	24	19	5.61	35.64	222	0.87	10.3	76	0.81	303.3	79.6	133.7	3.9	98.7	267	30	2	0	NA	2	NA
3504	1	1	10	0	0	113	112	1	1	10	0	0	113	112	1.71	NA	4.34	1	22	3	22	43	40	44	79	5	2.48	3.96	27	51	6.77	8.78	238	1.13	10.3	74	0.61	333.1	88.4	142	3.45	101.7	285	31	2	0	NA	2	NA
3506	1	1	5	1	1	80	79	1	1	5	1	1	80	79	0.91	NA	5.22	1	8	3	18	41	14	18	96	6.4	2.35	5.04	21	20	8.49	14.87	165	0.97	6.8	68	1.36	297.4	79.6	137.8	3.96	103.7	280	27	2	0	NA	2	NA
3509	1	0	NA	NA	NA	200	200	1	0	NA	NA	NA	247	247	1.16	NA	4.24	2	NA	NA	NA	44	19	21	54	6.4	2.15	4.37	24	19	4.77	17.55	146	1	6.8	76	1.78	232	44.2	139.7	3.93	103.9	280	32	2	0	NA	2	NA
3513	1	0	NA	NA	NA	200	200	1	0	NA	NA	NA	247	247	1.98	NA	6.39	2	NA	NA	NA	48	12	21	51	3.2	2.35	6.26	24	11	4.61	28.84	122	1.13	17.1	79	1.04	190.3	44.2	139.1	3.59	100.1	276	31	2	0	NA	2	NA
3514	1	1	1	0	1	11	10	1	1	1	0	1	12	11	2.5	NA	5.48	1	16	3	12	42	24	26	70	20.7	2.38	5.17	25	100	5.88	18.98	214	1.42	8.6	75	0.94	469.9	194.5	136.8	5.52	98.2	290	33	2	1	NA	2	NA
3515	1	0	NA	NA	NA	190	189	1	0	NA	NA	NA	246	245	0.82	NA	3.83	1	17	1	NA	46	14	23	61	3.9	2.4	3.67	24	24	4.66	10.75	143	1.13	6.8	81	1.92	392.6	79.6	140.7	4.29	104.6	279	35	2	0	NA	2	NA
3516	1	0	NA	NA	NA	190	188	1	0	NA	NA	NA	240	238	0.94	NA	7.29	2	NA	NA	NA	52	44	29	78	6.1	2.33	7.14	26	25	6.16	12.18	153	1.32	5.1	78	3.57	392.6	88.4	141.1	3.8	98.8	284	26	2	0	NA	2	NA
3519	1	1	1	0	0	47	46	1	1	1	0	0	47	46	3	NA	6.15	1	14	1	NA	44	50	52	153	2.5	2.45	5.92	26	153	5.55	20.42	155	0.94	6.8	78	0.49	321.2	61.9	133.8	4.26	93.6	266	34	1	1	NA	2	NA
3523	1	0	NA	NA	NA	182	181	1	0	NA	NA	NA	232	232	1.41	NA	6.44	1	19	3	9	42	23	28	92	5.7	2.33	6.36	25	35	6.11	24.89	213	1.2	8.6	74	1.39	315.2	53	138	4.55	102.1	278	32	2	0	NA	2	NA
3531	1	0	NA	NA	NA	195	194	1	0	NA	NA	NA	245	244	0.95	NA	4.91	2	NA	NA	NA	46	15	24	52	6.8	2.25	4.68	23	10	4.44	8.96	142	0.94	6.8	73	0.64	249.8	79.6	138.7	4.2	103.7	278	27	2	0	NA	2	NA
3535	1	0	NA	NA	NA	187	186	1	0	NA	NA	NA	235	234	0.89	NA	6.18	2	NA	NA	NA	43	27	25	64	6.1	2.45	6.08	24	49	10.16	25.79	141	1.03	13.7	80	2.95	350.9	79.6	137.7	3.86	97	281	37	2	0	NA	2	NA
3536	1	0	NA	NA	NA	181	181	1	0	NA	NA	NA	245	245	1.54	NA	5.43	1	16	3	30	49	28	23	63	6.4	2.43	5.35	29	12	7.22	14.87	152	0.84	10.3	77	0.64	350.9	61.9	138.8	4.08	100.7	281	28	2	0	NA	2	NA
3538	1	0	NA	NA	NA	200	199	1	0	NA	NA	NA	241	241	1.19	NA	6.41	2	NA	NA	NA	42	18	17	68	7.9	2.35	6.21	25	20	7.99	28.12	165	0.9	17.1	71	2.3	327.1	97.2	136.5	3.5	100.3	279	29	2	0	NA	2	NA
3541	1	0	NA	NA	NA	198	197	1	0	NA	NA	NA	240	239	1.12	NA	4.53	2	NA	NA	NA	52	25	21	96	5.7	2.45	4.16	25	21	4.89	25.25	113	1.03	15.4	76	2.02	374.7	79.6	143.4	3.92	107.4	286	24	2	0	NA	2	NA
3545	1	0	NA	NA	NA	190	189	1	1	3	0	0	206	205	1.67	NA	6.65	1	18	1	NA	43	18	20	88	5.4	2.45	6.47	24	37	5.38	16.66	157	1.32	8.6	72	1.66	321.2	61.9	143.4	4.19	104.9	286	29	2	0	NA	2	NA
3548	1	0	NA	NA	NA	181	180	1	0	NA	NA	NA	232	231	1.56	NA	4.65	2	NA	NA	NA	43	18	27	76	6.4	2.23	4.55	27	12	7.83	13.79	176	1.1	10.3	68	0.72	279.6	61.9	140.5	4.1	100.6	285	25	2	0	NA	2	NA
3551	1	0	NA	NA	NA	200	200	1	0	NA	NA	NA	247	247	0.8	NA	6.03	2	NA	NA	NA	45	42	24	105	3.6	2.33	5.92	21	41	15.77	9.13	139	0.94	12	80	3.87	309.3	44.2	141.1	3.69	100.2	291	35	2	0	NA	2	NA
3552	1	1	10	0	0	88	88	1	1	10	0	0	89	88	1.98	NA	5.3	2	NA	NA	NA	42	19	25	61	6.1	2.33	5.2	26	16	5.66	22.57	140	0.9	8.6	84	0.73	243.9	70.7	136.9	4.89	104.7	275	42	2	0	NA	2	NA
3554	1	0	NA	NA	NA	194	194	1	0	NA	NA	NA	230	229	1.26	NA	4.47	2	NA	NA	NA	46	13	16	53	4.6	2.33	4.37	26	8	4.83	19.7	110	1	18.8	70	0.54	327.1	70.7	142.2	4.12	101.9	283	24	2	0	NA	2	NA
3559	1	0	NA	NA	NA	197	196	1	0	NA	NA	NA	249	248	1.25	NA	5.22	2	NA	NA	NA	44	42	33	75	3.6	2.33	5.07	22	33	6.5	15.58	181	0.87	13.7	80	0.84	487.7	70.7	140.3	4.07	103.4	280	36	2	0	NA	2	NA
3566	1	0	NA	NA	NA	199	199	1	0	NA	NA	NA	239	239	1.37	NA	5.15	2	NA	NA	NA	42	13	20	90	7.1	2.4	5.12	23	13	4.72	8.78	141	1.13	6.8	82	0.9	309.3	61.9	140.4	4.12	100.7	282	40	2	0	NA	2	NA
3567	1	0	NA	NA	NA	197	196	1	0	NA	NA	NA	241	240	1.61	NA	5.28	1	18	2	NA	48	20	25	81	3.9	2.48	5.12	22	22	4.44	24.36	174	1	37.6	77	0.62	303.3	61.9	136.8	3.99	99.5	272	29	2	0	NA	2	NA
3570	1	0	NA	NA	NA	197	196	1	0	NA	NA	NA	229	228	1.02	NA	4.53	1	18	3	35	52	20	21	136	5	2.4	4.32	24	18	4.5	10.39	202	1.16	10.3	77	1.08	452	53	140.1	3.96	101.6	279	25	2	0	NA	2	NA
3572	1	0	NA	NA	NA	193	192	1	0	NA	NA	NA	232	231	1.57	NA	5.9	2	NA	NA	NA	47	28	21	68	3.9	2.48	5.61	27	26	5.11	15.22	120	1.13	8.6	75	0.81	315.2	79.6	144.8	4.13	103.6	287	28	2	0	NA	2	NA
3573	1	0	NA	NA	NA	187	186	1	1	10	0	0	216	216	0.84	NA	5.64	2	NA	NA	NA	47	78	44	68	5	2.53	5.28	23	83	6.61	15.4	159	1.39	6.8	83	1.34	279.6	79.6	141.9	4.19	99.4	285	36	2	0	NA	2	NA
3575	1	0	NA	NA	NA	196	194	1	0	NA	NA	NA	236	235	0.56	NA	3.98	1	12	3	13	42	18	20	74	5	2.28	3.83	29	21	7.11	21.67	158	1	10.3	73	1.86	452	79.6	143.9	4.93	105.4	289	31	2	0	NA	2	NA
3578	1	0	NA	NA	NA	193	192	1	0	NA	NA	NA	230	229	1.07	NA	4.19	NA	NA	NA	NA	46	31	33	123	4.6	2.25	4.09	28	24	4.77	18.27	166	0.87	18.8	76	1.71	214.1	44.2	137.2	3.38	98.4	274	30	NA	0	NA	2	NA
3581	1	0	NA	NA	NA	184	183	1	0	NA	NA	NA	240	239	0.97	NA	3.72	2	NA	NA	NA	43	31	23	114	3.9	2.43	3.52	25	29	4.61	6.09	175	1.26	3.4	82	0.71	368.8	53	139.8	4.33	99.8	278	39	2	0	NA	2	NA
3583	1	1	2	0	0	127	127	1	1	2	0	0	128	127	0.81	NA	5.25	1	15	3	7	41	15	18	102	7.5	2.18	5.07	26	68	5.44	9.67	151	0.94	6.8	75	6.04	339	114.9	137.1	4.58	99.3	277	34	2	1	NA	2	NA
3584	1	0	NA	NA	NA	190	189	1	1	1	0	0	197	196	1.36	NA	5.09	2	NA	NA	NA	42	18	19	53	6.1	2.45	4.84	23	22	5.27	16.84	195	1.2	12	75	1.03	303.3	53	138.4	4.19	101.3	278	33	2	0	NA	2	NA
3588	1	0	NA	NA	NA	184	183	1	0	NA	NA	NA	232	231	1.03	NA	4.16	2	NA	NA	NA	47	41	33	87	3.6	2.35	4.06	29	25	5.11	13.43	118	1.29	12	80	1.34	404.5	61.9	138.1	3.88	98.2	275	33	2	0	NA	2	NA
3592	1	0	NA	NA	NA	182	182	1	0	NA	NA	NA	237	237	1.42	NA	7.55	2	NA	NA	NA	47	22	21	93	7.1	2.45	7.53	25	26	4.66	27.22	144	1	18.8	75	1.25	297.4	70.7	136.2	4.43	97.5	274	28	2	0	NA	2	NA
3596	1	0	NA	NA	NA	189	187	1	0	NA	NA	NA	233	231	0.98	NA	4.97	1	23	1	NA	42	15	19	139	3.9	2.28	4.97	24	16	5.72	18.98	111	1.32	8.6	88	1.75	243.9	70.7	136.6	4.07	100.5	273	46	2	0	NA	2	NA
3597	1	0	NA	NA	NA	188	187	1	0	NA	NA	NA	230	230	1.2	NA	4.99	1	16	3	17	42	33	22	98	5.7	2.5	4.78	24	39	4.89	18.81	144	0.94	6.8	76	1.74	350.9	70.7	138.7	4.4	103.4	278	34	2	0	NA	2	NA
3600	1	0	NA	NA	NA	201	200	1	0	NA	NA	NA	244	243	1.06	NA	3.13	1	16	1	NA	45	13	16	57	5	2.35	2.97	26	16	4.83	13.25	163	1.52	5.1	78	0.52	339	79.6	138.5	4.71	102.7	276	33	2	0	NA	2	NA
3606	1	0	NA	NA	NA	189	188	1	0	NA	NA	NA	245	244	1.71	NA	4.65	2	NA	NA	NA	47	14	17	48	4.6	2.4	4.5	23	11	5.05	6.63	135	1.32	3.4	77	0.77	267.7	61.9	138.3	4.36	100.1	276	30	2	0	NA	2	NA
3611	1	0	NA	NA	NA	195	195	1	0	NA	NA	NA	246	246	0.87	NA	5.15	1	0	3	10	47	22	22	41	3.9	2.28	4.94	29	15	4.83	23.1	117	0.97	10.3	74	1.89	315.2	53	138.5	4.3	101.2	275	27	2	0	NA	2	NA
3614	1	0	NA	NA	NA	191	190	1	0	NA	NA	NA	247	246	1.56	NA	5.25	2	NA	NA	NA	42	57	61	82	4.6	2.4	5.15	23	69	4.66	13.97	224	1.2	6.8	77	1.22	285.5	61.9	135.8	3.95	99.2	271	35	2	0	NA	2	NA
3617	1	1	5	0	1	181	181	1	1	10	0	1	179	178	1	NA	4.78	1	19	3	2	43	18	17	89	5	2.2	4.63	24	22	5.05	21.85	169	0.87	22.2	74	1.29	368.8	53	140.6	4.45	105.3	281	31	2	0	NA	2	NA
3618	1	1	5	0	0	27	27	1	1	5	0	0	28	27	1.34	NA	5.95	1	18	3	38	40	15	15	74	6.4	2.33	5.74	25	18	19.32	5.37	169	0.97	8.6	74	2.61	237.9	106.1	134.8	3.77	95.2	285	34	2	0	NA	2	NA
3619	1	0	NA	NA	NA	184	184	1	0	NA	NA	NA	237	237	1.58	NA	4.99	2	NA	NA	NA	44	17	19	85	2.5	2.3	4.84	23	20	4.55	5.01	153	1.13	5.1	79	0.6	220.1	44.2	138.6	4.47	104.6	274	35	2	0	NA	2	NA
3624	1	0	NA	NA	NA	198	197	1	1	9	0	0	197	196	1.28	NA	5.4	1	13	3	10	46	16	16	69	8.9	2.38	5.33	21	17	6.44	11.1	116	1.03	6.8	72	1.98	172.5	88.4	138.8	4.2	103.3	283	26	1	1	NA	2	NA
3625	1	0	NA	NA	NA	192	191	1	0	NA	NA	NA	242	242	1.14	NA	4.58	1	0	3	30	50	20	18	89	4.6	2.35	4.63	27	22	5.5	7.16	135	1.1	5.1	77	1.59	249.8	70.7	142.6	4.02	104.1	284	27	2	0	NA	2	NA
3626	1	0	NA	NA	NA	196	195	1	0	NA	NA	NA	239	238	1.05	NA	3.72	2	NA	NA	NA	47	23	19	67	6.4	2.25	3.59	27	13	5.22	12.36	138	1.29	6.8	72	0.68	285.5	70.7	139.4	4.24	100.3	280	25	2	0	NA	2	NA
3628	1	0	NA	NA	NA	189	188	1	0	NA	NA	NA	239	238	0.93	NA	6.47	1	17	3	30	45	27	35	59	4.6	2.3	6.13	28	38	6.38	31.7	209	1.2	15.4	74	3.58	291.5	44.2	140.7	2.95	96.8	282	29	2	0	NA	2	NA
3631	1	0	NA	NA	NA	187	185	1	0	NA	NA	NA	246	244	1.38	NA	4.16	2	NA	NA	NA	45	21	20	79	5	2.35	3.93	19	13	4.66	31.52	129	1.26	13.7	82	0.77	237.9	53	136.4	3.98	103.1	272	37	2	0	NA	2	NA
3633	1	0	NA	NA	NA	182	181	1	0	NA	NA	NA	248	247	1.39	NA	3.47	2	NA	NA	NA	47	13	15	67	5.4	2.43	3.39	25	10	4.83	25.97	123	1.2	12	79	0.67	249.8	61.9	137	4.12	100.1	274	32	2	0	NA	2	NA
3635	1	0	NA	NA	NA	198	198	1	0	NA	NA	NA	241	241	1.28	NA	5.87	1	18	2	NA	47	14	18	78	9.3	2.38	5.51	21	22	4.77	17.01	115	0.94	20.5	74	1.59	559.1	97.2	140.8	3.61	103.8	285	27	2	0	NA	2	NA
3640	1	0	NA	NA	NA	184	184	1	0	NA	NA	NA	238	238	1.56	NA	4.99	2	NA	NA	NA	43	23	27	62	3.9	2.38	4.76	25	58	4.77	10.57	189	1.1	8.6	80	0.7	309.3	70.7	140.6	4.36	100.5	279	37	2	0	NA	2	NA
3645	1	0	NA	NA	NA	187	187	1	0	NA	NA	NA	240	240	1.27	NA	4.24	2	NA	NA	NA	43	23	20	71	2.5	2.23	3.96	24	22	4.83	12.72	147	0.97	8.6	78	0.37	190.3	53	139.6	3.8	106.1	276	35	2	0	NA	2	NA
3649	1	0	NA	NA	NA	192	191	1	0	NA	NA	NA	241	240	1.09	NA	7.55	1	19	3	3	49	43	24	66	3.9	2.3	6.85	28	41	4.72	21.49	176	0.9	12	76	1.85	321.2	70.7	142.2	4.25	107.5	282	27	2	0	NA	2	NA
3652	1	0	NA	NA	NA	190	190	1	1	3	0	0	185	185	1.52	NA	6.1	2	NA	NA	NA	43	23	19	71	5.7	2.3	5.79	23	32	6.27	14.51	184	1.1	5.1	74	1.63	404.5	88.4	140	4.01	101.8	281	31	2	0	NA	2	NA
3655	1	0	NA	NA	NA	187	186	1	0	NA	NA	NA	246	246	1.95	NA	5.02	2	NA	NA	NA	40	15	18	45	3.9	2.33	4.89	23	14	4.83	14.69	156	1.2	3.4	78	0.52	237.9	53	135.1	3.76	102.2	269	38	2	0	NA	2	NA
3659	1	0	NA	NA	NA	199	198	1	0	NA	NA	NA	234	233	1.45	NA	4.68	1	17	1	NA	45	16	14	88	3.6	2.35	4.53	25	13	4.55	23.28	137	1	13.7	72	0.75	273.6	53	141.3	4.16	104	280	27	2	0	NA	2	NA
3661	1	0	NA	NA	NA	186	185	1	0	NA	NA	NA	230	229	1.61	NA	4.37	2	NA	NA	NA	45	16	21	58	3.9	2.45	4.16	24	18	4.44	14.87	130	1.32	12	79	0.4	249.8	61.9	136	3.97	99.8	270	34	2	0	NA	2	NA
3664	1	0	NA	NA	NA	187	186	1	1	4	0	0	218	218	1.44	NA	7.78	2	NA	NA	NA	43	20	21	78	6.8	2.33	7.6	23	49	5.33	12.72	79	1.03	5.1	69	1.63	279.6	53	136.8	4.11	101.5	276	26	2	0	NA	2	NA
3668	1	1	10	0	0	55	54	1	1	10	0	0	55	54	1.58	NA	6.18	2	NA	NA	NA	39	16	22	75	4.6	2.23	6	25	18	4.83	9.67	158	1	6.8	75	1.54	243.9	53	139.3	3.81	101.7	278	36	2	0	NA	1	NA
3677	1	0	NA	NA	NA	187	187	1	0	NA	NA	NA	241	240	1.7	NA	4.34	2	NA	NA	NA	46	12	17	49	4.3	2.28	4.37	23	13	4.39	7.88	107	1.36	10.3	72	1.16	214.1	35.4	140	4.07	105.6	278	26	2	0	NA	2	NA
3678	1	0	NA	NA	NA	189	188	1	0	NA	NA	NA	238	237	1.36	NA	5.07	1	13	3	20	44	23	21	67	4.6	2.33	4.73	26	23	4.83	13.79	160	1.13	6.8	80	1.68	297.4	44.2	140.4	4.15	102.2	280	36	2	0	NA	2	NA
3681	1	0	NA	NA	NA	191	190	1	0	NA	NA	NA	245	244	1.41	NA	2.72	2	NA	NA	NA	42	36	33	83	4.3	2.33	2.59	25	21	5.94	15.4	148	1.32	12	81	0.51	362.8	79.6	139.6	4.64	101.1	279	39	2	0	NA	1	NA
3685	1	0	NA	NA	NA	184	184	1	0	NA	NA	NA	237	237	1.34	NA	3.67	2	NA	NA	NA	46	16	21	80	3.6	2.4	3.47	24	37	4.94	20.78	151	1.23	8.6	84	0.46	267.7	61.9	141.9	4.89	101.6	281	38	2	0	NA	2	NA
3686	1	0	NA	NA	NA	193	192	1	0	NA	NA	NA	235	234	0.93	NA	5.64	2	NA	NA	NA	45	20	24	99	5	2.28	5.25	26	54	5.55	22.39	162	0.84	6.8	75	1.32	333.1	70.7	140.5	4.34	103.6	281	30	2	0	NA	2	NA
3687	1	1	10	0	0	135	134	1	1	1	0	0	136	134	1.09	NA	5.38	2	NA	NA	NA	42	11	17	81	3.6	2.4	5.09	22	25	4.72	15.04	140	1.16	5.1	74	3.6	249.8	53	137.5	4.4	103.4	273	32	1	1	NA	2	NA
3688	1	0	NA	NA	NA	194	193	1	0	NA	NA	NA	228	227	1.85	NA	6.57	2	NA	NA	NA	51	25	25	51	5	2.43	6.65	27	36	4.89	17.55	149	1.2	17.1	81	0.8	309.3	53	140.4	4.55	103	280	30	2	0	NA	2	NA
3689	1	0	NA	NA	NA	193	192	1	0	NA	NA	NA	235	234	1.23	NA	6.23	2	NA	NA	NA	46	13	20	99	3.6	2.25	5.72	28	16	5.88	7.34	151	0.87	8.6	81	1.32	303.3	88.4	142.3	3.53	104.7	283	35	2	0	NA	2	NA
3690	1	1	10	0	0	3	3	1	1	10	0	0	4	3	1.08	NA	3.9	1	18	3	9	31	29	48	92	3.6	2.3	3.8	19	156	5.77	18.09	265	0.78	13.7	110	1.36	416.4	88.4	128.9	3.86	102.3	258	79	2	0	NA	2	NA
3695	1	1	2	0	0	90	89	1	1	2	0	0	90	89	1.47	NA	4.89	2	NA	NA	NA	48	16	20	62	6.1	2.55	4.81	24	12	4.77	17.73	144	1.13	10.3	78	0.86	184.4	44.2	140.1	3.96	101.4	280	30	2	0	NA	2	NA
3697	1	0	NA	NA	NA	198	198	1	0	NA	NA	NA	229	229	0.96	NA	5.12	2	NA	NA	NA	55	20	23	84	7.1	2.4	4.73	26	17	4.89	16.84	164	1.23	22.2	81	1.12	297.4	79.6	139.2	4.18	99.5	280	26	2	0	NA	1	NA
3699	1	0	NA	NA	NA	184	183	1	0	NA	NA	NA	232	231	1.98	NA	4.01	1	16	1	NA	52	13	20	82	1.4	2.38	3.93	25	17	4.55	24.54	139	1.55	5.1	82	1.02	380.7	53	144.1	4.12	101	283	30	2	0	NA	2	NA
3702	1	1	5	1	0	152	150	1	1	5	1	0	150	148	1.03	NA	6.41	1	13	1	NA	40	15	16	124	5.7	2.43	6.52	24	24	7.44	12.9	143	1.13	5.1	72	3.34	368.8	53	142.8	4.17	106.3	288	32	2	0	NA	1	NA
3705	1	0	NA	NA	NA	186	185	1	0	NA	NA	NA	247	246	0.87	NA	3.98	2	NA	NA	NA	45	11	14	61	3.6	2.45	4.01	25	21	5.55	11.46	106	1.23	18.8	79	1.64	291.5	70.7	138.3	3.66	99.9	275	34	2	0	NA	2	NA
3709	1	0	NA	NA	NA	183	183	1	0	NA	NA	NA	246	246	1.48	NA	5.51	2	NA	NA	NA	46	19	22	44	5	2.3	5.4	27	11	4.66	21.13	119	1.07	6.8	77	1.43	196.3	35.4	142	4.89	105.3	283	31	2	0	NA	2	NA
3711	1	0	NA	NA	NA	192	191	1	0	NA	NA	NA	240	239	1.12	NA	5.15	2	NA	NA	NA	49	20	17	71	4.6	2.3	4.94	26	23	5.33	16.12	117	1.07	8.6	75	1.45	350.9	70.7	139.7	4.2	99.8	279	26	2	0	NA	2	NA
3715	1	0	NA	NA	NA	200	199	1	0	NA	NA	NA	247	246	1.97	NA	4.45	1	18	2	NA	48	15	20	65	3.6	2.28	4.29	20	8	4.66	14.33	126	1.1	17.1	77	0.7	214.1	53	139.9	3.57	100.6	277	29	2	0	NA	2	NA
3718	1	0	NA	NA	NA	185	185	1	0	NA	NA	NA	232	232	1.36	NA	6.23	2	NA	NA	NA	40	15	22	44	4.6	2.18	6.03	27	13	6.44	12	153	0.9	6.8	66	1.61	273.6	53	141.1	3.98	105.1	283	26	2	0	NA	2	NA
3720	1	0	NA	NA	NA	186	185	1	0	NA	NA	NA	246	245	1.52	NA	5.74	2	NA	NA	NA	46	19	22	97	5	2.45	5.51	25	21	4.16	25.61	155	1.39	12	81	1.02	279.6	53	142.3	3.96	101.5	283	35	2	0	NA	1	NA
3721	1	1	4	0	0	16	15	1	0	NA	NA	NA	247	246	1.74	NA	5.04	2	NA	NA	NA	45	22	24	93	6.1	2.25	4.78	23	21	5.16	23.28	162	1.26	29.1	76	0.61	285.5	53	140	3.94	103.9	281	31	2	0	NA	2	NA
3724	1	0	NA	NA	NA	200	200	1	0	NA	NA	NA	239	239	1.65	NA	4.78	2	NA	NA	NA	44	24	26	70	6.8	2.4	4.63	23	16	5	21.13	168	1.36	12	73	0.84	333.1	88.4	138.5	4.06	102.6	278	29	2	0	NA	2	NA
3725	1	0	NA	NA	NA	194	192	1	0	NA	NA	NA	245	243	1.14	NA	4.76	2	NA	NA	NA	40	24	24	64	5	2.3	4.55	23	18	5.11	12.18	207	1.07	6.8	79	0.98	309.3	61.9	140	3.88	104.9	280	39	2	0	NA	2	NA
3727	1	0	NA	NA	NA	181	181	1	0	NA	NA	NA	243	243	1.38	NA	5.2	2	NA	NA	NA	46	14	22	50	6.4	2.35	5.33	25	21	5.16	17.01	126	1.16	12	76	0.96	285.5	61.9	133.1	4.14	97.8	268	30	2	0	NA	2	NA
3729	1	0	NA	NA	NA	199	198	1	0	NA	NA	NA	248	246	0.64	NA	6.78	1	16	1	NA	51	35	29	97	4.6	2.5	6.78	25	85	5.66	15.76	127	1.1	13.7	77	5.1	458	61.9	139.8	3.91	101.8	279	26	2	0	NA	1	NA
3730	1	1	10	0	0	177	176	1	1	10	0	0	182	181	1.31	NA	6	2	NA	NA	NA	44	17	21	102	6.1	2.5	5.79	23	28	5.38	12.72	173	1.2	10.3	82	2.06	535.3	61.9	139.9	4.91	101.4	281	38	2	0	NA	2	NA
3732	1	1	2	1	1	184	184	1	0	NA	NA	NA	246	245	1.52	NA	4.81	2	NA	NA	NA	50	18	24	70	3.6	2.35	4.71	24	13	4.77	18.63	134	1.39	12	73	0.86	190.3	44.2	137.1	4.13	99.5	272	23	2	0	NA	2	NA
3737	1	1	2	0	0	118	118	1	1	2	0	0	119	118	1.7	NA	5.22	2	NA	NA	NA	42	11	23	77	6.4	2.13	4.94	27	13	4.66	17.73	206	0.84	5.1	71	1.07	422.3	141.4	141.1	3.88	102.5	283	29	2	1	NA	2	NA
3740	1	0	NA	NA	NA	200	200	1	0	NA	NA	NA	239	239	1.37	NA	4.03	1	17	3	13	44	21	27	55	4.6	2.35	3.93	25	45	5	25.97	151	0.84	13.7	75	0.8	273.6	61.9	137.6	3.94	99	275	31	2	0	NA	2	NA
3742	1	0	NA	NA	NA	187	186	1	0	NA	NA	NA	231	230	1.11	NA	6.62	2	NA	NA	NA	44	53	30	100	4.6	2.43	6.57	21	35	5.11	11.46	167	1.45	5.1	81	2.03	505.6	88.4	132.1	4.1	96.5	264	37	2	0	NA	2	NA
3743	1	0	NA	NA	NA	200	199	1	0	NA	NA	NA	232	231	1.77	NA	4.34	1	12	3	1	37	13	16	110	7.9	2.45	4.29	23	19	24.92	3.94	138	0.94	10.3	75	1.78	297.4	79.6	127.2	4.31	87.8	278	38	2	0	NA	2	NA
3747	1	0	NA	NA	NA	200	200	1	0	NA	NA	NA	248	248	1.16	NA	4.47	2	NA	NA	NA	42	20	20	81	5	2.38	4.19	22	36	5.05	14.87	121	1.23	6.8	79	1.2	386.6	53	138	4.13	102.1	276	37	2	0	NA	1	NA
3748	1	0	NA	NA	NA	187	186	1	0	NA	NA	NA	247	246	1.54	NA	6.05	1	15	3	15	41	18	17	93	5.4	2.25	5.69	21	17	5.33	11.64	123	1.16	3.4	75	4.12	249.8	53	135.6	3.99	101.3	272	34	2	0	NA	2	NA
3750	1	1	2	0	0	109	109	1	1	2	0	0	110	109	1.31	NA	6.21	1	35	3	17	44	14	18	68	7.1	2.28	6.13	25	11	5.27	17.01	133	1.1	10.3	71	1.28	309.3	70.7	140.1	4.09	103.9	282	27	2	0	NA	2	NA
3751	1	0	NA	NA	NA	198	197	1	0	NA	NA	NA	241	240	2.11	NA	5.33	2	NA	NA	NA	45	14	17	53	7.9	2.5	5.3	20	13	4.33	23.82	150	1.23	15.4	75	0.66	267.7	53	134.8	4.19	99.5	272	30	2	0	NA	1	NA
3752	1	0	NA	NA	NA	191	190	1	0	NA	NA	NA	230	229	1.22	NA	3.36	2	NA	NA	NA	45	13	19	61	2.5	2.18	3.08	24	8	4.89	3.94	142	1.2	5.1	79	0.75	214.1	53	139.6	3.97	105.6	276	34	2	0	NA	2	NA
3753	1	1	10	0	0	104	103	1	1	10	0	0	105	104	1.47	NA	6.1	2	NA	NA	NA	42	9	18	92	2.9	2.45	5.82	24	8	4.66	12.54	164	1	25.7	71	1.2	380.7	53	142.3	4.19	107.1	281	29	2	0	NA	2	NA
3755	1	0	NA	NA	NA	188	187	1	0	NA	NA	NA	229	228	1.55	NA	5.43	2	NA	NA	NA	45	25	24	117	5.7	2.33	5.35	22	12	4.77	11.64	150	1.13	5.1	78	1.8	232	35.4	141	3.84	101.8	282	33	2	0	NA	2	NA
3757	1	1	2	0	0	183	183	1	1	2	0	0	180	180	1.23	NA	5.17	2	NA	NA	NA	44	20	20	97	6.8	2.28	4.86	26	31	5.61	13.07	134	0.97	12	70	1.01	380.7	114.9	142.7	4.3	105	287	26	2	1	NA	2	NA
3760	1	0	NA	NA	NA	195	193	1	0	NA	NA	NA	246	244	1.34	NA	3.59	2	NA	NA	NA	43	11	15	64	4.6	2.15	3.54	21	18	4.5	6.45	441	0.84	5.1	85	0.69	220.1	35.4	141.2	4.07	107	281	42	2	0	NA	1	NA
3769	1	1	6	0	1	185	185	1	1	6	0	1	185	185	1.42	NA	7.14	1	20	2	NA	42	11	19	73	3.6	2.33	6.78	27	25	5.33	18.81	146	0.87	6.8	78	2.57	309.3	70.7	140.9	3.07	95.5	280	36	2	0	NA	1	NA
3770	1	0	NA	NA	NA	190	188	1	0	NA	NA	NA	245	243	1.75	NA	4.55	1	22	1	NA	41	14	20	28	2.5	2.25	4.47	22	17	4.61	17.19	129	0.81	17.1	67	0.8	160.6	44.2	137	3.66	103.3	271	26	2	0	NA	1	NA
3774	1	0	NA	NA	NA	187	186	1	0	NA	NA	NA	247	246	1.34	NA	5.38	2	NA	NA	NA	44	21	34	110	3.9	2.4	5.25	24	16	4.66	22.92	162	1.1	8.6	73	1.73	178.4	53	133.6	3.84	98.5	266	29	2	0	NA	2	NA
3780	1	1	7	1	0	114	113	1	1	10	1	0	114	114	0.89	NA	3.44	2	NA	NA	NA	48	28	33	80	8.2	2.38	3.28	25	104	4.83	38.69	189	0.94	37.6	79	0.86	481.8	79.6	136.7	3.9	97.7	276	31	2	0	NA	2	NA
3785	1	0	NA	NA	NA	189	189	1	0	NA	NA	NA	234	234	1.39	NA	4.58	2	NA	NA	NA	45	19	24	61	3.9	2.3	4.55	26	31	4.66	26.69	171	1.1	12	76	2.01	261.7	61.9	136.1	3.83	99.8	271	31	2	0	NA	2	NA
3786	1	1	2	0	0	16	15	1	1	2	0	0	17	16	1.72	NA	4.78	1	32	3	10	45	22	28	61	6.8	2.4	4.58	24	27	5.83	6.63	168	0.97	22.2	77	0.72	392.6	106.1	137.4	4.67	97.6	277	32	2	1	NA	2	NA
3792	1	0	NA	NA	NA	199	198	1	0	NA	NA	NA	239	238	1.72	NA	5.72	2	NA	NA	NA	45	14	19	87	7.5	2.33	5.46	22	30	4.33	7.7	177	1.39	8.6	84	1.22	559.1	61.9	145.1	3.73	106	291	39	2	0	NA	2	NA
3793	1	0	NA	NA	NA	189	188	1	0	NA	NA	NA	239	238	1.9	NA	5.09	2	NA	NA	NA	50	10	17	64	5	2.35	5.09	22	11	4.61	20.42	133	1.32	6.8	83	1.4	285.5	53	136.6	3.84	100.4	273	33	2	0	NA	2	NA
3797	1	0	NA	NA	NA	192	190	1	0	NA	NA	NA	229	227	1.5	NA	4.78	1	25	3	15	41	30	29	102	6.4	2.23	4.37	25	12	6.22	22.21	173	0.87	13.7	70	0.78	392.6	61.9	140.4	4.06	107.9	283	29	2	0	NA	2	NA
3798	1	1	1	0	0	105	104	1	1	1	0	0	105	104	1.06	NA	5.97	1	15	3	20	41	12	18	51	5.7	2.2	5.79	28	39	5.83	13.25	166	1.26	8.6	73	1.22	428.3	106.1	139.9	3.46	99.7	281	32	2	0	NA	2	NA
3799	1	0	NA	NA	NA	198	197	1	0	NA	NA	NA	241	240	2.17	NA	7.37	1	18	3	40	43	30	30	77	6.4	2.35	6.85	25	26	5.5	28.3	193	1.07	15.4	73	1.04	368.8	70.7	144.2	4.48	107.2	289	30	2	0	NA	2	NA
3802	1	1	2	0	1	182	181	1	1	2	0	1	181	180	1.34	NA	6.75	2	NA	NA	NA	41	31	33	132	4.6	2.25	6.67	20	29	5.05	13.61	270	0.97	12	79	1.1	517.5	79.6	139.5	3.6	104.3	278	38	2	0	NA	2	NA
3804	1	0	NA	NA	NA	197	197	1	0	NA	NA	NA	229	229	2.03	NA	6.59	2	NA	NA	NA	39	23	16	54	4.3	2.28	6.18	25	23	5.72	22.92	136	1.1	8.6	67	1.37	404.5	53	143.4	4.1	109.7	286	28	2	0	NA	2	NA
3814	1	1	10	0	0	146	145	1	1	10	0	0	145	144	1.06	NA	4.5	2	NA	NA	NA	40	14	18	53	12.1	2.45	4.22	26	44	5.27	13.79	118	1.1	5.1	71	4.51	618.6	123.8	138.9	4.68	99.9	285	31	2	1	NA	2	NA
3815	1	0	NA	NA	NA	191	190	1	0	NA	NA	NA	235	234	0.96	NA	4.6	1	18	3	5	47	41	79	69	4.3	2.38	4.4	21	48	5.11	4.3	165	1.16	5.1	81	1.94	315.2	44.2	139.6	4.09	104.2	278	34	2	0	NA	2	NA
3816	1	0	NA	NA	NA	191	190	1	0	NA	NA	NA	248	248	1.17	NA	6.34	2	NA	NA	NA	45	41	30	89	5.4	2.45	6.15	25	129	5.22	17.91	154	1.03	6.8	81	1.19	392.6	70.7	140.1	4.95	104	280	36	2	0	NA	2	NA
3819	1	0	NA	NA	NA	181	179	1	0	NA	NA	NA	234	232	1.36	NA	3.62	1	16	2	NA	46	30	20	64	5.4	2.4	3.54	22	64	4.83	12.9	165	1.26	8.6	76	0.61	190.3	35.4	140.8	3.57	103.6	281	30	2	0	NA	2	NA
3825	1	0	NA	NA	NA	188	186	1	0	NA	NA	NA	230	229	1.17	NA	5.33	2	NA	NA	NA	46	51	31	128	3.9	2.35	5.12	21	38	4.72	8.42	130	1.23	6.8	79	2.1	327.1	44.2	137.3	3.74	102.2	273	33	2	0	NA	2	NA
3829	1	1	10	0	0	157	157	1	1	1	0	0	151	151	1.7	NA	6.78	2	NA	NA	NA	42	17	23	77	8.2	2.33	6.59	25	17	5.61	11.1	235	1.1	10.3	76	1.06	285.5	70.7	137.5	3.91	98.1	279	34	2	0	NA	2	NA
3835	1	0	NA	NA	NA	197	196	1	0	NA	NA	NA	242	241	0.89	NA	5.87	1	16	1	NA	43	21	22	117	3.9	2.35	5.77	24	33	6.22	12.18	168	1.13	8.6	76	1.36	404.5	88.4	142	3.78	103.8	283	33	2	0	NA	2	NA
3840	1	1	2	0	0	40	39	1	1	2	0	0	40	39	1.23	NA	6.41	1	17	3	2	46	22	23	71	3.6	2.35	6.15	26	24	5.66	16.3	151	1.07	6.8	71	1.61	446.1	70.7	140.9	4.52	103.6	280	25	2	0	NA	2	NA
3841	1	0	NA	NA	NA	193	192	1	0	NA	NA	NA	235	234	1.34	NA	4.91	1	10	1	NA	48	36	32	83	4.6	2.38	4.58	23	29	5.83	14.33	155	0.94	13.7	79	1.52	327.1	61.9	141.9	3.73	102.1	283	31	2	0	NA	2	NA
3849	1	1	6	0	0	65	64	1	1	6	0	0	66	65	1.52	NA	6.65	1	39	3	40	42	14	19	78	5.7	2.3	6.67	25	12	5.55	19.16	197	1.29	15.4	72	1.78	261.7	44.2	141.1	4.36	99.7	283	30	2	0	NA	2	NA
3852	1	0	NA	NA	NA	189	187	1	0	NA	NA	NA	234	232	0.89	NA	4.45	1	13	3	24	45	38	25	60	6.1	2.3	4.42	24	23	5.83	11.46	139	1.13	10.3	72	0.9	315.2	61.9	138.7	4.36	102.4	279	27	2	0	NA	2	NA
3856	1	0	NA	NA	NA	187	187	1	0	NA	NA	NA	235	234	1.62	NA	4.37	1	38	1	NA	41	11	11	56	4.3	2.3	4.16	22	13	4.83	3.94	113	0.87	8.6	71	0.9	178.4	44.2	139.3	3.48	104.7	277	30	2	0	NA	2	NA
3870	1	0	NA	NA	NA	199	199	1	0	NA	NA	NA	248	247	0.87	NA	5.87	1	18	3	12	45	56	51	106	5	2.43	5.64	24	86	4.77	13.25	168	1.16	8.6	86	1.77	582.9	88.4	142.6	3.35	101.6	284	41	2	0	NA	2	NA
3878	1	0	NA	NA	NA	187	186	1	0	NA	NA	NA	235	234	1.17	NA	5.66	2	NA	NA	NA	46	14	20	71	4.6	2.33	5.17	24	17	4.72	8.24	130	1.2	5.1	79	1.38	226	53	136.4	3.83	99	272	33	2	0	NA	2	NA
3880	1	0	NA	NA	NA	194	194	1	0	NA	NA	NA	242	242	1.06	NA	10.24	1	20	3	16	43	23	25	50	3.6	2.33	7.29	21	20	4.89	12.72	210	1.23	8.6	72	1.68	279.6	70.7	137.4	3.8	105.4	273	29	2	0	NA	1	NA
3884	1	0	NA	NA	NA	184	184	1	1	1	0	0	233	233	0.78	NA	5.3	1	15	2	NA	42	9	12	103	2.1	2.35	5.17	27	24	6.55	12.54	124	1.1	6.8	74	2.11	243.9	53	144.8	4.03	106	287	32	2	0	NA	2	NA
3886	1	1	4	0	0	86	85	1	1	4	0	0	86	85	1.76	NA	4.94	1	18	3	10	42	17	17	70	19.6	2.33	4.91	21	17	10.27	16.48	219	1.94	8.6	74	1.24	321.2	733.7	137.7	5.02	96	295	32	1	1	NA	2	NA
3888	1	1	10	0	0	138	136	1	1	1	0	0	138	136	1.14	NA	5.48	1	10	3	16	42	17	19	44	9.6	2.25	5.35	22	10	5.11	12	182	0.9	12	70	1.3	452	88.4	134.9	4.47	102	275	28	2	0	NA	2	NA
3889	1	0	NA	NA	NA	183	182	1	1	10	0	0	199	198	1.28	NA	4.94	2	NA	NA	NA	46	16	12	90	6.4	2.45	4.89	25	10	5.44	22.03	126	0.97	17.1	78	0.97	291.5	70.7	142.8	4.43	104	286	32	2	0	NA	2	NA
3890	1	0	NA	NA	NA	201	200	1	1	10	0	0	236	236	1.41	NA	6.62	1	0	3	15	43	12	21	66	4.6	2.23	6.41	23	15	4.89	16.12	160	1.2	6.8	75	1.74	202.2	70.7	138	4.06	100.6	275	32	2	0	NA	2	NA
3892	1	1	2	0	0	121	120	1	0	NA	NA	NA	239	239	1	NA	5.9	2	NA	NA	NA	46	33	22	71	4.6	2.45	5.53	25	29	5.27	16.48	139	0.84	8.6	81	2.57	368.8	70.7	143.8	4.02	102.8	286	35	2	0	NA	2	NA
3893	1	0	NA	NA	NA	200	199	1	0	NA	NA	NA	239	238	1.08	NA	5.38	1	16	3	20	42	79	36	85	4.3	2.33	5.4	21	83	6	16.84	185	0.9	6.8	74	1.81	475.8	53	135.2	4.56	100.4	271	32	2	0	NA	2	NA
3894	1	1	10	1	1	117	116	1	1	10	1	1	117	116	1.31	NA	4.99	2	NA	NA	NA	43	6	18	52	19.6	2.5	4.81	22	10	4.77	13.97	175	1.26	12	79	1.26	303.3	1043.1	140.9	5.03	100	295	36	1	1	NA	1	NA
3897	1	1	2	0	0	62	62	1	1	2	0	0	63	62	1.29	NA	5.66	2	NA	NA	NA	46	62	42	93	5	2.3	5.53	26	21	4.89	13.61	180	1.07	8.6	78	2.06	255.8	35.4	139.3	4.31	102.3	278	32	1	1	NA	2	NA
3902	1	1	4	0	0	152	151	1	0	NA	NA	NA	243	242	1.39	NA	4.09	2	NA	NA	NA	45	20	23	72	6.8	2.43	3.72	21	25	4.39	6.45	145	0.97	5.1	82	0.78	374.7	53	137.3	3.51	102.2	276	37	2	0	NA	2	NA
3903	1	0	NA	NA	NA	198	198	1	0	NA	NA	NA	229	229	0.78	NA	5.72	1	17	3	3	45	184	133	116	4.6	2.28	5.4	20	33	18.93	15.76	226	0.94	12	80	3.58	232	35.4	137	4.19	103.1	287	35	1	1	NA	1	NA
3908	1	0	NA	NA	NA	193	192	1	0	NA	NA	NA	229	228	0.96	NA	7.21	2	NA	NA	NA	44	46	35	116	5.4	2.25	7.01	24	48	4.77	12	175	1.13	8.6	77	6.12	249.8	44.2	138.9	3.93	102.5	277	33	2	0	NA	2	NA
3909	1	1	8	1	0	61	60	1	1	8	1	0	61	60	1.12	NA	7.09	2	NA	NA	NA	42	11	23	80	3.9	2.4	6.78	21	13	5.55	15.04	194	1.26	34.2	76	1.38	220.1	53	140.1	4.22	100.8	279	34	2	0	NA	2	NA
3910	1	1	2	0	0	186	185	1	1	2	0	0	185	184	1.25	NA	2.9	2	NA	NA	NA	41	16	16	66	2.9	2.25	2.82	22	14	4.39	29.19	112	1.32	10.3	75	0.73	172.5	53	140.2	3.84	105.2	277	34	2	0	NA	1	NA
3911	1	0	NA	NA	NA	185	185	1	0	NA	NA	NA	232	232	1.14	NA	6.05	2	NA	NA	NA	45	29	26	69	4.6	2.2	5.95	28	27	4.89	20.6	157	0.94	23.9	73	1.19	321.2	79.6	141	4.29	104.6	281	28	2	0	NA	2	NA
3914	1	1	2	0	0	162	161	1	1	2	0	0	169	169	1.67	NA	6.36	1	19	1	NA	46	14	21	81	3.9	2.4	6.21	20	24	4.55	13.25	126	1.03	10.3	72	0.96	249.8	61.9	136.6	4.51	98.5	272	26	2	0	NA	2	NA
3915	1	0	NA	NA	NA	191	191	1	0	NA	NA	NA	246	245	1.5	NA	5.79	1	0	3	30	38	20	18	63	5.7	2.35	5.53	24	9	5.16	15.4	118	0.94	6.8	78	2.73	345	61.9	133.9	3.67	97.5	269	40	2	0	NA	2	NA
3919	1	0	NA	NA	NA	197	195	1	0	NA	NA	NA	243	241	1.34	NA	4.84	1	16	3	5	46	22	21	78	5.7	2.38	4.71	25	13	4.83	15.04	159	0.81	10.3	73	1.17	333.1	70.7	143.1	4.15	103.3	286	27	2	0	NA	2	NA
3920	1	1	2	0	0	28	28	1	1	2	0	0	29	28	1.69	NA	4.84	1	22	3	20	47	14	21	63	8.2	2.48	4.47	26	13	5.72	19.16	117	1.13	17.1	84	0.93	356.9	97.2	140.9	3.84	100.5	285	37	2	0	NA	2	NA
3921	1	0	NA	NA	NA	181	180	1	0	NA	NA	NA	245	244	0.96	NA	5.79	2	NA	NA	NA	47	28	22	62	5.4	2.28	5.77	23	15	5.22	10.75	140	1.13	6.8	78	1.41	487.7	70.7	139.6	4.3	102.7	279	31	2	0	NA	2	NA
3923	1	1	1	0	1	139	138	1	1	1	0	1	139	138	0.98	NA	5.69	1	45	3	20	49	22	23	84	5.4	2.4	5.4	28	28	4.39	10.93	222	1.1	8.6	77	2.74	398.5	44.2	137.6	3.57	98.4	275	28	2	0	NA	1	NA
3924	1	1	3	0	0	44	43	1	1	3	0	0	45	44	1.59	NA	4.71	1	26	2	NA	47	17	24	172	8.6	2.43	4.53	24	53	7.16	9.31	124	1.07	8.6	83	1.01	309.3	79.6	141.7	5.1	101.2	288	36	2	0	NA	2	NA
3925	1	1	8	0	0	22	22	1	1	8	0	0	23	22	0.85	NA	4.32	1	12	3	4	37	14	14	77	4.6	2.43	4.29	36	19	7.16	17.91	169	1.07	10.3	71	1.06	368.8	44.2	139.2	3.92	86.1	280	34	2	0	NA	2	NA
3926	1	0	NA	NA	NA	184	184	1	0	NA	NA	NA	239	239	0.85	NA	3.26	2	NA	NA	NA	44	116	76	142	3.9	2.4	3.15	22	92	5.22	9.31	189	1.13	6.8	79	2.28	267.7	35.4	135.8	4	98.8	271	35	2	0	NA	2	NA
3930	1	1	2	0	0	163	162	1	1	2	0	0	162	161	0.83	NA	4.55	1	0	3	50	38	18	21	63	6.4	2.2	4.34	26	20	6.77	8.24	148	1.39	6.8	73	2.66	452	88.4	143	4.04	105	288	35	2	0	NA	2	NA
3935	1	0	NA	NA	NA	190	189	1	0	NA	NA	NA	249	248	1.59	NA	6.88	2	NA	NA	NA	44	37	35	100	4.6	2.4	6.75	22	56	5.33	8.78	179	1.16	5.1	77	2.19	356.9	53	140.2	4.29	102	280	33	2	0	NA	2	NA
3936	1	0	NA	NA	NA	201	201	1	0	NA	NA	NA	243	243	1.51	NA	5.33	2	NA	NA	NA	47	21	23	78	3.6	2.33	5.09	27	21	4.77	7.7	150	1.23	10.3	69	0.88	220.1	44.2	144.7	3.72	106.7	286	22	2	0	NA	1	NA
3937	1	0	NA	NA	NA	182	181	1	1	1	0	0	207	207	0.69	NA	5.72	1	13	3	6	42	39	29	84	4.6	2.2	5.69	25	52	6.83	16.66	139	1.07	8.6	73	4.8	446.1	70.7	141	4.47	102.7	283	31	2	0	NA	2	NA
3942	1	0	NA	NA	NA	197	196	1	0	NA	NA	NA	248	247	1.84	NA	5.07	1	16	1	NA	43	12	22	69	4.6	2.25	4.97	22	11	4.55	15.04	140	1.07	6.8	72	1.11	178.4	53	137.2	4.2	102.9	273	29	2	0	NA	2	NA
3943	1	1	4	0	0	192	192	1	0	NA	NA	NA	238	237	0.84	NA	5.2	1	18	3	10	49	26	17	110	4.3	2.48	5.07	22	27	4.94	26.51	137	1.07	13.7	78	1.65	374.7	61.9	139.9	4.49	104	278	29	2	0	NA	2	NA
3945	1	0	NA	NA	NA	195	194	1	0	NA	NA	NA	245	244	0.78	NA	5.22	2	NA	NA	NA	43	19	21	133	5.4	2.38	5.17	23	20	5.38	8.78	128	1.13	5.1	76	2.1	273.6	44.2	144.9	3.98	104.6	289	33	2	0	NA	2	NA
3946	1	0	NA	NA	NA	182	181	1	0	NA	NA	NA	247	246	1.7	NA	5.07	1	19	3	5	44	17	20	99	7.9	2.33	5.12	20	29	4.77	3.22	140	1.2	5.1	81	0.98	321.2	53	140.9	4.4	106.5	291	37	2	0	NA	2	NA
3949	1	0	NA	NA	NA	200	199	1	0	NA	NA	NA	239	238	1.42	NA	5.53	2	NA	NA	NA	43	18	17	87	3.6	2.35	5.35	21	23	5.33	13.43	149	0.94	8.6	76	0.86	237.9	53	134	3.92	102.5	267	33	2	0	NA	2	NA
3954	1	0	NA	NA	NA	183	183	1	0	NA	NA	NA	246	246	1.78	NA	5.4	1	28	1	NA	44	42	25	70	5.4	2.13	5.25	26	51	4.39	25.25	143	1.07	10.3	66	2.31	315.2	44.2	141.6	4.77	104.2	282	22	2	0	NA	2	NA
3955	1	0	NA	NA	NA	198	197	1	1	6	0	0	230	229	2.34	NA	6.49	2	NA	NA	NA	40	16	27	124	3.2	2.25	6.23	24	194	4.66	15.76	199	1.2	3.4	73	1.54	237.9	44.2	136.9	4.26	97.9	272	33	2	0	NA	2	NA
3956	1	0	NA	NA	NA	197	196	1	0	NA	NA	NA	237	236	1.12	NA	4.73	1	18	1	NA	45	19	14	96	6.8	2.4	4.63	24	21	4.89	8.96	128	1.39	6.8	71	1.72	345	61.9	141.9	4.45	104.4	285	26	2	0	NA	2	NA
3959	1	0	NA	NA	NA	190	189	1	0	NA	NA	NA	245	244	1.34	NA	5.66	2	NA	NA	NA	43	13	16	77	3.9	2.33	5.28	23	19	5.16	19.16	165	0.97	6.8	74	1.19	261.7	70.7	133.9	3.89	98.4	267	31	2	0	NA	2	NA
3960	1	1	10	0	0	93	92	1	1	1	0	0	93	92	1.2	NA	6.96	2	NA	NA	NA	39	21	15	75	9.6	2.35	6.62	29	48	15.54	11.46	172	1.16	8.6	70	4.61	327.1	97.2	139	3.85	94.7	293	31	2	0	NA	1	NA
3963	1	0	NA	NA	NA	195	194	1	0	NA	NA	NA	247	246	0.89	NA	4.6	2	NA	NA	NA	42	58	27	74	4.3	2.3	4.47	24	23	4.89	11.28	210	0.97	6.8	71	0.96	410.4	70.7	141	3.75	105.4	280	29	2	0	NA	2	NA
3965	1	0	NA	NA	NA	183	182	1	0	NA	NA	NA	237	236	1.06	NA	4.76	1	14	1	NA	47	51	29	105	3.9	2.45	4.68	20	48	4.16	22.57	184	1.13	12	75	1.04	321.2	61.9	143.2	4.08	105.3	283	28	2	0	NA	2	NA
3966	1	0	NA	NA	NA	185	185	1	0	NA	NA	NA	240	240	1.87	NA	4.32	2	NA	NA	NA	45	18	24	33	6.1	2.25	4.16	23	9	5.22	8.24	133	1.29	13.7	71	0.44	226	53	141.5	3.99	109.8	283	26	2	0	NA	1	NA
3967	1	1	2	0	0	187	185	1	1	2	0	0	172	170	1.22	NA	4.71	1	18	3	10	42	28	24	50	5	2.38	4.65	23	55	4.72	19.7	129	1.16	10.3	71	1.42	475.8	88.4	140.9	3.77	101.9	281	29	2	0	NA	2	NA
3973	1	0	NA	NA	NA	200	200	1	0	NA	NA	NA	247	247	1.51	NA	4.14	1	27	3	1	42	19	23	95	4.6	2.3	4.09	23	27	4.39	8.06	139	1.13	8.6	75	1.24	404.5	61.9	135.2	3.78	99.9	270	33	2	0	NA	2	NA
3976	1	0	NA	NA	NA	191	190	1	0	NA	NA	NA	245	244	0.98	NA	5.07	1	16	3	3	47	100	45	90	3.2	2.48	4.81	25	424	4.44	22.92	107	1.52	13.7	78	2.02	469.9	88.4	139.9	3.94	99	277	31	2	0	NA	2	NA
3977	1	0	NA	NA	NA	183	182	1	0	NA	NA	NA	246	245	0.84	NA	4.86	2	NA	NA	NA	48	37	33	88	4.3	2.33	4.65	24	24	4.94	25.79	155	0.94	12	74	1.49	392.6	79.6	140.4	4.48	104	279	26	2	0	NA	2	NA
3981	1	1	10	0	0	126	126	1	1	10	0	0	127	126	1.03	NA	5.3	1	20	3	46	45	16	20	105	7.5	2.43	5.22	24	29	4.77	9.67	172	1.26	10.3	72	3.13	458	79.6	139.3	3.96	101.6	280	27	2	1	NA	2	NA
3983	1	0	NA	NA	NA	191	190	1	0	NA	NA	NA	245	243	2	NA	5.46	2	NA	NA	NA	49	27	22	88	6.1	2.53	5.22	25	36	4.83	16.48	168	1.16	12	82	0.9	297.4	88.4	135.7	4.84	97.5	272	33	2	0	NA	2	NA
3984	1	1	4	0	0	59	60	1	1	4	0	0	60	60	1.18	NA	6.41	1	10	1	NA	43	32	18	93	4.3	2.28	5.97	24	33	6.05	9.31	121	1.26	5.1	68	3.06	350.9	79.6	138.4	4.55	105.5	277	25	2	0	NA	2	NA
3985	1	1	10	0	0	134	133	1	1	1	0	0	122	121	1.17	NA	4.63	2	NA	NA	NA	45	16	19	99	5.7	2.35	4.63	29	21	7.77	16.3	187	1.13	15.4	72	0.58	398.5	79.6	137.8	4.11	97	279	27	2	0	NA	2	NA
3986	1	0	NA	NA	NA	197	196	1	0	NA	NA	NA	241	240	1.25	NA	4.6	2	NA	NA	NA	46	25	27	63	4.3	2.5	4.37	25	20	4.66	24	135	1	47.9	82	0.58	404.5	61.9	136.5	3.69	99.8	272	36	2	0	NA	1	NA
3989	1	0	NA	NA	NA	198	197	1	0	NA	NA	NA	247	246	0.75	NA	6.36	1	17	3	25	41	19	19	141	5	2.28	5.97	24	16	6.16	13.97	152	0.9	12	71	4.89	362.8	61.9	139.6	4.18	103.3	280	30	2	0	NA	2	NA
3990	1	1	10	0	0	90	90	1	1	10	0	0	91	91	0.86	NA	5.74	1	14	3	10	41	52	31	75	6.1	2.23	5.69	26	71	6.11	21.31	133	0.9	13.7	72	1.51	481.8	106.1	141.3	4.49	103.1	284	31	2	1	NA	2	NA
3991	1	1	8	0	0	117	116	1	1	8	0	0	117	117	0.98	NA	3.96	1	16	3	10	41	25	29	134	5	2.45	3.88	25	47	7.94	21.49	134	1.23	8.6	77	2.3	446.1	61.9	144.7	4.33	105.7	291	36	2	0	NA	1	NA
3992	1	0	NA	NA	NA	181	179	1	0	NA	NA	NA	243	242	1.25	NA	5.66	2	NA	NA	NA	50	34	30	102	5	2.25	5.92	20	20	5.38	20.42	138	1.32	6.8	80	1.4	285.5	79.6	143.9	4.13	107.4	287	30	2	0	NA	2	NA
3993	1	0	NA	NA	NA	180	179	1	0	NA	NA	NA	242	241	1.36	NA	6.65	1	18	3	15	46	24	27	69	6.1	2.35	6.28	25	11	4.61	16.48	152	1.03	8.6	73	0.95	350.9	97.2	139.4	4.39	105.8	279	27	2	0	NA	2	NA
3995	1	0	NA	NA	NA	199	198	1	0	NA	NA	NA	245	244	1.71	NA	6.36	2	NA	NA	NA	42	12	15	54	3.9	2.35	6.03	26	10	4.83	23.28	140	1.1	10.3	68	1.95	261.7	70.7	140.4	3.68	102	279	26	2	0	NA	2	NA
3999	1	1	10	0	0	103	103	1	1	10	0	0	103	103	1.17	NA	5.74	1	8	3	21	45	20	22	72	3.9	2.25	5.74	25	50	4.55	14.87	181	0.81	6.8	78	2.98	410.4	61.9	135.4	3.4	94.8	269	33	2	0	NA	2	NA
4000	1	0	NA	NA	NA	190	189	1	0	NA	NA	NA	245	244	1.16	NA	4.55	1	16	3	33	43	25	20	72	5.4	2.3	4.4	23	25	5.11	15.76	138	1.07	6.8	72	1.11	255.8	61.9	140.6	3.91	101.8	281	29	2	0	NA	1	NA
4003	1	0	NA	NA	NA	188	188	1	0	NA	NA	NA	230	230	0.82	NA	6.03	1	19	1	NA	39	1163	827	271	5.7	2.4	5.87	22	234	3.89	36.72	259	1.16	32.5	94	1.99	458	97.2	135.5	3.98	100.7	271	55	2	0	NA	2	NA
4007	1	0	NA	NA	NA	184	183	1	0	NA	NA	NA	243	242	0.97	NA	5.02	2	NA	NA	NA	46	23	24	74	5.4	2.48	4.73	24	31	5.38	15.76	130	1.29	15.4	80	1.39	428.3	88.4	134.5	3.71	96.6	270	34	2	0	NA	1	NA
4010	1	0	NA	NA	NA	182	181	1	1	1	0	0	230	229	1.17	NA	5.3	2	NA	NA	NA	40	24	23	114	10	2.33	5.28	26	26	5.44	12.36	172	1.1	6.8	75	2.09	249.8	79.6	140.3	3.97	101.4	285	35	2	0	NA	2	NA
4011	1	1	1	1	1	123	122	1	1	1	1	1	123	122	0.87	NA	4.97	2	NA	NA	NA	43	37	26	69	6.1	2.35	4.71	22	21	4.83	13.61	131	0.97	5.1	74	2.11	255.8	44.2	139.2	4.24	104.5	279	31	2	0	NA	1	NA
4013	1	0	NA	NA	NA	187	186	1	0	NA	NA	NA	235	234	1.59	NA	6.31	2	NA	NA	NA	47	13	19	62	7.1	2.33	6.23	24	11	4.77	18.27	148	1.1	8.6	79	0.78	261.7	44.2	138.4	4.11	103.6	278	32	2	0	NA	2	NA
4015	1	0	NA	NA	NA	181	180	1	0	NA	NA	NA	240	239	1.14	NA	5.79	2	NA	NA	NA	44	26	22	121	3.6	2.35	5.72	24	38	5.5	10.39	159	1.2	3.4	79	1.01	315.2	70.7	139.8	4.31	107.2	278	35	2	0	NA	2	NA
4016	1	1	4	0	0	68	67	1	1	4	0	0	68	67	1.98	NA	4.97	1	16	1	NA	49	25	17	44	4.3	2.5	4.78	25	54	4.44	17.19	142	1.13	6.8	76	0.61	511.5	61.9	137	4.24	99.2	273	27	2	0	NA	2	NA
4020	1	0	NA	NA	NA	182	181	1	0	NA	NA	NA	233	232	1.5	NA	5.28	1	25	3	32	40	21	20	112	5.7	2.28	5.09	23	23	5.55	12.72	207	0.9	8.6	71	2.48	356.9	44.2	139	4.62	102.6	279	31	2	0	NA	2	NA
4022	1	0	NA	NA	NA	185	184	1	0	NA	NA	NA	230	229	1.2	NA	4.14	1	10	1	NA	47	91	72	147	3.2	2.35	3.98	22	53	6.5	28.12	163	0.97	13.7	86	0.71	297.4	53	137.3	4.33	103.6	274	39	2	0	NA	1	NA
4027	1	1	3	1	0	169	168	1	1	3	1	0	170	169	0.74	NA	5.43	1	12	1	NA	47	28	19	56	3.2	2.43	5.22	23	24	5.16	10.21	143	1.07	5.1	75	2	410.4	53	143.3	4.28	106.9	284	28	2	0	NA	2	NA
4029	1	0	NA	NA	NA	201	200	1	0	NA	NA	NA	244	243	1.52	NA	3.59	1	22	3	12	46	26	29	84	7.1	2.23	3.57	25	24	4.5	14.69	169	1.1	6.8	73	0.52	232	53	138.8	3.71	103.7	279	27	2	0	NA	2	NA
4032	1	0	NA	NA	NA	185	184	1	1	1	0	0	222	221	1.25	NA	4.63	2	NA	NA	NA	40	18	19	97	8.6	2.28	4.65	26	14	5.16	16.66	204	1.39	17.1	72	1.08	226	61.9	143	4.24	103.1	289	32	1	1	NA	2	NA
4033	1	1	10	0	0	125	124	1	1	1	0	0	125	124	0.8	NA	4.58	2	NA	NA	NA	43	20	24	102	6.1	2.25	4.65	22	35	7.16	6.09	166	0.68	5.1	81	2.31	475.8	88.4	142	4.04	105.7	286	38	2	0	NA	2	NA
4037	1	1	1	0	0	178	178	1	1	1	0	0	178	177	1.2	NA	5.09	1	18	2	NA	46	18	16	104	4.6	2.48	4.71	23	18	8.38	15.58	129	1.16	5.1	81	2.31	232	44.2	139.7	4.38	101.7	282	35	2	0	NA	2	NA
4038	1	0	NA	NA	NA	182	181	1	1	2	0	0	205	204	0.98	NA	4.6	1	18	3	25	44	25	26	106	5	2.2	4.29	22	7	5.05	14.51	188	1.13	10.3	72	1.26	547.2	61.9	141.9	4.4	106	283	28	2	0	NA	2	NA
4042	1	0	NA	NA	NA	200	199	1	0	NA	NA	NA	230	229	1.31	NA	6.93	2	NA	NA	NA	44	42	26	73	7.5	2.4	6.67	20	42	5.44	16.3	158	1.26	10.3	77	3.03	416.4	70.7	141.2	4.22	104.3	285	33	2	0	NA	2	NA
4045	1	1	2	0	0	65	63	1	1	2	0	0	65	63	1.2	NA	4.6	1	13	3	20	45	22	29	66	7.1	2.35	4.45	27	21	5.22	6.63	371	1.2	6.8	68	1.36	469.9	79.6	139	4.82	96	280	23	2	0	NA	2	NA
4048	1	0	NA	NA	NA	200	199	1	0	NA	NA	NA	247	246	1.77	NA	5.2	2	NA	NA	NA	48	15	19	61	5	2.35	4.97	23	13	4.89	16.12	115	1.1	12	78	0.86	190.3	44.2	140.1	3.49	100.3	279	30	2	0	NA	2	NA
4049	1	1	10	0	1	34	34	1	1	1	0	1	35	34	0.82	NA	6.1	1	20	3	60	44	17	30	76	7.1	2.33	5.87	27	13	6.16	8.96	180	1.13	6.8	87	2.12	339	88.4	136.9	5.06	97.5	277	43	2	0	NA	2	NA
4050	1	0	NA	NA	NA	181	180	1	0	NA	NA	NA	242	241	1.11	NA	4.19	2	NA	NA	NA	42	50	60	83	6.8	2.43	3.88	24	14	5.05	14.87	221	1.23	8.6	76	0.34	321.2	97.2	145	4.51	112.3	291	34	2	0	NA	2	NA
4051	1	0	NA	NA	NA	182	181	1	0	NA	NA	NA	249	248	0.8	NA	5.97	2	NA	NA	NA	44	18	17	71	6.1	2.4	5.79	22	18	4.55	9.31	116	1.26	12	74	4	386.6	97.2	143.3	4.64	106.2	286	30	2	0	NA	2	NA
4053	1	0	NA	NA	NA	196	196	1	0	NA	NA	NA	236	236	1.01	NA	4.37	1	14	3	12	44	35	24	80	5	2.38	4.4	22	37	4.83	14.87	132	1.03	5.1	75	1.07	261.7	61.9	140	3.89	103.1	287	31	2	0	NA	2	NA
4054	1	0	NA	NA	NA	190	189	1	0	NA	NA	NA	245	244	1.03	NA	4.84	1	16	2	NA	47	21	24	102	5.7	2.43	4.58	24	22	4.72	26.15	133	1.32	12	77	1.38	553.2	97.2	138.1	4.11	100.2	276	30	2	0	NA	2	NA
4058	1	0	NA	NA	NA	193	192	1	1	10	0	0	234	233	1.39	NA	4.14	1	45	1	NA	45	12	20	76	4.3	2.23	3.93	29	17	4.61	11.1	139	1.36	6.8	71	1.37	190.3	61.9	143.4	3.93	102.3	285	26	2	0	NA	2	NA
4066	1	0	NA	NA	NA	187	186	1	0	NA	NA	NA	235	234	1.6	NA	4.42	1	22	1	NA	47	34	25	66	3.6	2.28	4.37	23	94	5.05	17.19	145	1.26	8.6	74	0.64	243.9	70.7	141.7	4.44	103	281	27	2	0	NA	2	NA
4069	1	0	NA	NA	NA	184	183	1	0	NA	NA	NA	237	236	0.95	NA	4.5	1	20	3	4	48	73	34	108	4.6	2.13	4.19	25	49	5.16	15.58	136	1.29	10.3	79	2.28	404.5	53	137.8	3.87	97.9	275	31	2	0	NA	2	NA
4071	1	0	NA	NA	NA	184	183	1	0	NA	NA	NA	230	229	0.95	NA	4.97	2	NA	NA	NA	50	35	25	87	7.1	2.4	4.97	20	26	4.77	17.55	141	1.45	13.7	77	2.01	386.6	79.6	140	3.95	102	281	27	2	0	NA	2	NA
4074	1	0	NA	NA	NA	194	193	1	0	NA	NA	NA	230	230	1.47	NA	6.9	1	21	2	NA	45	14	13	107	4.3	2.6	6.54	26	34	21.82	16.48	103	1.32	10.3	83	1.81	249.8	53	136.9	4.67	94.1	290	38	2	0	NA	2	NA
4075	1	0	NA	NA	NA	200	199	1	0	NA	NA	NA	247	246	1.21	NA	5.95	2	NA	NA	NA	44	16	20	96	6.4	2.33	5.92	18	35	5.72	18.98	129	0.94	15.4	76	2.13	315.2	44.2	136.5	4.03	103.3	275	32	2	0	NA	2	NA
4076	1	0	NA	NA	NA	200	199	1	0	NA	NA	NA	247	246	1.34	NA	4.27	1	14	3	4	49	26	26	155	5	2.38	4.16	22	76	5.33	18.45	169	1.16	6.8	81	1.15	345	88.4	139.3	4.75	104.1	284	32	2	0	NA	2	NA
4078	1	0	NA	NA	NA	188	186	1	1	7	1	1	216	214	0.75	NA	4.34	1	12	3	44	45	23	24	75	3.9	2.18	4.22	30	25	6.61	17.91	161	0.94	13.7	72	2.46	339	61.9	142.3	3.85	101.6	284	27	2	0	NA	2	NA
4079	1	0	NA	NA	NA	190	188	1	0	NA	NA	NA	232	231	0.83	NA	5.04	2	NA	NA	NA	46	45	29	85	6.4	2.4	4.81	23	30	5.27	15.76	158	1.1	10.3	76	1.77	422.3	79.6	137.9	4.44	100.4	277	30	2	0	NA	2	NA
4083	1	1	10	1	0	32	31	1	1	10	1	0	32	32	0.5	NA	5.82	1	25	1	NA	41	147	129	236	5.7	2.48	5.4	24	464	18.6	28.48	231	1.23	39.3	96	11.6	416.4	70.7	129.9	4.84	92.4	275	55	1	1	NA	2	NA
4088	1	0	NA	NA	NA	181	180	1	0	NA	NA	NA	242	241	1.52	NA	4.01	1	21	3	20	46	25	23	133	7.5	2.35	3.9	24	19	5	7.52	139	1.03	8.6	73	0.53	315.2	70.7	140	4.13	102.1	282	27	2	0	NA	2	NA
4090	1	0	NA	NA	NA	198	197	1	0	NA	NA	NA	239	238	1.95	NA	4.94	1	18	1	NA	37	58	77	184	3.9	2.25	4.81	22	239	5.44	5.73	163	1.07	6.8	83	0.76	237.9	44.2	135.2	4.21	100.5	270	46	2	0	NA	2	NA
4092	1	0	NA	NA	NA	187	185	1	0	NA	NA	NA	235	234	1.45	NA	6.15	1	18	3	12	51	39	35	63	2.5	2.4	5.9	29	45	5.05	12.36	168	1.29	10.3	79	1.4	386.6	79.6	139.8	4.05	95.3	277	28	2	0	NA	2	NA
4094	1	0	NA	NA	NA	194	193	1	0	NA	NA	NA	229	227	1.31	NA	3.88	1	23	3	12	45	16	19	41	5.4	2.2	4.99	24	18	5.33	17.91	122	1.1	30.8	73	1.23	315.2	70.7	141.3	4.45	107.8	283	28	2	0	NA	1	NA
4096	1	0	NA	NA	NA	198	197	1	0	NA	NA	NA	241	241	1.45	NA	5.07	1	33	3	50	45	18	19	89	5.7	2.4	4.86	23	23	5.33	16.84	145	0.94	8.6	75	0.54	315.2	70.7	140.5	4.04	104.1	281	30	2	0	NA	1	NA
4101	1	1	1	0	1	140	140	1	1	10	0	1	141	141	1	NA	3.36	1	17	3	2	44	23	22	72	6.8	2.43	3.21	21	21	4.44	12.72	159	1.16	8.6	77	1.25	315.2	53	144.3	4.43	108	289	33	2	0	NA	2	NA
4103	1	0	NA	NA	NA	185	184	1	0	NA	NA	NA	231	230	0.8	NA	4.29	1	18	3	3	48	15	17	62	4.3	2.28	4.24	27	13	5.72	11.1	135	1.16	6.8	73	0.67	232	61.9	141.1	4.19	100.7	281	25	2	0	NA	2	NA
4106	1	1	1	0	0	48	47	1	1	1	0	0	49	48	1.28	NA	5.61	1	14	1	NA	48	12	13	92	5	2.35	5.51	31	36	7.05	11.46	183	1.32	8.6	74	1.47	499.6	106.1	141	3.49	97.7	283	26	2	0	NA	2	NA
4108	1	1	3	0	1	57	56	1	1	3	0	1	58	56	1.58	NA	5.2	1	13	3	7	46	17	23	57	4.3	2.3	5.17	25	23	5.27	15.04	169	1.03	8.6	81	0.84	249.8	61.9	140	4.23	102.5	279	35	2	0	NA	2	NA
4111	1	0	NA	NA	NA	194	193	1	0	NA	NA	NA	232	231	1.85	NA	5.35	2	NA	NA	NA	47	12	20	44	4.6	2.53	5.15	23	9	4.5	20.95	164	1.23	8.6	78	0.61	232	53	139.9	4.18	104	278	31	2	0	NA	1	NA
4113	1	1	5	1	0	83	81	1	1	5	1	0	77	75	0.89	NA	3.44	2	NA	NA	NA	41	13	15	137	7.5	2.35	3.34	24	10	8.27	5.91	115	1.2	5.1	82	1.69	273.6	88.4	135.5	4.91	98	277	41	2	0	NA	2	NA
4116	1	1	5	0	0	23	22	1	1	5	0	0	23	23	0.93	NA	4.81	2	NA	NA	NA	44	13	13	97	4.3	2.48	4.84	23	30	4.72	9.85	128	1.13	12	78	1.36	398.5	79.6	138.9	3.18	101.7	276	34	2	0	NA	2	NA
4117	1	0	NA	NA	NA	200	200	1	0	NA	NA	NA	246	245	1.73	NA	4.14	2	NA	NA	NA	50	26	28	107	3.9	2.35	4.11	23	5	4.39	17.73	132	1.23	8.6	85	0.54	214.1	44.2	138.9	3.73	99.3	285	35	2	0	NA	2	NA
4120	1	0	NA	NA	NA	183	182	1	1	2	0	0	234	233	1.7	NA	5.3	1	17	3	30	45	35	28	84	6.8	2.35	5.28	23	33	5.72	15.94	157	1	12	75	0.45	386.6	61.9	139.6	4.86	106.7	281	30	2	0	NA	2	NA
4122	1	0	NA	NA	NA	185	184	1	0	NA	NA	NA	243	243	1.31	NA	6.18	1	25	1	NA	40	12	12	80	4.3	2.35	5.97	22	22	7.66	8.06	116	1.13	3.4	76	1.1	392.6	53	136.8	3.38	98.7	275	36	2	0	NA	2	NA
4133	1	0	NA	NA	NA	200	199	1	0	NA	NA	NA	248	247	0.76	NA	3.88	1	19	3	12	44	12	15	72	3.6	2.38	3.65	23	22	4.16	8.78	100	1.36	6.8	75	3.18	291.5	44.2	141.4	4.01	104	280	31	2	0	NA	2	NA
4136	1	0	NA	NA	NA	187	186	1	0	NA	NA	NA	233	231	1.13	NA	7.21	2	NA	NA	NA	46	8	19	112	3.9	2.3	7.01	19	15	4.61	5.55	139	1.32	5.1	81	4.97	267.7	53	138	4.04	102.6	274	35	2	0	NA	1	NA
4138	1	0	NA	NA	NA	184	183	1	0	NA	NA	NA	242	241	0.85	NA	3.36	1	28	3	2	42	24	17	101	3.2	2.43	3.28	21	31	4.77	19.16	191	1.32	6.8	79	1.2	410.4	53	132.7	3.95	99.4	264	37	2	0	NA	2	NA
4139	1	0	NA	NA	NA	200	199	1	0	NA	NA	NA	231	231	1.15	NA	6	2	NA	NA	NA	50	39	46	75	3.2	2.3	5.64	23	26	5.38	9.49	228	1	5.1	79	2.11	440.2	70.7	143	4.05	101.9	284	29	2	0	NA	2	NA
4143	1	0	NA	NA	NA	193	192	1	0	NA	NA	NA	234	233	0.93	NA	4.89	2	NA	NA	NA	47	35	21	85	7.1	2.38	4.55	24	40	6.27	15.94	156	1.03	10.3	69	1.23	392.6	88.4	143.7	4.23	104.8	290	22	2	0	NA	2	NA
4145	1	0	NA	NA	NA	187	186	1	0	NA	NA	NA	235	234	1.21	NA	5.74	2	NA	NA	NA	46	53	31	65	3.9	2.28	5.56	25	14	4.5	15.22	136	1.03	10.3	75	0.77	255.8	61.9	137.3	3.93	98.2	273	29	2	0	NA	2	NA
4146	1	0	NA	NA	NA	197	196	1	0	NA	NA	NA	229	227	1.31	NA	4.24	2	NA	NA	NA	48	10	17	63	4.6	2.43	4.01	23	9	3.89	32.06	113	1.16	22.2	81	0.5	309.3	61.9	139.4	3.83	101.7	277	33	2	0	NA	2	NA
4148	1	0	NA	NA	NA	189	188	1	0	NA	NA	NA	232	231	0.78	NA	5.09	1	13	1	NA	44	21	17	81	4.3	2.33	4.86	22	33	5.38	15.04	145	0.94	10.3	72	1.31	303.3	44.2	139.2	4.31	103.1	278	28	2	0	NA	2	NA
4155	1	0	NA	NA	NA	199	198	1	0	NA	NA	NA	244	243	1.5	NA	3.65	2	NA	NA	NA	43	15	17	83	5	2.1	3.67	27	17	4.77	5.01	133	1.32	3.4	68	0.55	237.9	53	141.6	4.18	104.6	282	25	2	0	NA	2	NA
4158	1	1	10	0	0	75	74	1	1	10	0	0	75	74	0.49	NA	5.95	2	NA	NA	NA	45	143	218	131	3.6	2.4	5.66	20	145	5.16	15.4	215	1.07	12	76	3.01	547.2	61.9	138.2	4.16	105.3	275	31	1	1	NA	2	NA
4159	1	0	NA	NA	NA	197	196	1	1	1	0	0	232	231	0.89	NA	6.44	1	21	1	NA	43	22	24	78	7.1	2.3	6.26	20	51	5.22	19.34	122	0.94	8.6	73	1.64	350.9	61.9	142.7	4.64	109.5	287	30	1	1	NA	2	NA
4161	1	0	NA	NA	NA	195	194	1	0	NA	NA	NA	246	245	1.18	NA	3.83	2	NA	NA	NA	47	15	17	61	5.4	2.28	3.72	22	11	5.11	18.09	146	1.07	8.6	78	0.52	243.9	44.2	138.7	4.15	101.3	277	31	2	0	NA	2	NA
4162	1	0	NA	NA	NA	197	197	1	0	NA	NA	NA	231	231	2.23	NA	5.69	2	NA	NA	NA	46	11	18	51	4.3	2.53	5.69	20	15	4.39	17.37	136	1.23	8.6	82	0.75	291.5	53	137.5	3.98	102.6	273	36	2	0	NA	2	NA
4164	1	0	NA	NA	NA	194	193	1	0	NA	NA	NA	231	230	1.55	NA	4.29	1	16	1	NA	45	15	19	76	4.3	2.38	4.27	21	37	6.72	10.39	164	1.1	6.8	81	1.16	339	61.9	137.7	4.62	106.4	276	36	2	0	NA	2	NA
4168	1	0	NA	NA	NA	193	193	1	0	NA	NA	NA	235	234	1	NA	4.6	2	NA	NA	NA	49	40	40	85	5	2.43	6.15	21	43	5.94	17.37	148	1.16	13.7	83	1.01	452	53	144.4	4.18	108.9	289	34	2	0	NA	2	NA
4169	1	0	NA	NA	NA	184	184	1	1	2	0	0	221	220	1.19	NA	5.02	1	35	1	NA	45	22	22	102	3.9	2.2	4.94	23	27	5.22	2.51	114	0.97	6.8	79	0.93	255.8	35.4	134.4	3.46	99.6	268	34	2	0	NA	2	NA
4170	1	1	10	0	0	8	7	1	1	1	0	0	8	7	1.17	NA	5.38	1	11	3	10	40	12	11	99	22.1	2.53	5.38	23	64	12.16	15.58	133	1.07	12	83	1.32	345	203.3	137.2	4.31	98.1	299	43	2	1	NA	1	NA
4175	1	0	NA	NA	NA	200	199	1	0	NA	NA	NA	247	246	1.26	NA	4.09	2	NA	NA	NA	44	20	23	63	3.2	2.25	4.03	21	21	3.83	21.49	154	0.94	17.1	73	1.28	303.3	53	137.7	3.28	102.9	272	29	2	0	NA	2	NA
4181	1	0	NA	NA	NA	194	193	1	1	2	0	0	209	208	2.62	NA	5.28	1	10	3	5	46	17	17	69	7.5	2.4	5.22	25	12	5.05	23.82	125	0.97	22.2	76	0.36	285.5	88.4	139.5	4.12	107.9	281	30	2	0	NA	2	NA
4187	1	1	2	0	0	119	119	1	1	2	0	0	120	119	2.61	NA	5.56	2	NA	NA	NA	48	48	70	95	5.4	2.68	5.25	21	214	4.66	32.24	152	0.87	23.9	81	1.17	475.8	79.6	142	4.42	103.3	283	33	2	0	NA	2	NA
4192	1	1	1	0	0	130	129	1	1	1	0	0	130	129	1.07	NA	4.32	2	NA	NA	NA	39	34	30	73	6.8	2.28	4.16	23	24	4.66	11.28	197	0.9	10.3	74	0.93	398.5	79.6	137.9	4.17	102.9	277	35	2	0	NA	2	NA
4195	1	0	NA	NA	NA	199	198	1	0	NA	NA	NA	240	239	1.39	NA	5.25	2	NA	NA	NA	48	16	17	67	6.1	2.43	5.04	23	13	4.61	19.16	139	1.13	12	75	0.5	279.6	53	142.5	4.35	104.4	285	27	2	0	NA	2	NA
4197	1	1	6	0	0	61	60	1	1	6	0	0	61	61	0.75	NA	5.66	1	21	3	21	43	27	28	53	8.2	2.35	5.43	24	22	6.66	20.42	183	1.07	13.7	71	4	321.2	70.7	139.7	4.42	102.8	284	28	2	0	NA	2	NA
4199	1	1	1	0	1	97	97	1	1	1	0	1	97	97	1.11	NA	6.98	2	NA	NA	NA	43	17	17	85	5	2.43	6.85	22	40	5.77	11.46	150	0.84	8.6	76	2.1	511.5	70.7	139.6	4.04	104.8	279	33	1	1	NA	2	NA
4205	1	0	NA	NA	NA	197	196	1	0	NA	NA	NA	242	242	0.8	NA	5.56	1	12	1	NA	46	45	27	103	3.6	2.43	5.48	24	41	5	20.42	152	1.13	10.3	76	2.88	392.6	61.9	141.6	4.41	102.2	281	30	2	0	NA	2	NA
4206	1	0	NA	NA	NA	198	197	1	0	NA	NA	NA	240	239	1.61	NA	7.47	2	NA	NA	NA	49	399	506	72	5.7	2.3	7.47	29	151	5.05	16.84	360	0.81	22.2	79	1.5	434.2	70.7	142.3	4.07	105	284	30	2	0	NA	2	NA
4208	1	0	NA	NA	NA	187	186	1	0	NA	NA	NA	231	230	0.82	NA	4.78	1	15	1	NA	40	26	21	80	3.6	2.28	4.63	18	22	5.05	33.31	164	0.81	5.1	67	2.21	237.9	70.7	141.8	4.21	110.8	281	27	2	0	NA	1	NA
4212	1	0	NA	NA	NA	199	198	1	0	NA	NA	NA	248	247	1.21	NA	6.21	1	18	3	34	45	31	26	83	6.4	2.38	6.08	24	32	4.89	10.93	149	0.9	8.6	75	0.95	309.3	61.9	141.4	4.28	103.6	283	30	2	0	NA	2	NA
4215	1	0	NA	NA	NA	182	181	1	0	NA	NA	NA	232	231	1.52	NA	5.35	2	NA	NA	NA	44	19	21	72	4.3	2.28	5.15	19	69	4.89	19.34	123	0.97	6.8	78	2.42	350.9	44.2	137.9	3.67	103.8	275	34	2	0	NA	2	NA
4218	1	0	NA	NA	NA	196	195	1	0	NA	NA	NA	246	245	1.02	NA	5.02	2	NA	NA	NA	48	31	21	82	6.1	2.35	4.81	23	19	4.66	13.79	154	0.9	6.8	80	1.8	339	79.6	140	4.79	101.5	280	32	2	0	NA	2	NA
4221	1	0	NA	NA	NA	197	196	1	0	NA	NA	NA	229	228	1.23	NA	5.22	2	NA	NA	NA	49	50	45	65	4.6	2.3	5.02	24	14	4.55	6.98	167	1.1	10.3	78	1.14	196.3	44.2	138.8	3.83	102.9	276	29	2	0	NA	2	NA
4225	1	0	NA	NA	NA	184	183	1	0	NA	NA	NA	237	236	0.89	NA	5.07	1	0	3	99999	47	22	23	75	3.6	2.38	4.84	28	18	5.61	13.79	93	1.16	8.6	79	1.69	350.9	61.9	141.7	4.29	100.3	282	32	2	0	NA	2	NA
4241	1	0	NA	NA	NA	186	185	1	0	NA	NA	NA	239	238	1.65	NA	5.2	2	NA	NA	NA	45	18	24	64	4.3	2.28	5.02	24	9	4.05	27.58	148	1.2	22.2	74	1.43	291.5	44.2	139.1	4.12	102.9	276	29	2	0	NA	2	NA
4246	1	0	NA	NA	NA	188	187	1	0	NA	NA	NA	230	229	0.78	NA	4.58	1	18	1	NA	48	16	21	64	7.1	2.33	4.34	23	10	4.55	18.98	145	0.94	20.5	78	1.32	327.1	79.6	141.6	4.23	104.5	284	30	2	0	NA	2	NA
4248	1	0	NA	NA	NA	191	190	1	0	NA	NA	NA	242	241	0.76	NA	7.11	2	NA	NA	NA	48	100	47	82	6.4	2.33	6.54	22	30	5.11	22.21	96	1	12	73	7.38	345	79.6	141.4	4.07	101.1	284	25	2	0	NA	2	NA
4250	1	0	NA	NA	NA	184	184	1	0	NA	NA	NA	236	236	1.89	NA	4.76	2	NA	NA	NA	38	18	21	70	6.1	2.35	4.5	23	61	5.5	20.06	244	1.2	10.3	80	1.25	327.1	79.6	140.2	3.87	98.7	281	42	2	0	NA	2	NA
4255	1	0	NA	NA	NA	190	190	1	0	NA	NA	NA	245	244	1.2	NA	6.03	2	NA	NA	NA	42	16	19	64	5.4	2.3	5.79	25	11	5.33	13.25	124	1.03	6.8	68	1.42	273.6	44.2	140.9	4.35	104.6	282	26	2	0	NA	2	NA
4257	1	0	NA	NA	NA	183	182	1	0	NA	NA	NA	237	235	1.14	NA	5.56	1	15	3	8	45	19	16	111	2.9	2.38	5.61	24	28	5.33	14.51	130	0.71	6.8	77	1.57	303.3	44.2	135.2	3.88	97.5	269	32	2	0	NA	1	NA
4260	1	0	NA	NA	NA	198	196	1	0	NA	NA	NA	248	246	1.01	NA	6.39	2	NA	NA	NA	45	22	28	224	3.2	2.43	6.1	22	58	5.27	11.46	187	0.97	8.6	88	6.13	291.5	44.2	140.3	3.62	100.4	278	43	2	0	NA	2	NA
4261	1	1	9	0	0	190	188	1	1	3	0	0	183	182	1.16	NA	6.08	1	40	3	22	41	26	32	103	8.9	2.28	6.1	20	35	12.32	19.88	209	1	12	73	2.52	374.7	88.4	137.7	3.77	102.2	286	32	2	0	NA	2	NA
4262	1	0	NA	NA	NA	193	192	1	0	NA	NA	NA	235	234	1.57	NA	6.93	2	NA	NA	NA	46	16	14	75	7.5	2.35	6.9	24	33	10.55	8.96	85	1.32	6.8	74	3.7	232	61.9	138.3	3.82	99	284	28	2	0	NA	2	NA
4263	1	0	NA	NA	NA	182	182	1	1	2	0	1	205	204	1.65	NA	5.66	2	NA	NA	NA	47	16	22	97	7.1	2.45	5.59	23	15	5.38	10.93	159	1.13	6.8	80	1.24	321.2	61.9	136.5	4.48	98.1	275	33	2	0	NA	2	NA
4268	1	0	NA	NA	NA	181	180	1	0	NA	NA	NA	243	242	1.77	NA	5.07	2	NA	NA	NA	47	40	28	75	4.6	2.48	5.04	25	15	4.33	8.42	178	1.58	5.1	81	0.84	315.2	44.2	139.9	4.18	102.7	278	34	2	0	NA	2	NA
4269	1	0	NA	NA	NA	193	192	1	0	NA	NA	NA	234	233	0.8	NA	2.82	2	NA	NA	NA	44	41	27	75	4.3	2.33	2.79	26	20	5.88	18.81	160	0.78	12	76	1.82	458	79.6	142.2	4.24	108.1	284	32	2	0	NA	2	NA
4270	1	0	NA	NA	NA	198	196	1	0	NA	NA	NA	248	246	1.07	NA	4.97	2	NA	NA	NA	46	73	36	122	5.4	2.3	4.81	22	22	5.11	18.81	166	1.07	6.8	77	1.04	368.8	88.4	140.3	4.38	104.2	280	31	2	0	NA	2	NA
4273	1	1	10	1	0	106	106	1	1	10	1	0	106	106	1	NA	3.8	2	NA	NA	NA	36	18	18	110	9.3	2.18	3.9	23	12	8.16	6.63	160	1.36	8.6	67	2.34	279.6	79.6	139.9	4.29	104.3	287	31	1	1	NA	2	NA
4274	1	0	NA	NA	NA	186	185	1	0	NA	NA	NA	238	237	1.19	NA	4.34	2	NA	NA	NA	41	18	20	74	2.5	2.33	4.19	23	29	3.89	6.63	174	1.26	3.4	74	1.37	297.4	53	136.6	3.59	101.9	269	33	2	0	NA	2	NA
4276	1	0	NA	NA	NA	199	198	1	0	NA	NA	NA	248	247	0.8	NA	5.12	1	19	3	15	42	88	46	93	3.9	2.18	4.84	25	32	6.05	13.97	252	0.74	5.1	79	2.21	303.3	44.2	140.2	4.2	100.6	280	37	2	0	NA	2	NA
4277	1	0	NA	NA	NA	201	200	1	0	NA	NA	NA	239	238	1.19	NA	5.3	1	14	3	26	43	21	17	69	7.9	2.3	5.2	26	17	4.94	14.51	137	1.16	8.6	69	1.3	434.2	70.7	141.2	4.17	102.1	284	26	2	0	NA	2	NA
4280	1	0	NA	NA	NA	192	191	1	0	NA	NA	NA	234	233	1.13	NA	4.63	2	NA	NA	NA	42	18	18	58	4.6	2.13	4.24	23	31	6.88	22.03	144	0.81	8.6	68	1.2	261.7	53	142.4	4.11	104	285	26	2	0	NA	2	NA
4281	1	0	NA	NA	NA	197	196	1	0	NA	NA	NA	247	247	1.86	NA	6.52	1	18	3	13	45	13	26	67	5	2.33	6.54	26	12	5	16.48	166	1.32	10.3	74	0.96	226	53	139.3	4.07	103.2	278	29	2	0	NA	2	NA
4282	1	0	NA	NA	NA	193	192	1	0	NA	NA	NA	241	240	1.29	NA	4.6	1	16	3	12	44	22	25	42	5.7	2.33	4.4	25	12	4.66	15.76	121	1.16	6.8	74	0.59	392.6	70.7	142.7	4.82	105.5	285	30	2	0	NA	2	NA
4283	1	0	NA	NA	NA	191	190	1	0	NA	NA	NA	248	247	1.15	NA	4.19	2	NA	NA	NA	42	23	20	75	4.3	2.3	4.01	21	19	5.22	10.93	133	1.16	6.8	73	0.82	220.1	35.4	140.2	4.42	105.5	279	31	2	0	NA	2	NA
4292	1	0	NA	NA	NA	181	180	1	0	NA	NA	NA	242	241	1.11	NA	4.71	2	NA	NA	NA	48	27	32	65	5.4	2.43	4.71	27	23	4.55	20.6	135	0.97	10.3	77	1.16	297.4	79.6	139.2	4.61	103.1	278	29	2	0	NA	2	NA
4296	1	0	NA	NA	NA	195	193	1	0	NA	NA	NA	248	246	0.78	NA	4.47	9	NA	NA	NA	45	14	17	70	3.9	2.33	4.19	22	13	4.27	24	129	1.16	10.3	72	1.85	214.1	53	137.3	4.03	101.3	273	27	2	0	NA	1	NA
4300	1	0	NA	NA	NA	191	190	1	0	NA	NA	NA	248	247	0.98	NA	4.68	1	20	1	NA	45	23	21	66	5.4	2.3	4.53	20	22	4.94	13.79	159	0.87	8.6	73	1.75	321.2	70.7	137.5	4.21	104.2	275	28	2	0	NA	2	NA
4302	1	0	NA	NA	NA	183	183	1	0	NA	NA	NA	239	239	0.97	NA	4.4	1	16	1	NA	43	23	21	68	3.2	2.4	4.29	21	25	4.11	5.55	157	1.13	3.4	74	1.24	208.2	44.2	135.9	4.16	101	269	31	2	0	NA	2	NA
4303	1	1	7	1	1	114	113	1	1	7	1	1	114	113	1	NA	5.82	1	20	3	7	51	24	25	112	5.4	2.45	5.72	22	59	6.11	12.36	184	1.07	5.1	86	3.42	440.2	70.7	135.3	4.31	98.5	272	35	2	0	NA	2	NA
4312	1	0	NA	NA	NA	182	181	1	0	NA	NA	NA	236	235	2.68	NA	5.97	2	NA	NA	NA	46	20	19	70	3.9	2.48	5.9	28	55	4.5	18.09	144	1.16	3.4	75	1.28	380.7	53	138.3	3.67	95.7	275	29	2	0	NA	1	NA
4316	1	0	NA	NA	NA	187	186	1	1	2	0	0	204	203	1.11	NA	5.48	1	14	3	35	40	21	21	59	3.9	2.3	5.3	24	23	4.66	23.46	144	0.97	13.7	68	1.45	380.7	79.6	136.4	3.97	101.8	271	28	2	0	NA	2	NA
4318	1	1	7	1	0	107	107	1	1	7	1	0	108	107	1	NA	3.75	2	NA	NA	NA	38	13	22	89	4.6	2	3.49	18	33	4	3.76	154	1.16	5.1	67	2.13	368.8	79.6	140.5	3.87	107.2	279	29	2	0	NA	2	NA
4322	1	0	NA	NA	NA	197	196	1	0	NA	NA	NA	241	240	0.76	NA	5.38	2	NA	NA	NA	40	55	27	129	3.9	2.3	5.04	24	93	5.16	8.78	205	1.03	8.6	71	2.08	392.6	44.2	139.4	3.89	100.6	277	31	2	0	NA	2	NA
4323	1	0	NA	NA	NA	184	183	1	0	NA	NA	NA	238	237	1.14	NA	4.11	2	NA	NA	NA	47	18	22	77	4.3	2.45	3.9	26	19	5.11	10.03	120	0.87	8.6	75	1.29	345	53	138.8	4.2	99.7	277	28	2	0	NA	2	NA
4326	1	0	NA	NA	NA	183	183	1	0	NA	NA	NA	248	248	0.91	NA	5.15	2	NA	NA	NA	44	27	20	39	7.1	2.3	4.89	23	23	4.66	14.15	157	1.32	8.6	75	1.81	356.9	79.6	140.5	4.1	101.6	282	31	2	0	NA	2	NA
4330	1	0	NA	NA	NA	190	190	1	0	NA	NA	NA	249	249	1.58	NA	6.03	1	21	3	20	46	23	30	62	6.1	2.4	5.72	22	13	4.55	21.85	171	0.94	12	77	1.15	237.9	53	135	4.09	101.5	271	31	2	0	NA	2	NA
4331	1	0	NA	NA	NA	194	193	1	0	NA	NA	NA	242	241	1.69	NA	6.52	1	18	3	19	43	7	17	53	3.6	2.18	6.26	27	12	5.22	12	151	0.84	6.8	72	0.97	255.8	61.9	139.1	3.84	107.2	277	29	2	0	NA	1	NA
4332	1	1	10	0	0	152	150	1	1	1	0	0	151	149	0.93	NA	4.06	2	NA	NA	NA	44	18	21	104	7.9	2.18	4.01	24	18	5.44	15.04	160	1.07	13.7	72	1.54	261.7	106.1	136.4	4.26	100.7	276	28	2	1	NA	2	NA
4333	1	0	NA	NA	NA	194	194	1	0	NA	NA	NA	230	230	1.15	NA	4.5	1	0	3	12	43	21	26	69	6.1	2.48	4.29	25	25	5.38	9.85	128	0.84	10.3	71	1.57	350.9	79.6	141.6	4.45	104.1	284	28	2	0	NA	2	NA
4334	1	0	NA	NA	NA	188	187	1	0	NA	NA	NA	235	234	0.84	NA	6.08	2	NA	NA	NA	50	61	38	115	5.7	2.4	5.87	23	62	4.94	10.21	163	1.32	8.6	75	2.6	350.9	61.9	139.8	4.13	99.8	280	25	2	0	NA	2	NA
4336	1	1	10	0	0	104	104	1	1	1	0	0	104	104	1.28	NA	7.19	1	18	3	18	43	17	21	69	10.7	2.33	6.78	27	18	7.38	10.57	168	1.26	6.8	75	2.83	469.9	114.9	139.8	4.69	99.4	287	32	2	1	NA	2	NA
4337	1	0	NA	NA	NA	181	180	1	0	NA	NA	NA	243	242	0.8	NA	4.97	2	NA	NA	NA	45	34	20	96	6.1	2.3	4.94	24	32	8.05	15.04	134	0.97	10.3	73	2.13	273.6	79.6	140.8	4.97	109	285	28	2	0	NA	2	NA
4338	1	0	NA	NA	NA	187	187	1	0	NA	NA	NA	247	247	1.33	NA	5.74	1	15	1	NA	43	9	9	146	5	2.33	5.72	23	13	5.16	7.7	152	0.97	3.4	75	1.08	327.1	61.9	139.5	4.5	103.2	279	32	2	0	NA	2	NA
4341	1	0	NA	NA	NA	180	179	1	0	NA	NA	NA	244	243	0.89	NA	5.02	1	0	3	23	49	40	38	91	6.4	2.48	4.89	28	17	4.55	23.46	152	1.16	13.7	77	1.61	243.9	70.7	139.3	4.41	103.3	279	28	2	0	NA	2	NA
4343	1	0	NA	NA	NA	195	194	1	0	NA	NA	NA	246	245	1.45	NA	6.15	1	19	3	18	44	23	20	91	3.9	2.23	5.84	25	68	5.27	6.98	128	0.9	12	76	1.58	309.3	61.9	138.3	4.21	98.8	275	32	2	0	NA	2	NA
4348	1	0	NA	NA	NA	198	197	1	0	NA	NA	NA	241	240	2.11	NA	5.09	1	15	3	21	49	15	24	38	6.8	2.25	4.84	23	12	4.77	14.15	137	0.97	10.3	80	0.47	303.3	53	140.4	3.93	106.3	282	31	2	0	NA	2	NA
4349	1	0	NA	NA	NA	186	185	1	0	NA	NA	NA	247	246	1.03	NA	3.96	2	NA	NA	NA	46	19	18	50	3.2	2.43	3.8	21	28	4.89	5.91	140	1.23	6.8	79	0.66	237.9	44.2	135.9	3.82	100.9	270	33	2	0	NA	2	NA
4350	1	0	NA	NA	NA	196	196	1	0	NA	NA	NA	236	236	1	NA	5.09	1	18	1	NA	46	12	20	64	2.9	2.38	5.15	23	17	4.5	21.85	165	1.23	8.6	76	0.52	208.2	53	137.8	4.2	103.8	273	30	2	0	NA	2	NA
4351	1	1	5	0	0	56	55	1	1	5	0	0	56	56	1.91	NA	5.74	2	NA	NA	NA	43	13	22	51	5	2.33	5.84	24	22	4.44	33.13	152	1.03	29.1	70	0.54	327.1	53	139.6	4.15	101.3	278	27	2	0	NA	2	NA
4352	1	0	NA	NA	NA	190	189	1	0	NA	NA	NA	245	244	1.25	NA	4.71	2	NA	NA	NA	45	30	21	45	7.5	2.38	4.47	26	18	4.94	19.52	146	1.2	15.4	74	0.67	327.1	88.4	143	4.73	102.5	287	29	2	0	NA	2	NA
4354	1	0	NA	NA	NA	190	189	1	0	NA	NA	NA	235	234	1.8	NA	5.43	2	NA	NA	NA	49	12	21	49	5	2.28	4.99	22	17	5.11	13.97	128	1.1	8.6	74	1.46	232	79.6	141.6	4.34	103.1	282	25	2	0	NA	2	NA
4355	1	0	NA	NA	NA	192	190	1	0	NA	NA	NA	240	238	0.94	NA	4.68	1	26	1	NA	52	15	21	79	3.6	2.4	4.58	24	21	5.38	9.49	115	1.13	12	82	3.56	374.7	70.7	134.3	3.91	93.7	268	30	2	0	NA	1	NA
4357	1	0	NA	NA	NA	184	183	1	0	NA	NA	NA	235	234	1.42	NA	3.96	2	NA	NA	NA	50	18	21	84	3.9	2.43	3.75	30	19	3.66	20.6	135	1.07	13.7	76	0.85	291.5	61.9	140.3	4.03	99.6	278	26	2	0	NA	2	NA
4362	1	0	NA	NA	NA	189	188	1	0	NA	NA	NA	239	238	1.05	NA	5.09	2	NA	NA	NA	44	42	49	68	8.6	2.18	4.89	21	25	5.05	26.15	191	0.84	13.7	73	1.14	273.6	44.2	139.8	4.11	106.8	283	29	2	0	NA	2	NA
4367	1	0	NA	NA	NA	188	187	1	0	NA	NA	NA	230	229	0.82	NA	4.89	2	NA	NA	NA	46	73	34	109	5	2.43	4.71	24	38	4.16	14.69	146	1	10.3	80	3.49	398.5	70.7	138.8	4.28	101.8	276	34	2	0	NA	1	NA
4368	1	0	NA	NA	NA	193	192	1	0	NA	NA	NA	232	231	1.54	NA	5.56	1	20	3	12	47	19	25	51	5	2.48	5.53	28	12	4.22	17.19	174	1.29	12	78	1.16	309.3	53	142.4	4.14	101.1	283	31	2	0	NA	2	NA
4373	1	0	NA	NA	NA	191	190	1	1	10	1	1	216	215	0.93	NA	4.55	2	NA	NA	NA	39	20	25	106	4.6	2.33	4.42	24	17	6	11.64	214	0.94	6.8	70	1.31	356.9	61.9	139.3	4.25	104.5	279	31	2	0	NA	2	NA
4374	1	1	4	0	0	40	39	1	1	4	0	0	52	51	1.66	NA	4.89	2	NA	NA	NA	43	11	20	52	3.6	2.3	4.81	26	14	4.27	11.82	120	1	5.1	79	0.78	214.1	35.4	139	3.87	102.2	275	36	2	0	NA	2	NA
4375	1	0	NA	NA	NA	199	199	1	1	1	0	0	190	190	1.65	NA	4.68	2	NA	NA	NA	44	11	19	97	3.6	2.25	4.47	24	9	4.72	17.01	161	1	10.3	75	1.22	202.2	44.2	140.6	3.97	104.8	279	31	2	0	NA	2	NA
4378	1	0	NA	NA	NA	186	186	1	0	NA	NA	NA	243	243	1.67	NA	5.15	2	NA	NA	NA	42	15	17	71	7.5	2.38	4.99	19	26	6.11	6.98	149	1.26	8.6	83	1.81	356.9	61.9	136.5	3.91	105.3	277	41	2	0	NA	2	NA
4382	1	0	NA	NA	NA	187	186	1	0	NA	NA	NA	235	235	1.45	NA	4.65	2	NA	NA	NA	45	15	19	74	3.9	2.28	4.32	24	12	5.05	13.97	131	1.07	8.6	75	0.69	214.1	35.4	137.6	4.39	100.2	274	30	2	0	NA	2	NA
4385	1	1	7	1	1	126	126	1	1	7	1	1	127	126	1.38	NA	8.33	1	19	1	NA	41	16	15	129	3.9	2.35	6.1	20	37	17.6	20.06	137	0.94	6.8	76	1.26	398.5	53	133.9	3.75	99.9	280	35	2	0	NA	2	NA
4386	1	0	NA	NA	NA	191	191	1	0	NA	NA	NA	231	231	1.8	NA	7.14	2	NA	NA	NA	48	14	20	65	6.1	2.45	6.7	27	22	5.83	15.04	143	1.16	8.6	79	0.88	350.9	61.9	137.3	4.27	96.7	276	31	2	0	NA	2	NA
4388	1	1	1	0	0	22	21	1	1	1	0	0	23	22	2.29	NA	6.67	1	10	3	20	44	69	72	122	5.4	2.38	6.67	25	37	3.78	9.67	292	0.74	6.8	76	1.25	440.2	79.6	141.1	3.93	104	281	32	2	0	NA	9	NA
4389	1	1	10	0	1	70	69	1	1	10	0	1	69	68	0.99	NA	5.43	2	NA	NA	NA	47	16	19	69	8.6	2.4	5.12	27	15	6.05	11.46	149	1.26	8.6	74	2.19	356.9	88.4	141.4	3.64	102.1	287	27	2	0	NA	2	NA
4390	1	1	3	0	1	29	28	1	1	3	0	1	30	29	1.31	NA	5.04	1	15	3	20	43	12	25	98	6.8	2.28	4.97	26	15	4.77	11.28	215	1.07	8.6	78	0.97	398.5	97.2	138.8	4.02	97.2	279	35	2	0	NA	2	NA
4393	1	1	2	0	0	66	65	1	1	2	0	0	67	66	2.28	NA	5.12	1	13	2	NA	42	23	25	135	7.1	2.35	4.89	23	223	5.11	26.33	199	1.2	6.8	74	1.36	350.9	53	141.6	4.23	104.3	285	32	2	0	NA	1	NA
4396	1	0	NA	NA	NA	195	194	1	1	10	0	0	191	190	1.44	NA	4.11	2	NA	NA	NA	44	24	36	76	5	2.35	3.98	24	10	5.72	18.09	186	0.78	8.6	73	0.29	243.9	53	145.5	4.06	107.9	290	29	2	0	NA	2	NA
4398	1	1	10	0	0	160	160	1	1	1	0	0	158	158	1.65	NA	6.57	1	16	3	15	46	13	20	104	6.4	2.35	6.23	27	10	5.27	20.42	165	1.26	8.6	77	1.56	446.1	88.4	142.9	3.88	104.1	287	31	2	0	NA	1	NA
4399	1	0	NA	NA	NA	187	186	1	0	NA	NA	NA	246	245	1.06	NA	4.78	1	19	3	40	44	23	24	59	5.7	2.35	4.73	22	21	4.89	29.01	94	1.1	15.4	77	1.5	315.2	70.7	137	4.13	103.7	274	33	2	0	NA	2	NA
4400	1	0	NA	NA	NA	190	190	1	0	NA	NA	NA	245	244	1.67	NA	4.94	1	20	1	NA	44	11	19	45	4.6	2.35	4.76	21	11	4.5	20.78	116	1.16	5.1	77	1.46	166.5	61.9	132.7	3.84	99.3	265	33	2	0	NA	2	NA
4405	1	0	NA	NA	NA	192	190	1	0	NA	NA	NA	240	238	1.15	NA	5.09	1	18	3	19	49	41	26	122	3.9	2.38	4.94	25	80	4.77	21.31	136	1.39	5.1	77	2.01	184.4	35.4	135.6	4.04	96.7	270	28	2	0	NA	2	NA
4406	1	0	NA	NA	NA	187	186	1	0	NA	NA	NA	246	245	1.08	NA	3.98	2	NA	NA	NA	44	27	23	69	4.3	2.35	3.98	20	30	4.44	16.48	142	1.32	12	74	0.88	237.9	44.2	136.3	3.67	99	271	30	2	0	NA	1	NA
4408	1	0	NA	NA	NA	192	192	1	0	NA	NA	NA	240	240	1.18	NA	5.15	2	NA	NA	NA	47	30	20	92	4.6	2.4	4.84	27	23	5	16.66	144	1.1	8.6	79	1.65	315.2	53	139.1	4.38	104.1	277	32	2	0	NA	2	NA
4415	1	0	NA	NA	NA	190	188	1	0	NA	NA	NA	233	232	1.8	NA	7.27	1	16	3	2	41	11	20	63	6.1	2.33	6.96	18	13	4.66	13.25	133	1.16	3.4	72	1.4	267.7	70.7	135.4	4.54	100.2	272	31	2	0	NA	2	NA
4419	1	0	NA	NA	NA	189	188	1	0	NA	NA	NA	233	232	1.09	NA	6.05	1	16	3	8	43	67	50	84	5	2.28	5.84	25	47	5.44	15.4	179	0.71	10.3	72	2.04	452	70.7	143.5	4.19	108.8	286	29	2	0	NA	2	NA
4422	1	0	NA	NA	NA	194	192	1	0	NA	NA	NA	231	229	1.57	NA	5.97	2	NA	NA	NA	50	19	22	48	3.9	2.33	5.92	24	25	5.61	10.39	137	1.13	10.3	76	0.67	208.2	44.2	138.3	3.9	99.6	276	26	2	0	NA	2	NA
4426	1	0	NA	NA	NA	190	189	1	0	NA	NA	NA	233	232	1.12	NA	4.01	1	11	1	NA	40	56	29	86	2.9	2.23	3.9	21	33	5.22	9.85	131	1.03	6.8	74	0.75	362.8	79.6	137.9	4.68	104.4	274	34	2	0	NA	2	NA
4429	1	0	NA	NA	NA	198	197	1	0	NA	NA	NA	242	242	1	NA	6.78	1	18	1	NA	48	81	48	57	6.8	2.48	6.67	21	112	4.5	12.9	137	1.13	8.6	79	1.59	327.1	70.7	140.2	4.11	104.8	281	31	2	0	NA	1	NA
4430	1	1	10	0	0	106	105	1	0	NA	NA	NA	243	242	1.48	NA	5.22	1	16	1	NA	44	9	18	74	4.6	2.43	5.12	21	45	4.33	15.04	145	1.2	3.4	85	1.11	321.2	97.2	135.7	4.06	99.8	270	41	2	0	NA	2	NA
4431	1	0	NA	NA	NA	191	191	1	0	NA	NA	NA	249	249	1	NA	4.65	1	16	3	8	43	29	24	84	6.1	2.28	4.53	23	21	5.88	24.89	185	0.97	15.4	74	1.82	273.6	61.9	142.1	3.59	105.7	285	31	2	0	NA	2	NA
4434	1	0	NA	NA	NA	190	189	1	0	NA	NA	NA	232	231	0.98	NA	4.91	1	21	1	NA	41	22	22	63	3.9	2.25	4.65	23	20	4.66	15.94	146	1.32	5.1	66	1.94	196.3	53	138.4	4.15	104.8	275	25	2	0	NA	2	NA
4438	1	0	NA	NA	NA	193	192	1	0	NA	NA	NA	233	232	0.6	NA	4.58	2	NA	NA	NA	38	71	55	87	6.1	2.33	4.34	24	46	13.6	18.98	147	1	5.1	68	2.12	327.1	61.9	138.3	4.27	102.8	286	30	2	0	NA	2	NA
4439	1	0	NA	NA	NA	184	183	1	0	NA	NA	NA	232	231	1.22	NA	5.84	2	NA	NA	NA	47	24	38	56	6.1	2.28	5.53	25	16	5.16	14.33	159	1.29	15.4	71	0.81	237.9	88.4	139.9	4.35	101	280	24	2	0	NA	1	NA
4440	1	0	NA	NA	NA	190	189	1	0	NA	NA	NA	244	243	1.34	NA	3.75	2	NA	NA	NA	46	15	18	114	5.4	2.45	3.65	22	19	4.66	24.72	154	1.13	15.4	79	0.75	303.3	53	140	3.58	103.5	279	33	2	0	NA	2	NA
4444	1	1	10	1	0	7	6	1	1	1	1	0	8	6	0.95	NA	5.84	1	18	1	NA	45	18	19	90	7.1	2.5	5.69	21	31	4.61	11.28	166	0.87	6.8	83	2.2	303.3	150.3	140.1	4.14	100.8	281	38	2	1	NA	2	NA
4445	1	0	NA	NA	NA	181	180	1	0	NA	NA	NA	240	239	1.99	NA	4.14	2	NA	NA	NA	44	23	21	62	7.5	2.33	4.01	24	16	5.22	22.03	163	1.07	6.8	70	1.08	249.8	44.2	142.8	4.2	106.3	287	26	2	0	NA	2	NA
4446	1	0	NA	NA	NA	192	190	1	0	NA	NA	NA	242	240	1.6	NA	4.45	1	24	3	40	47	23	21	70	10.7	2.4	4.34	27	23	4.61	13.25	151	1.23	5.1	71	1.03	220.1	44.2	139.3	3.96	101.8	283	24	2	0	NA	2	NA
4447	1	0	NA	NA	NA	197	196	1	0	NA	NA	NA	241	241	0.82	NA	4.94	1	20	1	NA	47	110	40	64	3.6	2.4	4.65	25	29	4.33	23.46	199	1.32	12	73	2.35	297.4	70.7	140.4	4.06	101.1	278	26	2	0	NA	2	NA
4450	1	0	NA	NA	NA	185	184	1	0	NA	NA	NA	243	242	0.95	NA	3.96	2	NA	NA	NA	45	12	15	143	4.6	2.33	3.88	19	14	4.83	8.24	139	1.23	6.8	79	0.84	267.7	44.2	139	4.53	104.7	277	34	2	0	NA	2	NA
4453	1	0	NA	NA	NA	193	192	1	0	NA	NA	NA	231	230	1.44	NA	3.39	2	NA	NA	NA	43	18	26	68	4.3	2.2	3.13	26	13	4.89	17.19	116	1.1	10.3	73	0.37	267.7	70.7	139.1	4.13	101	277	30	2	0	NA	2	NA
4456	1	0	NA	NA	NA	198	198	1	0	NA	NA	NA	241	240	1.23	NA	6.05	2	NA	NA	NA	49	46	34	64	5	2.38	5.82	25	32	5.16	11.64	125	1.45	6.8	81	1.23	261.7	70.7	142.1	4.28	107.5	283	32	2	0	NA	2	NA
4459	1	0	NA	NA	NA	193	193	1	1	10	0	0	215	214	0.91	NA	3.8	1	12	1	NA	40	23	17	109	4.6	2.3	3.8	22	29	25.09	10.39	162	1.1	12	74	3.2	267.7	70.7	135.4	4.13	103.1	291	34	2	0	NA	2	NA
4460	1	0	NA	NA	NA	199	198	1	0	NA	NA	NA	247	246	1.12	NA	5.35	1	0	1	NA	45	72	40	99	4.3	2.43	5.17	25	54	5.16	17.73	160	0.97	6.8	78	1.04	291.5	70.7	140.6	4.47	101.8	280	33	2	0	NA	2	NA
4461	1	1	2	0	0	77	76	1	1	2	0	0	78	76	0.72	NA	5.12	2	NA	NA	NA	43	15	23	81	6.8	2.4	4.91	21	20	6.38	7.88	229	1.03	12	78	2.83	594.8	123.8	140.2	4.22	100.3	283	35	2	1	NA	2	NA
4463	1	1	1	0	0	114	113	1	1	1	0	0	115	113	1.25	NA	6.57	2	NA	NA	NA	44	28	24	76	4.6	2.33	6.1	28	18	5.44	14.87	136	1.23	8.6	80	2.64	255.8	61.9	141.7	4.23	99.8	283	36	2	0	NA	2	NA
4464	1	0	NA	NA	NA	193	192	1	0	NA	NA	NA	229	228	2.08	NA	4.19	1	29	1	NA	42	12	19	51	4.6	2.33	3.85	23	7	4.39	18.45	141	1.1	10.3	66	0.41	172.5	44.2	139.7	4.15	107.5	278	24	2	0	NA	2	NA
4465	1	0	NA	NA	NA	189	187	1	0	NA	NA	NA	233	231	1.41	NA	4.47	2	NA	NA	NA	44	11	12	67	4.3	2.35	4.32	22	10	4.27	25.07	138	1.16	8.6	69	1.15	368.8	44.2	139.9	3.88	105.4	278	25	2	0	NA	1	NA
4467	1	0	NA	NA	NA	191	191	1	0	NA	NA	NA	248	248	0.93	NA	3	1	27	2	NA	43	109	69	64	4.6	2.28	3	21	67	4.61	10.75	192	1.07	13.7	77	0.9	517.5	70.7	134.7	3.87	101.1	269	34	2	0	NA	2	NA
4468	1	0	NA	NA	NA	193	192	1	0	NA	NA	NA	234	232	0.91	NA	6.39	2	NA	NA	NA	47	45	32	63	4.3	2.35	6.05	26	36	5	15.22	156	1.03	6.8	76	3.4	386.6	88.4	143.7	3.92	106.8	286	29	2	0	NA	2	NA
4472	1	0	NA	NA	NA	200	199	1	0	NA	NA	NA	247	246	0.89	NA	3.96	2	NA	NA	NA	47	45	27	98	5	2.18	3.78	23	30	4.94	18.27	145	1.26	8.6	82	1.36	273.6	53	134.6	4.24	98.7	269	35	2	0	NA	1	NA
4473	1	0	NA	NA	NA	198	196	1	0	NA	NA	NA	229	227	0.96	NA	4.68	2	NA	NA	NA	47	29	21	50	3.2	2.28	4.45	26	48	4.94	8.24	168	1.23	10.3	75	1.14	529.4	70.7	140.3	4.18	102.3	278	28	2	0	NA	2	NA
4479	1	0	NA	NA	NA	188	187	1	0	NA	NA	NA	230	229	1.53	NA	6.21	1	16	3	5	50	31	35	82	2.9	2.45	5.97	23	20	4.44	28.48	150	1.13	12	78	1.12	356.9	70.7	138.6	4.43	100.3	274	28	2	0	NA	2	NA
4480	1	0	NA	NA	NA	184	182	1	0	NA	NA	NA	242	240	0.87	NA	4.68	2	NA	NA	NA	41	17	16	51	6.1	2.23	4.81	22	15	5	11.64	159	1.16	8.6	80	0.71	303.3	97.2	140.7	3.86	105.8	282	39	2	0	NA	2	NA
4482	1	0	NA	NA	NA	190	189	1	0	NA	NA	NA	249	248	0.68	NA	3.85	2	NA	NA	NA	40	41	38	148	5.4	2.35	3.7	21	15	4.5	7.16	177	1.42	5.1	76	3.52	410.4	35.4	141.8	4.44	106.7	283	36	2	0	NA	2	NA
4484	1	0	NA	NA	NA	189	188	1	0	NA	NA	NA	232	231	0.71	NA	3.28	1	15	1	NA	47	13	20	80	2.5	2.38	3.15	20	17	4.94	16.48	144	1.03	13.7	74	2.17	446.1	79.6	138.8	4.42	105.5	275	27	2	0	NA	2	NA
4491	1	0	NA	NA	NA	197	197	1	0	NA	NA	NA	242	241	0.95	NA	5.46	1	25	1	NA	42	9	15	51	3.2	2.25	5.28	21	10	5.16	6.09	183	1.07	6.8	73	0.67	190.3	53	137.9	3.61	103.2	274	31	2	0	NA	2	NA
4494	1	0	NA	NA	NA	195	194	1	0	NA	NA	NA	240	239	0.83	NA	4.97	1	0	3	1	49	63	35	92	6.4	2.58	4.86	24	29	4.94	22.03	144	1.16	15.4	78	1.65	499.6	70.7	141.8	4.41	102.7	284	29	2	0	NA	2	NA
4495	1	0	NA	NA	NA	187	186	1	0	NA	NA	NA	246	244	1.34	NA	4.91	2	NA	NA	NA	42	11	14	52	3.9	2.45	4.78	21	16	4.5	20.78	116	1.03	5.1	75	0.89	232	53	136.9	4.02	103.1	272	33	2	0	NA	2	NA
4497	1	0	NA	NA	NA	180	179	1	0	NA	NA	NA	233	232	1.13	NA	4.86	1	21	3	30	46	8	9	78	5.4	2.45	4.68	22	17	7.83	14.87	95	0.81	3.4	76	3.16	350.9	97.2	134.9	3.91	97.5	273	30	2	1	NA	2	NA
4502	1	0	NA	NA	NA	187	186	1	0	NA	NA	NA	235	234	1.53	NA	5.2	1	18	3	10	49	33	29	69	4.3	2.33	5.12	23	60	4.55	17.19	130	1.2	13.7	71	2.42	368.8	88.4	143.5	4.2	105.8	285	22	2	0	NA	2	NA
4503	1	0	NA	NA	NA	186	184	1	0	NA	NA	NA	242	240	1.19	NA	4.45	2	NA	NA	NA	44	15	19	29	2.9	2.43	4.42	22	15	4.33	19.16	115	1.16	10.3	78	0.8	208.2	61.9	138.4	4.3	104.4	274	34	2	0	NA	2	NA
4505	1	0	NA	NA	NA	190	189	1	0	NA	NA	NA	245	244	1.63	NA	5.66	2	NA	NA	NA	44	61	36	80	3.2	2.5	5.56	22	29	4.22	13.43	134	1.07	8.6	79	1.84	303.3	70.7	139.2	4.31	102.4	275	35	2	0	NA	1	NA
4508	1	0	NA	NA	NA	187	186	1	1	2	0	0	186	185	1.01	NA	4.01	1	15	3	14	43	19	22	70	5.7	2.28	3.88	21	21	7.22	17.37	173	1.13	6.8	72	1.57	374.7	70.7	140.4	4.08	104.4	283	29	2	0	NA	1	NA
4513	1	0	NA	NA	NA	191	190	1	0	NA	NA	NA	241	240	1.2	NA	3.85	2	NA	NA	NA	44	21	22	76	3.6	2.38	3.78	22	25	4.89	14.33	132	1.52	8.6	70	1.43	339	114.9	139.3	4.23	100.8	277	26	2	0	NA	2	NA
4514	1	0	NA	NA	NA	197	196	1	0	NA	NA	NA	232	231	1.25	NA	5.35	1	18	2	NA	47	43	30	110	5.4	2.48	5.33	25	40	5.11	17.37	124	1	15.4	77	0.68	434.2	88.4	142	5.02	103.1	284	30	2	0	NA	2	NA
4521	1	0	NA	NA	NA	191	190	1	0	NA	NA	NA	241	240	0.93	NA	3.8	2	NA	NA	NA	53	9	19	77	3.6	2.35	3.67	27	10	4.44	15.4	127	0.9	32.5	85	0.84	392.6	88.4	138.2	3.83	103.4	274	32	2	0	NA	2	NA
4523	1	1	6	0	1	67	67	1	1	6	0	1	68	67	1.31	NA	5.53	2	NA	NA	NA	42	12	21	64	6.1	2.25	5.3	25	12	3.72	13.43	155	1	8.6	78	1.36	333.1	88.4	135.9	4.17	100.1	272	36	2	1	NA	2	NA
4524	1	0	NA	NA	NA	183	182	1	0	NA	NA	NA	246	245	1.18	NA	5.02	2	NA	NA	NA	47	28	29	68	6.8	2.4	4.89	24	16	4.89	44.6	110	1.13	15.4	75	0.75	261.7	88.4	141.7	4.38	102.9	284	28	2	0	NA	2	NA
4525	1	1	3	0	0	72	72	1	1	3	0	0	73	72	1.56	NA	5.22	1	16	1	NA	45	57	45	78	5	2.3	4.94	24	106	5.38	32.42	143	1.1	25.7	75	1.93	404.5	61.9	138.6	4.39	100.7	277	30	2	0	NA	2	NA
4526	1	0	NA	NA	NA	194	194	1	0	NA	NA	NA	247	247	0.96	NA	4.03	2	NA	NA	NA	39	58	38	94	3.9	2.25	3.85	21	47	6.94	8.6	139	1.32	6.8	83	1.31	208.2	35.4	137.2	3.74	102.3	275	44	2	0	NA	2	NA
4527	1	1	10	0	0	57	56	1	1	10	0	0	58	57	1.09	NA	7.21	2	NA	NA	NA	52	39	27	66	4.3	2.43	7.03	26	39	5.05	24	135	1.07	10.3	80	2.99	434.2	97.2	135.9	4.07	94.1	271	28	2	0	NA	2	NA
4530	1	1	10	0	0	80	79	1	1	10	0	0	80	80	1.59	NA	4.73	1	28	3	18	42	48	39	127	5	2.7	4.78	25	54	4.72	23.28	180	1.07	10.3	86	0.91	208.2	61.9	142.2	3.83	99.9	283	44	2	0	NA	2	NA
4531	1	1	10	0	0	84	84	1	1	10	0	0	85	84	1.2	NA	4.5	2	NA	NA	NA	38	8	18	87	5.7	2.25	4.73	25	16	5.11	13.61	162	1.16	10.3	75	1.04	368.8	70.7	139.4	4.35	102.5	279	37	2	0	NA	1	NA
4535	1	0	NA	NA	NA	201	200	1	0	NA	NA	NA	238	237	1.01	NA	4.65	2	NA	NA	NA	47	20	13	65	4.3	2.28	4.37	20	18	4.44	19.16	125	1.03	10.3	77	1.71	279.6	44.2	139	4.54	105.7	276	30	2	0	NA	2	NA
4537	1	0	NA	NA	NA	199	199	1	0	NA	NA	NA	248	248	0.97	NA	4.78	2	NA	NA	NA	51	53	30	73	3.6	2.35	4.65	30	17	4.55	20.78	133	1.13	12	71	0.85	321.2	79.6	141.5	4.22	101	280	20	2	0	NA	2	NA
4545	1	0	NA	NA	NA	183	182	1	0	NA	NA	NA	237	236	1.06	NA	4.68	2	NA	NA	NA	49	13	13	73	5.4	2.5	4.55	25	10	5.5	11.46	142	0.87	10.3	77	1.15	374.7	79.6	138.9	4.47	100.3	278	28	2	0	NA	2	NA
4552	1	0	NA	NA	NA	182	182	1	0	NA	NA	NA	247	247	1.04	NA	4.55	2	NA	NA	NA	47	52	25	56	3.2	2.23	4.5	22	30	4.61	19.52	164	0.87	8.6	77	0.98	279.6	44.2	137.9	3.79	102.8	273	30	2	0	NA	2	NA
4555	1	0	NA	NA	NA	189	188	1	0	NA	NA	NA	235	234	1.07	NA	6	2	NA	NA	NA	49	19	16	105	3.9	2.25	5.82	26	16	4.22	16.66	177	1	6.8	76	1.83	291.5	44.2	138.4	4.08	103.9	275	27	2	0	NA	2	NA
4556	3	NA	NA	NA	NA	NA	NA	3	NA	NA	NA	NA	NA	NA	1.19	NA	5.77	1	18	3	15	49	28	26	82	5.4	2.28	5.51	25	26	4.94	18.81	154	1.13	12	78	1.42	309.3	70.7	138.4	3.93	101.4	277	29	2	0	NA	2	NA
4557	1	1	10	0	0	122	122	1	1	10	0	0	123	122	1.82	NA	5.17	2	NA	NA	NA	48	17	24	90	6.1	2.4	5.02	27	14	4.83	20.24	147	0.94	13.7	75	0.76	267.7	53	139.6	4.2	101.8	280	27	2	0	NA	2	NA
4558	1	0	NA	NA	NA	196	195	1	0	NA	NA	NA	241	241	0.93	NA	3.78	1	22	1	NA	46	20	22	91	4.3	2.38	3.47	26	20	4.94	10.93	127	1.42	6.8	75	1.01	303.3	88.4	141.1	4.26	101.6	281	29	2	0	NA	2	NA
4559	1	1	2	0	0	1	0	1	1	2	0	0	1	1	1.15	NA	7.34	1	18	2	NA	46	18	23	134	7.5	2.45	7.29	25	23	4.55	12	236	1.42	8.6	81	1.85	511.5	61.9	140.9	3.76	100.2	283	35	2	0	NA	2	NA
4560	1	0	NA	NA	NA	194	194	1	0	NA	NA	NA	230	230	1.12	NA	4.84	2	NA	NA	NA	43	17	22	82	4.3	2.23	4.89	27	16	4.89	4.3	163	1.13	5.1	73	1.75	190.3	61.9	139.4	4.18	105.8	277	30	2	0	NA	2	NA
4561	1	1	10	0	0	79	79	1	1	10	0	0	78	78	1.86	NA	5.33	1	20	3	28	44	16	19	76	4.6	2.75	4.97	26	15	5.88	14.69	172	0.84	8.6	73	1.25	315.2	70.7	143.2	4.46	107.7	286	29	2	0	NA	1	NA
4564	1	0	NA	NA	NA	197	197	1	0	NA	NA	NA	235	235	1.12	NA	5.22	1	19	1	NA	47	26	25	79	6.4	2.33	5.15	26	11	5.16	18.63	166	1.16	13.7	74	1.13	208.2	35.4	140.5	4.15	103.7	282	27	2	0	NA	2	NA
4565	1	0	NA	NA	NA	183	182	1	0	NA	NA	NA	237	236	0.83	NA	6.98	1	13	1	NA	46	24	22	79	4.6	2.53	6.83	25	19	4.39	13.61	139	1.2	8.6	77	4.95	410.4	53	138	4.02	100.2	275	31	2	0	NA	1	NA
4566	1	0	NA	NA	NA	195	194	1	0	NA	NA	NA	244	243	0.78	NA	3.54	1	14	1	NA	46	44	23	61	4.3	2.3	3.41	22	50	4.27	12.54	63	1.52	5.1	74	2.41	422.3	70.7	137.4	4.09	101.1	273	28	2	0	NA	1	NA
4567	1	0	NA	NA	NA	183	182	1	0	NA	NA	NA	246	245	1.05	NA	5.4	2	NA	NA	NA	49	35	37	92	5	2.33	5.33	23	37	4.94	17.01	175	1.39	10.3	77	1.67	350.9	70.7	139.4	4.03	104.2	278	28	2	0	NA	2	NA
4569	1	1	1	0	0	46	44	1	1	1	0	0	46	45	0.98	NA	6.57	2	NA	NA	NA	42	11	22	68	10.4	2.33	6.13	24	16	4.39	13.07	128	1.2	6.8	74	1.71	237.9	79.6	144.1	3.84	105	292	32	2	1	NA	2	NA
4570	1	1	10	1	0	124	123	1	1	10	1	0	124	123	0.8	NA	4.81	2	NA	NA	NA	45	21	23	64	3.6	2.45	4.6	25	26	6.66	17.91	163	1	10.3	77	2.2	499.6	79.6	144.1	4.11	104.9	287	32	2	0	NA	2	NA
4571	1	1	7	1	1	103	103	1	1	7	1	1	104	103	1.28	NA	8.12	2	NA	NA	NA	43	28	21	96	3.2	2.35	7.81	23	24	14.6	7.7	203	0.9	8.6	79	4.93	220.1	35.4	135.8	3.24	97.4	279	36	2	0	NA	1	NA
4574	1	1	10	0	0	125	124	1	1	10	0	0	125	125	1.11	NA	5.43	2	NA	NA	NA	42	59	43	92	8.9	2.4	5.33	24	33	5.88	12.18	169	0.94	17.1	74	1.55	422.3	106.1	145	4.64	106.1	294	32	2	1	NA	2	NA
4579	1	0	NA	NA	NA	187	185	1	0	NA	NA	NA	247	245	1.22	NA	6	1	18	3	16	43	15	15	65	3.9	2.43	5.9	23	79	5.44	11.64	122	1.29	8.6	75	2.47	452	53	140.3	3.85	101.4	279	32	2	0	NA	2	NA
4581	1	1	10	0	0	53	52	1	1	10	0	0	53	53	1.42	NA	4.91	1	17	3	26	40	26	39	91	4.6	2.3	4.68	25	30	5.72	27.4	173	1	12	83	1.24	327.1	44.2	141.3	3.82	105	282	43	1	1	NA	2	NA
4583	1	0	NA	NA	NA	190	188	1	0	NA	NA	NA	245	243	1.45	NA	5.38	2	NA	NA	NA	44	16	24	51	3.2	2.35	5.02	21	15	3.83	27.04	149	1.03	10.3	78	1.11	232	61.9	134.4	3.6	98.8	266	34	2	0	NA	2	NA
4584	1	1	3	0	0	133	131	1	1	3	0	0	133	132	1.06	NA	4.55	2	NA	NA	NA	42	24	25	62	8.2	2.35	4.32	23	15	4.89	13.79	164	1.07	6.8	72	1.11	261.7	79.6	139.8	4.44	103.3	282	30	2	0	NA	2	NA
4586	1	0	NA	NA	NA	198	197	1	0	NA	NA	NA	241	240	1.18	NA	3.78	2	NA	NA	NA	45	17	36	72	7.1	2.18	3.65	21	12	4.33	19.7	161	0.84	10.3	74	0.42	243.9	61.9	143.8	3.88	108.1	288	29	2	0	NA	2	NA
4596	1	1	2	0	0	24	23	1	1	2	0	0	24	23	1.07	NA	7.24	2	NA	NA	NA	42	27	31	75	8.6	2.38	6.83	28	45	5.72	12.54	165	1.26	5.1	72	2.52	249.8	53	138.6	4.37	101.8	281	30	2	0	NA	2	NA
4600	1	0	NA	NA	NA	194	193	1	0	NA	NA	NA	230	229	1.08	NA	4.27	2	NA	NA	NA	48	22	21	46	4.6	2.3	3.98	26	19	5.16	20.42	151	1.1	12	77	0.99	279.6	70.7	144.7	4.17	107.9	288	29	2	0	NA	2	NA
4601	1	0	NA	NA	NA	200	199	1	1	7	1	0	192	191	1.11	NA	8.95	1	16	1	NA	42	29	44	66	6.8	2.43	8.79	24	27	7.83	12.36	359	1.16	8.6	79	3.65	350.9	123.8	135.1	4.28	94.7	275	37	1	1	NA	2	NA
4604	1	0	NA	NA	NA	200	199	1	0	NA	NA	NA	246	245	1.02	NA	5.95	2	NA	NA	NA	47	42	34	129	5.4	2.38	5.64	23	82	4.94	9.85	166	1.23	12	77	5.86	309.3	53	142.2	3.93	104.4	284	30	2	0	NA	2	NA
4605	1	1	2	0	0	56	55	1	1	2	0	0	57	56	0.68	NA	5.53	1	16	3	7	43	20	20	57	5	2.23	5.2	23	22	5.16	15.58	129	1.2	12	69	4.41	463.9	70.7	140.7	4.01	102.4	281	26	2	0	NA	2	NA
4608	1	0	NA	NA	NA	193	192	1	0	NA	NA	NA	229	229	1.34	NA	5.09	2	NA	NA	NA	48	23	27	97	6.1	2.3	4.91	29	18	4.77	13.25	139	1.13	10.3	79	1.31	255.8	53	140.9	4.34	100.3	282	31	2	0	NA	2	NA
4611	3	NA	NA	NA	NA	NA	NA	3	NA	NA	NA	NA	NA	NA	1.42	NA	6.59	2	NA	NA	NA	49	47	31	73	4.3	2.25	6.26	27	17	5.11	15.4	120	1.29	8.6	80	2.61	249.8	35.4	136	4.17	98.9	271	31	2	0	NA	2	NA
4614	1	0	NA	NA	NA	200	199	1	0	NA	NA	NA	248	248	0.89	NA	6.7	2	NA	NA	NA	45	33	28	108	5.4	2.25	6.36	25	18	5.55	10.75	211	1.16	6.8	74	3.26	410.4	53	142.1	4.39	101.5	284	29	2	0	NA	2	NA
4616	1	0	NA	NA	NA	189	189	1	0	NA	NA	NA	239	238	0.89	NA	4.47	2	NA	NA	NA	46	48	33	111	3.6	2.3	4.4	22	16	4.77	14.69	157	1.07	8.6	77	1.16	386.6	53	143.3	4.01	107.2	284	31	2	0	NA	2	NA
4618	1	0	NA	NA	NA	187	187	1	0	NA	NA	NA	246	246	1.31	NA	5.43	1	0	3	2	47	22	20	61	4.3	2.43	5.38	25	14	4.39	27.04	136	1.32	8.6	79	1.1	356.9	79.6	137.5	3.9	99	273	32	2	0	NA	2	NA
4621	1	0	NA	NA	NA	188	187	1	1	6	0	0	215	214	1.09	NA	7.01	1	22	3	30	42	18	17	60	7.9	2.33	6.83	25	29	8.88	10.03	138	0.97	6.8	77	2.26	214.1	79.6	138.9	4.2	101.7	284	35	2	0	NA	2	NA
4624	1	1	1	0	0	178	177	1	1	10	0	0	181	180	2.1	NA	5.33	1	0	3	7	46	50	38	88	6.1	2.33	5.22	24	22	9.44	16.12	211	1.23	10.3	75	1.26	208.2	70.7	132.6	3.76	96.2	271	29	2	0	NA	2	NA
4637	1	0	NA	NA	NA	182	182	1	0	NA	NA	NA	237	236	1.56	NA	6.9	1	0	3	10	48	31	24	72	6.1	2.53	7.01	23	106	4.83	17.37	165	1.32	8.6	74	1.82	303.3	79.6	142.2	4.13	101.6	284	26	2	0	NA	2	NA
4641	1	0	NA	NA	NA	196	195	1	1	2	1	1	213	211	0.96	NA	6.75	1	18	2	NA	50	66	44	57	3.2	2.35	6.49	23	74	5.77	13.79	158	1.23	5.1	81	1.66	398.5	79.6	138.7	4.12	100.8	276	31	2	0	NA	2	NA
4644	1	0	NA	NA	NA	193	192	1	0	NA	NA	NA	234	233	1.11	NA	6.18	2	NA	NA	NA	43	22	21	81	5.4	2.3	6	29	15	5.11	13.97	182	1.23	12	78	1.8	333.1	44.2	143.9	3.94	103.8	287	35	2	0	NA	1	NA
4645	1	0	NA	NA	NA	190	188	1	0	NA	NA	NA	245	243	1.28	NA	5.43	1	23	1	NA	43	19	16	71	3.2	2.23	5.4	22	21	4.33	13.43	121	1.1	8.6	70	2.71	255.8	44.2	142.2	4.36	106.2	281	27	2	0	NA	2	NA
4648	1	0	NA	NA	NA	190	189	1	0	NA	NA	NA	232	231	1.38	NA	4.16	2	NA	NA	NA	42	20	20	46	4.6	2.3	4.01	26	10	4.33	9.85	188	1.1	6.8	73	0.62	249.8	61.9	136.8	3.84	100	272	31	2	0	NA	2	NA
4652	1	0	NA	NA	NA	183	182	1	0	NA	NA	NA	246	245	1.22	NA	4.89	1	20	3	1	47	13	19	71	3.6	2.3	4.65	21	13	5	15.58	151	0.94	13.7	78	1.64	303.3	44.2	139.2	3.83	104.9	276	31	2	0	NA	2	NA
4654	1	0	NA	NA	NA	198	198	1	0	NA	NA	NA	237	237	1.18	NA	5.09	1	19	3	2	42	16	12	78	3.9	2.3	4.84	24	24	5.44	13.79	116	0.9	5.1	69	0.73	237.9	35.4	139.2	3.82	103.5	277	27	2	0	NA	2	NA
4657	1	0	NA	NA	NA	198	197	1	0	NA	NA	NA	247	246	1.44	NA	3.93	2	NA	NA	NA	44	21	38	75	4.3	2.38	3.72	23	9	4.16	16.3	181	1.1	6.8	75	1.15	184.4	35.4	139.9	4.08	104.2	278	31	2	0	NA	2	NA
4661	1	0	NA	NA	NA	182	181	1	0	NA	NA	NA	246	245	1.2	NA	4.14	2	NA	NA	NA	43	10	24	59	3.6	2.28	3.93	24	11	3.61	23.64	141	1.13	10.3	75	0.44	273.6	61.9	138.7	3.78	102.4	274	32	2	0	NA	2	NA
4665	1	0	NA	NA	NA	198	197	1	0	NA	NA	NA	239	238	1.45	NA	5.79	2	NA	NA	NA	46	18	22	70	5.4	2.38	5.61	21	16	4.61	12.36	214	1.23	5.1	77	0.7	214.1	53	140.8	3.69	103.4	281	31	2	0	NA	2	NA
4666	1	1	2	1	0	119	117	1	0	NA	NA	NA	243	242	2.29	NA	5.84	1	30	3	21	50	33	27	64	4.3	2.35	6.31	27	40	4.94	12.9	228	0.84	6.8	79	1.1	303.3	53	143.8	4.47	106.3	286	29	2	0	NA	2	NA
4669	1	0	NA	NA	NA	191	191	1	0	NA	NA	NA	249	248	1.59	NA	5.97	2	NA	NA	NA	50	31	29	70	5.4	2.5	5.92	22	17	5.22	19.16	174	1.26	15.4	83	0.85	291.5	53	140.4	3.82	101.3	281	33	2	0	NA	2	NA
4679	1	0	NA	NA	NA	183	183	1	0	NA	NA	NA	246	246	0.79	NA	5.66	1	14	1	NA	50	24	24	104	3.2	2.38	5.51	26	25	5.27	31.7	142	0.81	17.1	81	2.15	380.7	70.7	144.7	3.78	104.5	287	31	2	0	NA	2	NA
4680	1	0	NA	NA	NA	199	198	1	0	NA	NA	NA	247	245	1.46	NA	5.22	1	30	2	NA	44	25	22	80	5	2.3	5.07	24	18	4.5	25.25	164	0.87	12	74	1.14	321.2	53	135.7	3.8	99.3	271	30	2	0	NA	2	NA
4682	1	0	NA	NA	NA	194	194	1	0	NA	NA	NA	230	230	1.07	NA	3.8	1	14	1	NA	41	27	20	65	3.2	2.1	3.72	25	8	4.83	24.72	67	0.97	8.6	63	0.5	220.1	44.2	139.5	3.76	108.1	277	22	2	0	NA	2	NA
4683	1	0	NA	NA	NA	185	183	1	0	NA	NA	NA	243	241	1.36	NA	5.59	1	19	3	9	47	25	28	71	6.1	2.5	5.56	23	36	4.55	23.28	151	1.52	6.8	82	0.94	261.7	61.9	142.3	4.16	103.3	284	35	2	0	NA	2	NA
4685	1	0	NA	NA	NA	191	190	1	1	1	0	0	234	233	1.25	NA	4.37	2	NA	NA	NA	47	17	20	98	12.9	2.43	4.22	19	18	5.16	13.97	149	0.97	12	77	1.13	285.5	159.1	139	5.38	107.3	286	30	2	1	NA	2	NA
4688	1	0	NA	NA	NA	190	190	1	0	NA	NA	NA	245	245	0.98	NA	5.38	1	20	1	NA	39	8	14	74	6.4	2.35	5.09	24	20	3.5	10.75	132	1.03	3.4	76	1.4	428.3	70.7	137.9	4.35	99.5	275	37	2	0	NA	2	NA
4690	1	1	2	0	0	13	12	1	1	2	0	0	13	12	0.86	NA	4.03	2	NA	NA	NA	42	14	24	111	6.8	2.33	3.93	29	12	5.11	23.1	155	1.45	15.4	71	2.28	374.7	97.2	141.2	5.02	102.1	284	29	2	0	NA	2	NA
4692	1	0	NA	NA	NA	201	200	1	0	NA	NA	NA	244	243	1.5	NA	4.45	2	NA	NA	NA	43	8	15	49	3.6	2.23	4.37	24	12	4	17.73	124	1.2	6.8	75	0.82	184.4	44.2	138	3.83	101.9	273	32	2	0	NA	2	NA
4693	1	0	NA	NA	NA	194	193	1	0	NA	NA	NA	232	231	1.12	NA	5.9	2	NA	NA	NA	46	32	30	61	4.3	2.3	5.77	24	30	4.94	24.89	147	1.1	15.4	74	1.63	315.2	53	137.2	4.07	99.8	273	28	2	0	NA	2	NA
4697	1	0	NA	NA	NA	182	181	1	0	NA	NA	NA	246	245	1.59	NA	4.19	2	NA	NA	NA	46	12	15	92	3.9	2.23	3.98	26	12	4.5	8.96	151	0.97	8.6	75	0.6	220.1	44.2	139.3	4.1	101.9	277	29	2	0	NA	2	NA
4698	1	0	NA	NA	NA	200	200	1	0	NA	NA	NA	247	246	0.94	NA	4.86	2	NA	NA	NA	48	57	31	133	4.6	2.33	5.04	23	51	5	14.69	201	1.03	10.3	77	0.72	392.6	88.4	139.8	3.66	103.5	284	29	2	0	NA	2	NA
4702	1	0	NA	NA	NA	183	182	1	0	NA	NA	NA	246	245	1.05	NA	5.15	2	NA	NA	NA	45	55	35	82	2.9	2.28	5.02	25	26	4.83	13.97	154	1.1	6.8	78	1.95	321.2	44.2	139	3.82	103.2	275	33	2	0	NA	2	NA
4703	1	0	NA	NA	NA	183	182	1	0	NA	NA	NA	248	247	1.21	NA	3.88	1	21	3	8	50	29	31	77	6.1	2.5	3.65	24	14	4.33	12	125	1.13	37.6	85	0.96	339	53	140.2	3.93	103.5	280	35	2	0	NA	1	NA
4704	1	0	NA	NA	NA	193	193	1	0	NA	NA	NA	235	234	1.36	NA	5.46	2	NA	NA	NA	47	12	14	62	2.5	2.23	5.07	24	14	4.55	13.25	115	0.94	5.1	73	1.04	255.8	35.4	138.2	3.58	99.9	273	26	2	0	NA	2	NA
4706	1	1	1	0	1	101	100	1	1	1	0	1	102	100	0.97	NA	6.39	1	17	1	NA	42	18	18	109	4.6	2.43	6.39	26	18	5.33	21.49	151	1.13	13.7	80	1.78	333.1	70.7	137.9	3.77	97.8	275	38	2	0	NA	2	NA
4707	1	1	10	0	0	71	70	1	1	1	0	0	71	71	0.63	NA	6.52	2	NA	NA	NA	43	19	24	108	10.7	2.78	6.15	23	17	5.05	9.49	165	0.97	10.3	68	4.28	374.7	97.2	139	4.4	101.2	283	25	1	1	NA	2	NA
4709	1	0	NA	NA	NA	198	196	1	0	NA	NA	NA	246	244	1.5	NA	5.66	1	15	3	21	43	30	28	57	3.9	2.18	5.15	26	9	4.44	17.73	132	1.13	8.6	68	1.48	226	61.9	141.4	4.18	107.3	280	25	2	0	NA	2	NA
4713	1	0	NA	NA	NA	190	189	1	0	NA	NA	NA	232	231	0.82	NA	5.22	2	NA	NA	NA	43	33	25	70	5.7	2.43	5.04	23	77	4.33	8.24	157	1.13	10.3	73	2.03	356.9	97.2	140.2	4.11	105.7	280	30	2	0	NA	2	NA
4714	1	0	NA	NA	NA	197	196	1	0	NA	NA	NA	249	248	1.21	NA	5.28	2	NA	NA	NA	44	18	23	82	5.4	2.28	4.94	20	13	4.22	17.55	152	1	15.4	77	1.65	249.8	61.9	138.1	4.31	104.1	275	33	2	0	NA	2	NA
4715	1	0	NA	NA	NA	191	190	1	0	NA	NA	NA	248	247	1.64	NA	5.02	1	19	3	4	49	15	24	92	5	2.4	4.63	17	13	4.5	27.76	128	1.1	63.3	77	0.59	279.6	70.7	137.5	4.17	100.9	274	28	2	0	NA	1	NA
4716	1	0	NA	NA	NA	184	184	1	0	NA	NA	NA	247	247	1.61	NA	6.15	2	NA	NA	NA	40	18	17	73	3.2	2.28	5.72	21	11	5.33	17.91	132	1.13	6.8	67	2.9	440.2	53	137.9	4.02	104.2	274	27	2	0	NA	2	NA
4719	1	0	NA	NA	NA	191	190	1	0	NA	NA	NA	233	233	1.2	NA	5.46	2	NA	NA	NA	41	21	21	95	6.4	2.35	5.2	22	19	4.61	7.52	154	1.13	5.1	72	0.99	356.9	70.7	140.5	3.95	104	281	31	2	0	NA	2	NA
4720	1	0	NA	NA	NA	189	188	1	0	NA	NA	NA	243	242	2.02	NA	4.78	2	NA	NA	NA	43	17	20	88	5.4	2.23	4.71	26	7	5	13.79	129	1.1	5.1	70	0.93	220.1	35.4	138	3.57	101.9	276	27	2	0	NA	2	NA
4722	1	0	NA	NA	NA	191	190	1	0	NA	NA	NA	248	247	1.14	NA	5.69	2	NA	NA	NA	45	23	23	88	3.9	2.3	5.53	24	24	5.11	17.19	157	0.71	12	76	1.22	309.3	61.9	141.1	3.85	102.2	280	31	2	0	NA	2	NA
4727	1	1	7	1	1	134	133	1	1	7	1	1	134	134	1.28	NA	4.78	1	22	3	12	37	21	28	109	10	2.2	4.47	22	14	5.83	15.04	245	0.97	5.1	67	1.8	475.8	150.3	141.5	4.43	106.8	288	30	1	1	NA	2	NA
4728	1	0	NA	NA	NA	188	187	1	0	NA	NA	NA	238	237	1.08	NA	5.66	2	NA	NA	NA	45	26	19	53	7.1	2.2	5.46	23	20	8.05	16.12	113	1.03	6.8	79	1.45	392.6	61.9	138.7	3.77	102.8	282	34	2	0	NA	2	NA
4731	1	0	NA	NA	NA	196	196	1	0	NA	NA	NA	236	236	1.44	NA	4.97	1	20	1	NA	45	12	15	92	4.3	2.23	4.45	26	11	5.05	15.22	130	1.16	6.8	70	1.51	255.8	35.4	139.8	4.16	101.9	278	25	2	0	NA	2	NA
4732	1	1	10	0	0	171	170	1	1	1	0	0	171	171	1.56	NA	8.04	2	NA	NA	NA	47	14	18	82	4.3	2.53	8.02	24	11	5.11	21.67	163	1	10.3	77	1.06	291.5	61.9	138.8	4.37	100.1	277	30	2	0	NA	2	NA
4734	1	1	10	0	0	102	100	1	1	10	0	0	102	101	1.61	NA	5.04	2	NA	NA	NA	43	14	24	62	2.9	2.5	5.15	25	14	5.22	8.24	145	1.13	10.3	77	2.08	285.5	53	140.1	3.64	97	278	34	2	0	NA	2	NA
4735	1	0	NA	NA	NA	185	184	1	0	NA	NA	NA	234	233	0.84	NA	6.15	1	15	3	3	41	25	19	67	5	2.23	6.03	24	24	5.61	20.24	177	0.84	6.8	67	2.28	333.1	35.4	139.4	4.05	103.4	279	26	2	0	NA	2	NA
4736	1	0	NA	NA	NA	189	189	1	0	NA	NA	NA	240	240	0.94	NA	4.65	1	0	3	33	48	17	24	92	7.5	2.38	4.63	24	34	4.55	17.37	128	0.9	8.6	78	2.07	422.3	88.4	139.2	4.05	105.1	280	30	2	0	NA	2	NA
4745	1	0	NA	NA	NA	184	184	1	0	NA	NA	NA	232	232	1.53	NA	4.91	1	23	2	NA	46	14	21	57	3.9	2.33	4.78	26	18	4.55	5.73	135	1.2	5.1	74	0.96	232	44.2	138.6	3.97	99.9	275	28	2	0	NA	1	NA
4747	1	0	NA	NA	NA	182	180	1	0	NA	NA	NA	237	235	1.61	NA	4.86	1	20	1	NA	47	14	17	102	2.5	2.48	4.84	19	28	4.66	22.03	143	1.39	12	79	1.43	380.7	70.7	137.6	3.67	101.1	272	32	2	0	NA	2	NA
4749	1	0	NA	NA	NA	194	193	1	1	2	0	0	238	237	1.23	NA	4.47	1	15	1	NA	38	34	27	63	3.6	2.28	4.5	25	335	4.11	12.36	174	1.42	5.1	66	1.78	547.2	61.9	140.3	4.11	107.5	278	28	2	0	NA	2	NA
4751	1	0	NA	NA	NA	182	181	1	1	1	0	0	230	229	1.72	NA	6.49	1	19	1	NA	39	21	23	109	6.8	2.23	6.31	24	46	4.89	9.13	150	1.07	3.4	71	1.46	398.5	79.6	138.4	4.76	101.4	278	32	2	0	NA	2	NA
4753	1	0	NA	NA	NA	201	199	1	0	NA	NA	NA	243	241	1.41	NA	5.15	1	0	3	20	43	14	15	73	3.6	2.2	5.07	19	13	5.33	12.18	148	1.07	5.1	79	3.94	249.8	44.2	141.1	4.36	105.9	284	36	2	0	NA	2	NA
4754	1	0	NA	NA	NA	186	185	1	0	NA	NA	NA	233	232	2.18	NA	6.36	2	NA	NA	NA	44	29	35	65	7.5	2.4	6.41	19	26	6.33	17.37	177	1.1	5.1	73	0.5	249.8	97.2	141.4	4.05	105.2	286	29	2	0	NA	1	NA
4755	1	0	NA	NA	NA	197	196	1	0	NA	NA	NA	243	242	1.39	NA	5.53	2	NA	NA	NA	45	25	25	82	5.7	2.4	5.12	24	26	5.16	14.87	173	0.97	8.6	78	0.89	380.7	106.1	136.1	3.43	99	273	33	2	0	NA	2	NA
4757	1	0	NA	NA	NA	186	185	1	0	NA	NA	NA	234	233	1.1	NA	5.72	2	NA	NA	NA	41	18	17	60	7.9	2.45	5.51	23	39	4.22	16.48	126	1.1	6.8	67	1.58	220.1	44.2	144	4.22	104.7	289	26	2	0	NA	2	NA
4758	1	0	NA	NA	NA	186	185	1	1	1	0	1	206	205	1.8	NA	5.95	1	24	3	15	41	25	22	152	6.4	2.28	5.61	29	53	5.83	12.36	212	0.81	8.6	77	1.23	374.7	61.9	141.7	3.92	104.2	285	36	2	0	NA	2	NA
4760	1	0	NA	NA	NA	199	199	1	0	NA	NA	NA	239	239	1.19	NA	4.91	1	14	3	11	44	19	19	67	3.6	2.38	4.73	24	12	6.44	12.54	142	0.84	15.4	70	1.02	350.9	70.7	136.1	3.82	100.2	272	26	2	0	NA	2	NA
4764	1	1	3	0	0	21	21	1	0	NA	NA	NA	239	239	1.37	NA	5.07	2	NA	NA	NA	46	28	31	85	7.5	2.53	4.99	19	17	6.77	12	189	0.78	10.3	83	1.08	208.2	53	137.3	3.41	102.9	279	37	2	0	NA	2	NA
4768	1	0	NA	NA	NA	181	181	1	0	NA	NA	NA	242	242	1.41	NA	6.23	2	NA	NA	NA	47	18	22	49	4.6	2.6	5.92	25	13	4.94	21.13	113	1.1	8.6	82	0.51	267.7	61.9	142	3.9	106.1	283	35	2	0	NA	2	NA
4772	1	0	NA	NA	NA	197	196	1	1	5	0	0	223	223	2.29	NA	5.53	1	15	3	5	45	23	32	138	1.8	2.38	5.25	23	17	4.5	10.21	140	1.42	6.8	91	0.93	416.4	61.9	137	4.63	99.5	270	46	2	0	NA	2	NA
4775	1	0	NA	NA	NA	193	192	1	0	NA	NA	NA	235	234	1.18	NA	5.4	1	16	3	25	41	22	21	82	3.9	2.28	5.15	27	8	4.77	23.82	145	1.1	25.7	65	0.85	190.3	53	141	3.94	102.4	280	24	2	0	NA	2	NA
4776	1	0	NA	NA	NA	183	182	1	0	NA	NA	NA	246	245	1.59	NA	7.01	1	16	3	6	45	55	50	79	4.3	2.18	6.62	24	257	4.89	17.19	151	1.1	17.1	72	4.31	452	70.7	134.5	3.58	98.4	268	27	2	0	NA	2	NA
4778	1	1	2	0	0	19	17	1	1	2	0	0	19	18	0.87	NA	4.78	1	20	3	45	44	22	24	84	5.4	2.35	4.5	27	42	6.11	13.97	144	0.84	15.4	77	2.08	350.9	70.7	141	3.85	101.5	283	33	2	0	NA	2	NA
4781	1	0	NA	NA	NA	187	186	1	0	NA	NA	NA	247	246	0.93	NA	3.98	2	NA	NA	NA	44	44	29	65	4.6	2.33	3.96	22	34	5.16	30.63	108	1	13.7	77	1.37	541.3	88.4	139.6	3.9	103.3	278	33	2	0	NA	2	NA
4783	1	0	NA	NA	NA	200	200	1	0	NA	NA	NA	239	239	2	NA	5.48	1	15	3	20	44	54	41	80	8.6	2.48	5.35	20	99	5.83	15.76	185	1.36	6.8	76	0.99	261.7	53	138.5	4.38	103.2	281	32	2	0	NA	2	NA
4784	1	0	NA	NA	NA	193	193	1	0	NA	NA	NA	234	233	1.45	NA	6.18	2	NA	NA	NA	43	11	14	43	3.9	2.15	4.16	25	12	4.33	8.6	122	0.94	5.1	73	0.71	202.2	44.2	140.8	4.08	107.1	279	30	2	0	NA	2	NA
4789	1	0	NA	NA	NA	199	198	1	0	NA	NA	NA	248	248	0.98	NA	4.37	2	NA	NA	NA	45	16	16	50	6.8	2.43	4.22	22	29	4.83	19.52	111	1.1	6.8	70	2.09	279.6	53	137.6	4.65	100.9	277	25	1	1	NA	2	NA
4792	1	0	NA	NA	NA	186	184	1	0	NA	NA	NA	235	233	1.67	NA	6.21	1	18	3	22	42	19	18	118	3.6	2.3	6.03	25	15	5.11	6.27	156	1.1	10.3	74	1.54	279.6	44.2	138.4	3.73	100.3	275	32	2	0	NA	2	NA
4794	1	0	NA	NA	NA	200	199	1	0	NA	NA	NA	244	243	1.1	NA	4.53	2	NA	NA	NA	49	22	21	47	4.3	2.25	4.47	23	41	4.89	21.49	153	1.23	5.1	75	1.67	172.5	35.4	141.6	3.85	106.7	282	26	2	0	NA	2	NA
4796	1	0	NA	NA	NA	189	187	1	0	NA	NA	NA	232	231	1.17	NA	4.11	1	20	1	NA	47	12	17	60	3.6	2.33	3.83	23	9	4.66	11.64	129	1.23	10.3	76	1.16	232	61.9	138.7	3.7	99.9	275	29	2	0	NA	1	NA
4797	1	0	NA	NA	NA	188	187	1	1	9	0	0	200	199	1.34	NA	6.41	1	16	1	NA	42	27	31	69	3.9	2.4	6.21	23	36	4.22	6.63	137	1.26	5.1	74	0.75	255.8	44.2	137.8	4.31	101.7	273	32	2	0	NA	2	NA
4800	1	0	NA	NA	NA	183	182	1	0	NA	NA	NA	233	232	0.68	NA	4.97	1	18	3	25	45	27	24	88	8.2	2.35	4.86	25	27	9.33	14.33	184	1	6.8	74	6.35	416.4	61.9	136.9	4.33	98.1	281	29	2	0	NA	2	NA
4803	1	1	10	0	0	126	125	1	1	10	0	0	126	125	1.46	NA	5.17	1	15	1	NA	43	54	68	138	2.1	2.3	5.17	21	434	7.66	29.55	146	1	10.3	72	2.42	356.9	35.4	137.2	3.82	100	274	29	1	1	NA	1	NA
4804	1	0	NA	NA	NA	198	197	1	1	2	0	0	188	187	0.93	NA	4.22	1	16	1	NA	40	24	22	104	2.5	2.43	4.14	22	34	6.5	7.16	158	0.81	5.1	75	2.04	267.7	61.9	138.3	3.71	103.3	275	35	2	0	NA	1	NA
4805	1	0	NA	NA	NA	198	197	1	0	NA	NA	NA	241	240	1.42	NA	4.78	2	NA	NA	NA	46	20	27	49	7.1	2.3	4.68	27	15	4.5	20.78	130	1.26	12	76	0.64	273.6	61.9	140	4.14	103.6	281	30	2	0	NA	2	NA
4807	1	0	NA	NA	NA	193	193	1	0	NA	NA	NA	235	235	1.59	NA	5.92	2	NA	NA	NA	50	39	25	54	5.7	2.5	5.56	28	25	4.94	18.45	127	0.87	12	74	1.34	380.7	70.7	143.1	3.76	105.2	286	24	2	0	NA	2	NA
4809	1	0	NA	NA	NA	200	199	1	1	2	0	0	198	198	1.31	NA	3.78	1	19	3	26	42	10	13	43	4.6	2.18	3.65	21	13	4.39	10.21	129	1.26	10.3	76	0.45	291.5	53	139.4	3.88	103.7	277	34	2	0	NA	1	NA
4812	1	1	2	0	0	92	92	1	1	2	0	0	93	92	0.87	NA	7.09	2	NA	NA	NA	45	21	18	159	3.9	2.35	7.06	25	40	13.05	11.1	197	1.03	6.8	80	8.48	160.6	35.4	138.8	3.75	97.2	284	35	2	0	NA	1	NA
4823	1	0	NA	NA	NA	199	198	1	0	NA	NA	NA	247	246	1.1	NA	3.7	1	20	3	20	49	40	39	48	3.2	2.23	3.67	18	62	5.11	20.24	159	0.81	6.8	84	1.63	279.6	70.7	134.9	3.7	101.7	268	35	2	0	NA	2	NA
4826	1	0	NA	NA	NA	191	190	1	0	NA	NA	NA	230	229	1.73	NA	4.27	2	NA	NA	NA	44	18	17	58	3.2	2.28	4.09	24	18	4.89	11.82	112	0.87	18.8	76	0.53	154.6	53	141.8	4.02	104.7	281	32	2	0	NA	2	NA
4827	1	1	2	0	0	73	72	1	1	2	0	0	74	72	1.59	NA	5.77	1	15	3	2	41	33	31	73	5.4	2.38	5.66	24	47	5.55	13.25	192	1.23	6.8	71	1.73	315.2	70.7	137	4.04	99.1	275	30	2	0	NA	1	NA
4828	1	0	NA	NA	NA	192	190	1	0	NA	NA	NA	230	228	2.08	NA	5.82	2	NA	NA	NA	47	17	24	54	3.6	2.48	5.56	25	11	4.83	9.31	167	0.97	10.3	75	0.62	232	61.9	140.4	4.09	103.6	279	28	2	0	NA	2	NA
4830	1	1	10	1	0	38	37	1	1	1	1	0	38	37	1.42	NA	5.02	1	14	1	NA	42	9	11	102	2.9	2.4	4.81	26	26	7.94	14.87	150	1.29	3.4	78	1.37	255.8	61.9	143.1	3.44	100.6	286	36	2	0	NA	1	NA
4831	1	0	NA	NA	NA	193	192	1	0	NA	NA	NA	234	233	0.86	NA	4.32	1	12	3	7	40	41	40	79	3.6	2.25	4.06	25	103	5.44	32.6	176	1.2	8.6	81	2.55	499.6	88.4	143.8	4	107	285	41	2	0	NA	2	NA
4833	1	0	NA	NA	NA	197	196	1	0	NA	NA	NA	230	229	1	NA	4.06	1	17	1	NA	45	27	23	138	2.1	2.28	3.83	23	14	4.61	10.57	155	1.13	15.4	72	1.1	243.9	44.2	123.4	4.53	89.1	245	27	2	0	NA	2	NA
4834	1	0	NA	NA	NA	188	187	1	0	NA	NA	NA	230	229	1.2	NA	5.72	2	NA	NA	NA	45	20	19	92	6.1	2.3	6.28	26	30	6.83	13.61	122	0.94	5.1	81	3.58	350.9	53	142	3.83	105.8	286	36	2	0	NA	2	NA
4838	1	1	10	0	0	126	124	1	1	1	0	0	126	124	1	NA	5.48	2	NA	NA	NA	45	28	32	71	7.5	2.5	5.35	24	26	5.27	14.15	185	1.32	8.6	75	2.15	463.9	70.7	143.8	4.88	103.4	289	30	2	0	NA	2	NA
4840	1	1	1	1	1	143	141	1	1	1	1	1	144	142	1.29	NA	6.1	2	NA	NA	NA	42	10	20	68	4.6	2.35	6.1	27	13	4.83	11.46	118	1.13	6.8	72	1.55	297.4	70.7	138.4	4.41	98.7	276	30	2	0	NA	2	NA
4842	1	0	NA	NA	NA	190	189	1	0	NA	NA	NA	232	231	1.67	NA	5.64	1	17	3	35	43	16	20	74	6.8	2.48	5.53	22	9	4.94	14.15	139	1.39	5.1	69	0.73	130.9	61.9	141.2	5.37	105.2	283	26	2	0	NA	2	NA
4844	1	0	NA	NA	NA	193	192	1	0	NA	NA	NA	230	229	0.21	NA	3.93	1	17	1	NA	41	10	17	79	3.6	2.33	3.65	27	18	4.44	4.48	118	1.1	3.4	71	0.72	243.9	70.7	140.4	4.15	102.9	278	30	1	1	NA	2	NA
4847	1	0	NA	NA	NA	181	181	1	0	NA	NA	NA	247	246	1.06	NA	4.06	1	18	1	NA	47	13	17	99	4.3	2.5	3.72	24	14	4.22	16.84	121	1.39	8.6	82	1.52	398.5	61.9	138.5	3.45	100.3	275	35	2	0	NA	2	NA
4848	1	0	NA	NA	NA	181	180	1	0	NA	NA	NA	240	239	1.22	NA	4.42	1	15	2	NA	49	28	26	60	4.3	2.4	4.29	26	18	4.72	18.09	121	1	22.2	76	0.47	345	61.9	141.9	4.2	106.2	282	27	2	0	NA	2	NA
4853	1	0	NA	NA	NA	181	181	1	0	NA	NA	NA	242	242	1.22	NA	5.82	2	NA	NA	NA	45	20	26	71	5.4	2.33	5.48	28	13	4.89	19.16	157	1.07	6.8	70	1.73	291.5	70.7	142.4	4.37	106.1	284	25	2	0	NA	2	NA
4858	1	0	NA	NA	NA	183	181	1	0	NA	NA	NA	236	234	0.78	NA	5.53	2	NA	NA	NA	41	47	34	79	3.6	2.38	5.3	23	29	5.11	14.87	204	0.94	10.3	72	2.37	309.3	97.2	141.5	4.35	105.2	281	31	2	0	NA	2	NA
4860	1	1	2	0	0	123	121	1	1	2	0	0	123	121	1.34	NA	5.97	2	NA	NA	NA	44	11	17	55	3.6	2.2	5.74	26	28	4.89	8.96	108	1	5.1	77	0.94	333.1	44.2	140.3	4.44	101.6	278	33	2	0	NA	2	NA
4863	1	1	5	0	0	115	114	1	1	5	0	0	115	115	0.96	NA	3.72	1	16	3	25	44	17	18	62	6.1	2.3	3.67	22	85	4.83	15.22	155	0.94	8.6	73	1.49	327.1	70.7	136.2	4.13	103.2	273	29	2	0	NA	2	NA
4864	1	0	NA	NA	NA	181	180	1	0	NA	NA	NA	242	242	1.09	NA	5.9	2	NA	NA	NA	45	31	28	86	4.3	2.4	5.74	25	48	5.27	13.25	165	0.97	8.6	79	2.45	321.2	88.4	138.5	4.39	98.5	276	34	2	0	NA	2	NA
4867	1	1	10	0	0	87	87	1	1	10	0	0	87	87	2.21	NA	7.73	2	NA	NA	NA	47	12	23	130	6.4	2.33	5.33	26	10	6.05	10.21	179	1.03	5.1	80	1.32	362.8	35.4	137.7	3.6	97.9	278	33	2	0	NA	2	NA
4868	1	0	NA	NA	NA	194	193	1	1	10	0	1	87	87	1.66	NA	4.91	2	NA	NA	NA	49	21	18	109	6.1	2.63	4.86	27	12	5.16	17.55	171	0.94	5.1	72	0.73	190.3	35.4	144.1	4.03	109.8	288	23	2	0	NA	2	NA
4869	1	0	NA	NA	NA	200	200	1	0	NA	NA	NA	231	231	1.01	NA	3.78	2	NA	NA	NA	40	19	18	58	5.7	2.35	3.85	24	22	6.66	11.64	170	1.03	3.4	73	1.78	279.6	61.9	139.4	3.81	104.2	281	33	2	0	NA	2	NA
4872	1	0	NA	NA	NA	189	188	1	0	NA	NA	NA	236	235	1.19	NA	6.13	1	25	1	NA	42	19	12	106	6.1	2.3	5.79	22	20	5.22	18.27	119	1	5.1	69	2.18	297.4	70.7	133.7	3.76	100	269	27	2	0	NA	1	NA
4875	1	1	10	0	0	40	40	1	1	1	0	0	41	40	1.66	NA	6.1	2	NA	NA	NA	42	18	26	69	6.4	2.28	6.23	26	15	8.55	12.9	184	0.81	5.1	71	2.44	356.9	97.2	141.5	3.33	107.2	287	29	2	1	NA	2	NA
4877	1	1	9	1	0	96	94	1	1	9	1	0	96	95	1.28	NA	6.08	1	15	3	50	44	27	22	67	7.5	2.43	5.92	21	21	6.22	18.63	138	1.2	12	78	2.03	410.4	79.6	143.6	4.36	105.2	290	34	2	0	NA	2	NA
4879	1	0	NA	NA	NA	197	197	1	0	NA	NA	NA	229	228	1.17	NA	3.78	2	NA	NA	NA	48	14	16	75	3.6	2.18	3.57	24	11	4.66	7.16	170	1.07	5.1	78	0.89	214.1	35.4	141.8	3.9	104.8	281	30	2	0	NA	2	NA
4880	1	1	5	0	1	95	94	1	1	5	0	1	95	94	0.91	NA	4.37	1	18	3	50	45	31	32	90	4.6	2.3	4.27	23	30	5.16	11.64	152	0.97	10.3	81	1.43	303.3	79.6	142.1	4.53	105.5	283	36	2	0	NA	2	NA
4883	1	0	NA	NA	NA	194	193	1	0	NA	NA	NA	233	232	1.22	NA	3.52	1	15	1	NA	44	29	33	114	2.9	2.35	3.44	21	13	4.5	5.19	166	1.13	13.7	75	0.75	297.4	53	138.2	3.8	104	273	31	2	0	NA	2	NA
4888	1	0	NA	NA	NA	192	192	1	0	NA	NA	NA	229	229	1.57	NA	4.58	2	NA	NA	NA	45	20	17	57	3.6	2.3	4.47	22	21	8.38	17.19	160	1.2	8.6	72	1.54	309.3	53	138.3	3.9	102.1	278	27	2	0	NA	2	NA
4892	1	0	NA	NA	NA	187	187	1	0	NA	NA	NA	234	234	1.92	NA	4.11	2	NA	NA	NA	42	19	22	70	5.7	2.18	3.88	26	21	4.89	20.06	137	1.32	5.1	69	0.54	261.7	79.6	138.7	4.51	103.8	278	27	2	0	NA	2	NA
4893	1	0	NA	NA	NA	189	188	1	0	NA	NA	NA	239	238	1.36	NA	5.53	2	NA	NA	NA	50	12	13	88	5.7	2.45	5.22	22	19	4.61	20.78	118	1.26	12	77	0.71	416.4	114.9	141.1	4.16	101.9	282	27	2	0	NA	2	NA
4895	1	0	NA	NA	NA	183	183	1	0	NA	NA	NA	246	245	1.1	NA	5.97	2	NA	NA	NA	53	59	91	85	3.6	2.43	5.72	23	69	4.89	21.13	341	1.1	15.4	82	1.37	321.2	61.9	140.9	4.26	102.9	280	29	2	0	NA	2	NA
4896	1	1	1	0	0	84	83	1	1	1	0	0	84	83	1.48	NA	6.67	2	NA	NA	NA	44	17	21	56	4.6	2.38	6.18	25	27	5.33	10.93	162	1.2	8.6	76	1.19	273.6	61.9	139.1	4.57	101	278	32	2	0	NA	2	NA
4901	1	0	NA	NA	NA	197	196	1	0	NA	NA	NA	229	228	1.39	NA	7.19	1	14	3	19	49	49	33	117	4.3	2.45	6.72	27	65	4.11	27.04	167	0.97	10.3	84	1.49	422.3	61.9	140.9	4.75	99.2	279	35	2	0	NA	2	NA
4902	1	0	NA	NA	NA	188	187	1	0	NA	NA	NA	238	237	1.34	NA	3.62	1	13	3	2	47	26	24	76	5	2.28	3.65	25	28	4.72	20.95	113	1.36	8.6	74	0.8	303.3	53	140.6	4.26	101.9	280	27	2	0	NA	2	NA
4903	1	0	NA	NA	NA	191	191	1	0	NA	NA	NA	248	248	1.02	NA	8.28	1	13	3	5	46	51	27	103	4.6	2.35	8.07	22	38	4.72	14.51	194	1.16	6.8	82	2	469.9	61.9	141.3	4.08	101.9	281	36	2	0	NA	2	NA
4905	1	1	5	0	0	114	113	1	0	NA	NA	NA	236	235	1.22	NA	6.39	2	NA	NA	NA	45	26	22	94	5	2.3	6.18	27	21	4.94	11.82	121	1.26	6.8	71	3.77	279.6	44.2	140.6	3.92	104.4	280	26	2	0	NA	2	NA
4907	1	0	NA	NA	NA	197	197	1	0	NA	NA	NA	247	247	1.11	NA	4.22	1	18	3	4	43	28	25	68	5.4	2.3	4.11	20	23	4.39	12	175	1	5.1	77	1.66	160.6	61.9	138.2	3.94	103.5	276	34	2	0	NA	2	NA
4912	1	0	NA	NA	NA	188	187	1	0	NA	NA	NA	230	229	2.34	NA	5.12	2	NA	NA	NA	47	50	54	103	2.9	2.45	4.86	22	92	4.89	21.13	162	1.07	6.8	77	0.76	481.8	53	137.4	4.89	100.7	272	30	2	0	NA	2	NA
4915	1	0	NA	NA	NA	201	200	1	0	NA	NA	NA	243	242	1.1	NA	5.64	1	18	3	14	50	30	18	79	3.9	2.33	5.33	24	34	5.88	11.1	111	1.1	15.4	80	1.63	505.6	79.6	141.3	3.94	105.2	282	30	2	0	NA	2	NA
4916	1	0	NA	NA	NA	196	195	1	0	NA	NA	NA	236	235	1.18	NA	3.18	2	NA	NA	NA	43	9	18	72	3.9	2.4	3.03	23	22	4.94	6.81	115	1.26	8.6	73	0.89	285.5	53	137.6	4.31	103.1	274	30	2	0	NA	2	NA
4917	1	0	NA	NA	NA	198	196	1	0	NA	NA	NA	247	245	1.12	NA	5.17	1	15	1	NA	49	42	28	91	4.3	2.5	4.94	24	80	4.94	15.94	144	1.26	6.8	77	1.02	368.8	70.7	140.6	4.53	103.1	280	28	2	0	NA	1	NA
4918	1	0	NA	NA	NA	193	193	1	0	NA	NA	NA	242	242	1.12	NA	5.38	2	NA	NA	NA	45	23	20	53	4.3	2.4	5.51	29	33	4.89	16.84	127	1.1	12	72	2.69	469.9	53	139.1	3.67	101.3	277	27	2	0	NA	2	NA
4919	1	0	NA	NA	NA	183	182	1	0	NA	NA	NA	233	232	1.15	NA	4.32	2	NA	NA	NA	53	34	25	69	4.3	2.43	4.16	26	29	4.44	31.52	91	1.23	18.8	80	0.88	345	61.9	142.5	3.86	102.8	283	27	2	0	NA	2	NA
4921	1	0	NA	NA	NA	186	185	1	0	NA	NA	NA	243	242	0.82	NA	5.3	1	16	3	16	48	55	31	72	5.7	2.38	4.99	21	80	4.94	18.98	149	1.23	10.3	81	1.55	487.7	70.7	139.2	4.64	105.1	279	33	2	0	NA	1	NA
4922	1	0	NA	NA	NA	201	201	1	0	NA	NA	NA	239	239	0.98	NA	6.13	2	NA	NA	NA	47	51	29	112	7.1	2.25	5.97	28	43	5.72	23.46	218	1.16	20.5	73	2.21	362.8	61.9	141.6	3.66	101.4	285	26	2	0	NA	2	NA
4929	1	0	NA	NA	NA	181	180	1	0	NA	NA	NA	242	241	2.07	NA	4.99	1	17	2	NA	45	18	17	58	3.9	2.3	5.09	24	22	5.61	20.78	138	1.42	8.6	73	0.68	214.1	53	141.7	3.89	105.9	282	28	2	0	NA	2	NA
4931	1	0	NA	NA	NA	194	193	1	0	NA	NA	NA	240	239	1.91	NA	5.72	2	NA	NA	NA	49	33	34	59	3.6	2.35	5.66	27	33	5.61	27.94	156	1.07	8.6	80	0.91	392.6	70.7	142.3	4.39	107.7	283	31	2	0	NA	2	NA
4934	1	1	9	0	0	181	180	1	1	9	0	0	179	178	0.89	NA	3.88	2	NA	NA	NA	48	29	34	96	4.6	2.3	3.62	23	11	5.22	13.61	205	1.1	10.3	81	1.73	386.6	79.6	142	4.34	107.3	283	33	2	0	NA	2	NA
4935	1	0	NA	NA	NA	195	194	1	0	NA	NA	NA	235	234	1.44	NA	5.69	1	30	3	7	42	19	18	102	5.7	2.23	5.53	25	26	17.21	12.18	114	1.1	5.1	75	1.65	267.7	35.4	134.2	4.26	95.8	282	33	2	0	NA	2	NA
4938	1	0	NA	NA	NA	200	200	1	0	NA	NA	NA	239	239	1.61	NA	4.29	2	NA	NA	NA	44	21	23	67	8.6	2.33	4.24	21	27	4.66	19.88	150	1	6.8	72	1.37	345	61.9	137.7	4.62	104.9	278	28	2	0	NA	2	NA
4939	1	1	10	0	0	110	110	1	1	10	0	0	110	110	1.72	NA	4.89	1	17	1	NA	47	14	17	93	3.9	2.33	4.71	22	16	4.55	8.78	141	1.07	5.1	79	1.5	166.5	26.5	142.9	4.66	106.4	283	32	2	0	NA	2	NA
4940	1	0	NA	NA	NA	194	194	1	0	NA	NA	NA	231	231	1.39	NA	5.74	2	NA	NA	NA	47	28	26	48	5	2.38	5.51	24	28	5.11	22.21	215	0.97	15.4	78	1.32	463.9	79.6	139.9	4.38	104	279	31	2	0	NA	2	NA
4941	1	0	NA	NA	NA	189	188	1	0	NA	NA	NA	233	232	1.69	NA	7.55	2	NA	NA	NA	46	14	19	88	3.9	2.5	7.32	25	12	4.89	14.87	174	1.13	8.6	74	1.08	243.9	44.2	144.1	3.79	105	286	28	2	0	NA	1	NA
4945	1	0	NA	NA	NA	181	180	1	1	2	0	0	235	235	1.12	NA	5.25	1	17	3	27	47	23	20	91	6.1	2.45	5.35	25	16	4.89	11.1	134	0.94	8.6	80	2.62	315.2	79.6	141.1	4.06	102.8	282	33	2	0	NA	2	NA
4952	1	1	10	0	0	187	186	1	1	10	0	0	188	187	1.76	NA	6.03	1	18	3	29	41	19	27	49	3.9	2.23	6.03	25	12	4.83	14.51	177	1	13.7	68	1.61	255.8	44.2	142.4	3.75	104.4	283	27	2	0	NA	2	NA
4955	1	0	NA	NA	NA	185	184	1	0	NA	NA	NA	242	241	0.87	NA	5.53	2	NA	NA	NA	44	21	21	75	4.3	2.45	5.3	21	38	5.83	15.94	147	0.87	6.8	79	1.58	410.4	70.7	137.6	3.86	100.9	275	35	2	0	NA	2	NA
4956	1	0	NA	NA	NA	189	188	1	0	NA	NA	NA	233	232	1.11	NA	5.4	1	19	2	NA	45	29	24	101	5	2.4	5.22	24	34	5.38	20.42	162	1	8.6	69	2.21	237.9	61.9	142.6	4.36	104.8	285	24	2	0	NA	2	NA
4957	1	0	NA	NA	NA	181	180	1	0	NA	NA	NA	240	239	1.83	NA	4.94	2	NA	NA	NA	43	18	22	53	4.3	2.35	4.58	29	9	4.44	9.49	146	1.29	6.8	72	0.57	154.6	44.2	141.9	4.2	104.7	282	29	2	0	NA	2	NA
4958	1	0	NA	NA	NA	189	188	1	0	NA	NA	NA	238	237	1.68	NA	5.56	2	NA	NA	NA	46	47	35	66	3.2	2.35	5.53	24	41	4.94	15.4	110	0.94	8.6	79	2.65	362.8	44.2	143.1	4.01	107.1	283	33	2	0	NA	2	NA
4960	1	0	NA	NA	NA	191	190	1	0	NA	NA	NA	248	247	1.15	NA	3.47	2	NA	NA	NA	39	21	18	105	2.5	2.15	3.31	21	38	4.33	8.42	107	1.26	6.8	75	1.03	249.8	26.5	138.7	4.12	102.3	274	36	2	0	NA	1	NA
4961	1	0	NA	NA	NA	193	192	1	0	NA	NA	NA	230	229	1.84	NA	5.28	2	NA	NA	NA	47	11	18	83	6.1	2.38	5.07	25	18	4.83	7.88	126	1.32	6.8	78	1.03	243.9	61.9	139.1	4.44	104.7	279	31	2	0	NA	2	NA
4963	1	0	NA	NA	NA	183	182	1	0	NA	NA	NA	248	247	1.2	NA	3.59	2	NA	NA	NA	42	12	16	101	4.6	2.23	3.39	23	13	4.61	15.58	131	1.26	6.8	78	0.68	208.2	44.2	138.8	3.96	105.4	276	36	2	0	NA	2	NA
4964	1	1	10	0	0	61	60	1	1	10	0	0	61	60	1.09	NA	6.85	2	NA	NA	NA	43	23	24	96	4.3	2.28	6.13	26	21	5.22	18.45	122	1	8.6	78	1.45	392.6	70.7	142.1	4.46	101.2	283	35	2	0	NA	2	NA
4965	1	0	NA	NA	NA	187	187	1	0	NA	NA	NA	248	248	1.82	NA	4.91	2	NA	NA	NA	47	27	20	63	4.3	2.4	4.68	21	48	4.72	29.01	124	1.26	6.8	83	1.37	243.9	44.2	137.8	4.02	101.3	274	36	2	0	NA	2	NA
4966	1	0	NA	NA	NA	182	181	1	0	NA	NA	NA	245	244	0.91	NA	7.24	1	11	3	25	44	26	22	144	6.4	2.35	7.09	24	118	5.77	15.04	147	0.94	8.6	85	2.57	440.2	70.7	137.1	5.14	101.9	276	41	2	0	NA	2	NA
4977	1	0	NA	NA	NA	190	190	1	0	NA	NA	NA	242	242	1.39	NA	4.55	1	13	1	NA	49	17	18	86	6.1	2.3	4.37	28	16	4.66	18.45	141	0.97	8.6	79	0.59	285.5	70.7	139.3	4.47	101.8	279	30	2	0	NA	2	NA
4982	1	1	10	1	0	26	25	1	1	10	1	0	24	23	1.77	NA	4.5	1	24	1	NA	39	11	21	88	6.8	2.35	4.45	22	12	8.44	14.51	165	1.16	5.1	63	0.81	214.1	70.7	139.9	4.43	104.8	284	24	2	0	NA	2	NA
4983	1	1	10	0	0	166	166	1	1	10	0	0	166	166	1.75	NA	4.76	2	NA	NA	NA	46	15	21	61	5.4	2.18	4.94	28	21	5.55	20.42	128	1.16	13.7	72	0.69	309.3	79.6	139.8	4.24	100.9	280	26	2	0	NA	2	NA
4985	1	0	NA	NA	NA	190	189	1	1	1	0	1	220	219	1.36	NA	5.02	2	NA	NA	NA	45	27	29	65	5.7	2.43	4.65	27	32	4.83	21.85	166	1.2	10.3	68	1.02	273.6	61.9	143.4	4.59	107.9	286	23	2	0	NA	2	NA
4986	1	0	NA	NA	NA	191	191	1	0	NA	NA	NA	243	243	1.19	NA	5.04	1	15	3	17	43	23	20	56	5	2.63	4.89	23	14	4.61	10.93	140	0.87	6.8	76	1.95	148.7	70.7	135.4	3.92	100.1	270	33	2	0	NA	2	NA
4988	1	0	NA	NA	NA	188	187	1	0	NA	NA	NA	231	230	1.22	NA	6.1	1	17	1	NA	44	21	21	67	4.3	2.33	5.92	22	34	5.11	21.85	153	1.2	8.6	75	2.73	309.3	61.9	141	4.19	104.5	281	31	2	0	NA	2	NA
4990	1	0	NA	NA	NA	200	199	1	0	NA	NA	NA	247	246	1.36	NA	5.25	1	14	1	NA	45	31	32	67	6.1	2.43	4.99	19	16	2.61	24.89	147	1.03	6.8	79	2.3	297.4	53	135.7	3.6	99.5	270	34	2	0	NA	2	NA
4991	1	0	NA	NA	NA	191	191	1	0	NA	NA	NA	248	247	1.76	NA	6.21	2	NA	NA	NA	45	14	20	88	5	2.38	6.28	23	11	4.77	17.19	133	1.16	5.1	86	1.51	261.7	26.5	136.8	4.62	99.8	273	41	2	0	NA	2	NA
4993	1	0	NA	NA	NA	195	195	1	0	NA	NA	NA	245	245	1.69	NA	3.96	2	NA	NA	NA	49	19	22	46	3.6	2.3	3.85	24	16	4.72	19.34	129	0.81	10.3	79	0.66	291.5	53	137.9	3.69	101	274	30	2	0	NA	2	NA
4995	1	1	8	0	0	59	58	1	1	8	0	0	59	59	1.02	NA	4.45	2	NA	NA	NA	40	31	33	76	3.2	2.35	4.4	24	24	5.5	10.57	208	0.81	10.3	78	2.96	392.6	61.9	139.9	4.59	100.7	278	38	2	0	NA	2	NA
4996	1	0	NA	NA	NA	187	187	1	0	NA	NA	NA	246	245	0.85	NA	4.09	2	NA	NA	NA	42	42	22	119	4.3	2.35	4.06	21	33	4.94	17.91	143	1.36	12	72	1.28	392.6	53	137.7	4.17	102.4	274	30	2	0	NA	2	NA
4998	1	0	NA	NA	NA	200	199	1	0	NA	NA	NA	235	234	1.17	NA	8.25	2	NA	NA	NA	43	65	28	88	7.1	2.28	8.51	26	46	5.27	19.88	146	0.81	12	68	2.48	398.5	61.9	142.1	3.83	104.3	286	25	2	0	NA	2	NA
4999	1	0	NA	NA	NA	189	188	1	0	NA	NA	NA	237	236	1.42	NA	5.35	1	12	1	NA	49	30	20	101	2.1	2.35	5.15	18	36	4.33	27.94	138	1.07	15.4	77	3.6	458	61.9	138.8	3.87	98.7	274	28	2	0	NA	2	NA
5002	1	1	1	0	0	15	15	1	1	1	0	0	25	24	1.73	NA	3.59	1	7	1	NA	42	21	24	94	3.2	2.23	3.49	24	46	5.22	10.03	185	1.23	10.3	73	0.47	374.7	53	137.7	3.62	98.8	274	31	2	0	NA	2	NA
5006	1	0	NA	NA	NA	198	196	1	0	NA	NA	NA	237	235	1.39	NA	5.56	2	NA	NA	NA	53	26	23	77	4.3	2.35	5.61	28	19	4.44	11.64	201	1.23	10.3	83	0.91	362.8	44.2	144.9	3.71	103.8	287	30	2	0	NA	2	NA
5008	1	0	NA	NA	NA	185	184	1	0	NA	NA	NA	230	229	1.55	NA	5.56	2	NA	NA	NA	44	19	16	58	5.4	2.25	5.56	25	34	4.61	17.37	146	0.94	6.8	78	1.32	303.3	44.2	138.5	3.76	99.3	277	34	2	0	NA	2	NA
5009	1	0	NA	NA	NA	199	198	1	0	NA	NA	NA	239	238	1.22	NA	4.42	1	21	3	32	43	45	31	56	7.9	2.33	4.32	23	44	6.99	50.51	159	1.16	17.1	69	1.08	416.4	70.7	140.7	4.33	103.9	286	26	2	0	NA	2	NA
5013	1	0	NA	NA	NA	195	193	1	0	NA	NA	NA	245	243	0.98	NA	4.89	2	NA	NA	NA	42	22	18	68	3.2	2.38	4.63	24	18	6.16	18.98	167	0.87	8.6	74	0.77	214.1	61.9	141	3.29	102.8	281	32	2	0	NA	2	NA
5016	1	1	1	0	0	152	151	1	1	1	0	0	152	151	1.9	NA	7.16	1	10	1	NA	44	30	43	114	4.3	2.33	7.16	22	45	4	20.42	207	1.23	18.8	79	5.7	404.5	79.6	140.1	3.83	100.7	278	35	2	0	NA	2	NA
5018	1	0	NA	NA	NA	186	186	1	0	NA	NA	NA	247	247	1.39	NA	5.07	2	NA	NA	NA	46	19	18	78	5.4	2.38	4.84	23	19	5.16	4.48	130	1.16	6.8	82	1.59	321.2	70.7	135.2	4.16	98.6	271	36	1	1	NA	2	NA
5020	1	0	NA	NA	NA	191	191	1	0	NA	NA	NA	244	243	1.89	NA	5.48	2	NA	NA	NA	48	16	18	79	5.4	2.48	5.25	21	18	4.83	25.25	129	0.94	12	79	1.01	333.1	70.7	138.7	3.96	101.1	277	31	2	0	NA	2	NA
5027	1	1	1	0	0	96	95	1	1	1	0	0	96	95	0.87	NA	4.53	2	NA	NA	NA	48	36	25	110	5.7	2.45	4.4	29	30	5.38	21.31	151	1.52	13.7	78	2.45	493.7	79.6	139.5	4.52	97.3	280	30	2	0	NA	2	NA
5029	1	0	NA	NA	NA	188	187	1	0	NA	NA	NA	230	229	0.98	NA	5.53	1	15	1	NA	48	17	29	80	5.4	2.55	5.48	23	34	6.88	4.84	198	1.42	15.4	75	5.91	356.9	61.9	140.3	4.31	100.1	282	27	2	0	NA	2	NA
5031	1	0	NA	NA	NA	186	184	1	0	NA	NA	NA	246	244	0.96	NA	4.89	2	NA	NA	NA	46	40	31	122	3.9	2.43	4.6	25	33	4.94	12.18	179	1.03	10.3	80	1.71	416.4	97.2	139.4	4.13	101.4	277	34	2	0	NA	2	NA
5037	1	0	NA	NA	NA	194	194	1	0	NA	NA	NA	229	229	1.34	NA	5.95	2	NA	NA	NA	47	19	24	71	5	2.3	5.59	25	17	4.77	21.67	132	1.1	10.3	76	1.76	315.2	70.7	136.8	4.52	99.2	273	29	2	0	NA	2	NA
5040	1	0	NA	NA	NA	192	192	1	0	NA	NA	NA	234	234	1.02	NA	5.66	2	NA	NA	NA	43	24	26	125	3.9	2.33	5.43	26	26	4.77	11.28	144	1.07	13.7	77	1.71	452	70.7	137.6	4.4	99.4	274	34	2	0	NA	2	NA
5043	1	0	NA	NA	NA	182	181	1	0	NA	NA	NA	230	229	1.02	NA	6	1	20	3	18	45	37	34	67	5.4	2.43	5.92	22	50	5.83	12.72	153	1.26	8.6	80	3.32	309.3	70.7	136.9	3.9	98	275	35	2	0	NA	2	NA
5045	1	0	NA	NA	NA	182	181	1	0	NA	NA	NA	232	232	1.69	NA	3.62	2	NA	NA	NA	45	23	21	92	3.6	2.33	3.59	22	16	5.11	21.49	143	1.03	30.8	73	0.43	350.9	61.9	139.4	3.41	101.6	277	28	2	0	NA	2	NA
5048	1	0	NA	NA	NA	190	189	1	0	NA	NA	NA	234	233	1.07	NA	5.33	2	NA	NA	NA	47	48	27	90	6.4	2.43	5.12	23	33	4.83	25.97	128	1	8.6	73	1.82	398.5	79.6	140.8	3.86	105	282	26	2	0	NA	2	NA
5050	1	0	NA	NA	NA	200	199	1	0	NA	NA	NA	244	243	1.56	NA	7.19	2	NA	NA	NA	46	24	22	99	6.8	2.35	7.03	21	29	5.11	10.57	171	1.45	5.1	80	3.97	499.6	53	140.8	4.13	101	291	34	2	0	NA	2	NA
5051	1	1	5	0	0	56	55	1	1	5	0	0	56	55	0.76	NA	4.76	2	NA	NA	NA	41	15	25	139	11.8	2.38	4.55	22	9	5.33	8.24	147	1.26	6.8	72	1.54	255.8	61.9	138.9	4.31	104	284	31	2	0	NA	2	NA
5052	1	0	NA	NA	NA	193	193	1	0	NA	NA	NA	234	234	1.28	NA	5.04	2	NA	NA	NA	43	24	20	76	4.3	2.28	4.71	24	14	4.94	4.48	199	1.23	5.1	70	0.7	243.9	53	144.4	4.04	109.4	287	27	2	0	NA	2	NA
5053	1	0	NA	NA	NA	191	190	1	0	NA	NA	NA	248	248	1.28	NA	5.07	2	NA	NA	NA	41	17	17	93	3.9	2.28	4.84	25	13	4.55	8.06	201	1.03	10.3	76	2.02	315.2	44.2	140	3.88	102.9	278	35	2	0	NA	2	NA
5055	1	1	10	0	1	113	112	1	1	10	0	1	113	112	1.04	NA	5.02	2	NA	NA	NA	45	15	22	72	6.8	2.38	4.71	23	19	5	17.37	163	0.97	18.8	72	1.06	493.7	79.6	141.9	4.45	104.8	285	27	2	0	NA	2	NA
5060	1	1	10	0	0	162	161	1	1	10	0	0	160	159	1.42	NA	5.9	1	27	2	NA	42	14	17	126	5.7	2.35	6.05	23	21	5.05	17.73	120	1.39	8.6	77	1.34	380.7	53	139.9	4.03	102.9	280	35	1	1	NA	2	NA
5063	1	0	NA	NA	NA	195	194	1	0	NA	NA	NA	244	243	0.75	NA	5.59	1	11	1	NA	44	27	23	89	2.9	2.3	5.56	22	29	5.05	22.39	189	1.16	6.8	70	2.39	261.7	53	139.9	4.15	101	277	26	2	0	NA	2	NA
5064	1	1	1	1	1	167	165	1	1	2	1	1	163	161	1.39	NA	5.3	1	18	1	NA	42	17	18	106	5	2.2	5.25	22	23	5.38	15.58	99	0.87	12	73	1.5	297.4	70.7	144	4.11	108.9	287	31	9	0	NA	2	NA
5067	1	0	NA	NA	NA	200	199	1	0	NA	NA	NA	247	246	1.03	NA	4.91	2	NA	NA	NA	44	32	30	142	3.6	2.25	4.89	19	32	5.22	16.3	140	1.1	5.1	83	1.15	279.6	44.2	138.5	4.28	107.1	281	39	1	1	NA	2	NA
5073	1	0	NA	NA	NA	188	187	1	0	NA	NA	NA	248	248	0.87	NA	8.43	1	15	1	NA	42	59	34	210	5.4	2.38	8.17	20	145	5.55	9.49	162	1.16	6.8	71	1.13	368.8	53	139.4	4.69	104.4	279	29	2	0	NA	2	NA
5078	1	0	NA	NA	NA	184	182	1	0	NA	NA	NA	238	236	1.63	NA	4.19	1	12	1	NA	41	22	18	63	7.5	2.43	4.27	26	32	5.77	21.31	117	1.16	8.6	70	1.13	267.7	79.6	138.2	4.01	98.6	279	29	2	0	NA	2	NA
5083	1	1	2	0	0	27	26	1	1	2	0	0	27	26	1.65	NA	5.48	1	20	3	23	42	15	28	76	4.6	2.25	5.15	25	5	5.05	16.3	88	1.45	5.1	66	1.84	142.8	61.9	138.7	4.29	99.5	277	24	2	0	NA	2	NA
5085	1	0	NA	NA	NA	194	194	1	0	NA	NA	NA	231	231	1.08	NA	4.81	2	NA	NA	NA	45	18	19	76	4.6	2.2	4.47	24	19	5.55	19.52	120	0.87	12	71	3.27	475.8	88.4	144.4	4.08	107.6	288	26	2	0	NA	2	NA
5086	1	1	10	0	0	66	64	1	1	10	0	0	66	65	1.8	NA	7.34	2	NA	NA	NA	43	13	20	79	6.1	2.55	7.14	23	19	6.38	8.96	163	1.36	5.1	80	2.54	255.8	88.4	139.6	4.13	97	281	37	2	1	NA	2	NA
5090	1	0	NA	NA	NA	189	188	1	0	NA	NA	NA	238	237	1.03	NA	4.24	2	NA	NA	NA	48	58	30	89	5.4	2.28	4.22	21	20	4.77	6.63	134	1.23	5.1	78	1.42	392.6	61.9	140.9	4.27	105.6	281	30	2	0	NA	2	NA
5092	1	0	NA	NA	NA	195	194	1	0	NA	NA	NA	232	231	1.39	NA	5.74	1	16	3	35	40	19	18	86	5.7	2.2	5.53	23	26	4.72	24.89	133	1.1	17.1	69	1.23	327.1	70.7	142.1	3.87	105	284	29	1	1	NA	2	NA
5093	1	0	NA	NA	NA	183	182	1	0	NA	NA	NA	248	248	1.36	NA	5.04	2	NA	NA	NA	42	13	20	70	6.1	2.25	5.04	24	11	4.27	12.18	125	1.29	6.8	76	1.26	309.3	70.7	135.1	3.81	95.3	271	34	2	0	NA	2	NA
5094	1	0	NA	NA	NA	194	193	1	0	NA	NA	NA	230	230	1.03	NA	6.21	1	16	1	NA	48	39	23	111	4.6	2.25	5.79	23	43	5	13.79	146	0.9	15.4	74	1.36	422.3	70.7	140.4	3.74	102.4	280	26	2	0	NA	2	NA
5096	1	0	NA	NA	NA	180	180	1	0	NA	NA	NA	233	233	1.51	NA	3.85	2	NA	NA	NA	44	22	20	77	3.2	2.43	3.67	23	19	4.39	11.82	159	1	8.6	79	0.73	333.1	44.2	136	3.95	100.9	270	35	2	0	NA	2	NA
5100	1	0	NA	NA	NA	199	198	1	0	NA	NA	NA	244	244	1.47	NA	5.33	2	NA	NA	NA	38	13	14	66	5.4	2.25	5.38	22	17	4.77	5.73	144	1.29	3.4	73	0.79	273.6	61.9	138.6	4.03	104.9	277	35	2	0	NA	2	NA
5103	1	0	NA	NA	NA	181	181	1	0	NA	NA	NA	240	240	1.36	NA	4.19	1	16	3	9	43	28	21	137	4.6	2.33	4.24	24	22	4.61	25.07	187	1.23	5.1	65	0.68	368.8	61.9	141.3	4.65	106.9	281	22	2	0	NA	2	NA
5104	1	0	NA	NA	NA	187	186	1	0	NA	NA	NA	247	246	1.72	NA	4.6	1	24	2	NA	39	34	18	99	2.5	2.4	4.5	23	454	9.22	14.33	129	0.81	6.8	73	2.86	214.1	35.4	134.4	3.8	98.6	271	34	2	0	NA	2	NA
5111	1	0	NA	NA	NA	194	192	1	0	NA	NA	NA	245	243	1.48	NA	4.91	1	0	2	NA	41	13	18	46	3.6	2.33	4.86	29	20	4.83	3.4	158	1.23	3.4	73	0.64	463.9	53	139.4	3.31	96.2	277	32	2	0	NA	1	NA
5113	1	0	NA	NA	NA	194	193	1	0	NA	NA	NA	230	229	1.18	NA	6.13	2	NA	NA	NA	47	36	31	73	5.4	2.3	5.95	26	142	5.22	17.73	160	1.13	22.2	76	1.59	434.2	70.7	138.6	4.26	100	277	29	2	0	NA	1	NA
5118	1	0	NA	NA	NA	199	198	1	0	NA	NA	NA	247	246	1.28	NA	5.84	1	15	3	20	43	16	17	66	3.6	2.33	5.79	22	12	5.38	18.27	146	1.07	17.1	74	1.38	249.8	61.9	141.2	4.32	105.6	281	31	2	0	NA	2	NA
5124	1	0	NA	NA	NA	199	199	1	0	NA	NA	NA	247	246	1.28	NA	6.26	1	11	1	NA	45	30	23	109	4.6	2.28	5.97	24	35	4.89	13.61	138	1	6.8	69	1.98	374.7	35.4	139.8	3.76	100.3	279	24	2	0	NA	2	NA
5127	1	1	10	0	0	120	120	1	1	1	0	0	121	120	1.14	NA	6.28	2	NA	NA	NA	44	24	26	107	6.8	2.35	6.05	27	18	5.55	12.36	159	1.1	12	73	1.37	374.7	79.6	140.2	4.56	100.1	282	29	2	1	NA	2	NA
5128	1	1	1	0	0	133	132	1	1	1	0	0	133	133	1.52	NA	5.69	1	20	1	NA	44	30	21	94	4.6	2.43	5.69	21	25	4.44	10.57	165	1.16	8.6	76	0.9	410.4	79.6	138.2	3.8	103.3	275	32	2	0	NA	2	NA
5130	1	0	NA	NA	NA	193	193	1	0	NA	NA	NA	229	229	1.64	NA	4.24	2	NA	NA	NA	50	17	22	72	3.9	2.23	4.01	30	16	5.11	12.54	111	1.13	15.4	78	0.41	285.5	70.7	140.3	3.38	101	279	28	2	0	NA	2	NA
5133	1	0	NA	NA	NA	191	191	1	0	NA	NA	NA	246	246	0.71	NA	4.03	1	23	1	NA	46	48	37	131	3.2	2.28	3.83	22	83	5	15.04	155	1.03	6.8	73	3.12	392.6	61.9	139.1	4.1	102.9	276	27	2	0	NA	2	NA
5136	1	1	10	0	1	172	172	1	1	10	0	1	173	172	1.1	NA	5.43	2	NA	NA	NA	52	46	33	72	4.3	2.5	4.22	26	21	4.66	23.28	150	1.1	18.8	82	2.47	374.7	70.7	141.5	4.28	103.5	281	30	2	0	NA	2	NA
5139	1	1	3	0	0	112	111	1	1	3	0	0	112	111	0.78	NA	6.83	2	NA	NA	NA	41	29	23	119	6.1	2.4	6.52	21	27	13.1	8.06	211	1.23	15.4	73	7.75	279.6	70.7	136.7	4.5	102.5	282	32	2	0	NA	1	NA
5143	1	1	9	0	0	43	42	1	1	9	0	0	43	43	1.17	NA	4.63	1	19	3	25	43	11	21	82	6.4	2.48	4.6	23	39	9.38	14.33	182	0.97	10.3	76	1.23	446.1	88.4	138	3.85	102	281	33	2	0	NA	2	NA
5144	1	0	NA	NA	NA	189	188	1	0	NA	NA	NA	238	236	1.15	NA	6.28	2	NA	NA	NA	45	33	31	81	5	2.33	6.23	26	23	5.66	12.9	169	0.84	8.6	75	1.1	297.4	53	141.3	3.16	101.4	282	30	2	0	NA	2	NA
5149	1	0	NA	NA	NA	196	196	1	0	NA	NA	NA	242	242	1.28	NA	3.57	1	19	3	5	48	39	23	70	3.6	2.48	3.44	20	24	4.44	20.06	175	1.16	10.3	74	0.86	362.8	70.7	137.1	3.98	98.1	272	26	2	0	NA	2	NA
5154	1	0	NA	NA	NA	181	181	1	0	NA	NA	NA	242	242	1.86	NA	4.76	2	NA	NA	NA	49	13	17	29	4.6	2.43	4.47	23	15	4.66	10.03	120	1.03	20.5	80	0.51	267.7	44.2	140.8	4.3	107.8	280	31	2	0	NA	2	NA
5157	1	0	NA	NA	NA	196	196	1	0	NA	NA	NA	236	236	1.7	NA	4.68	1	14	3	8	43	11	21	61	4.6	2.23	4.68	26	8	4.72	7.34	135	1.1	6.8	71	0.95	214.1	53	138.8	3.83	101.4	277	28	2	0	NA	2	NA
5164	1	1	3	0	0	125	125	1	1	3	0	0	125	125	0.94	NA	7.63	1	20	1	NA	50	16	18	69	5	2.48	7.32	24	27	4.72	14.15	154	1.58	5.1	81	3.41	214.1	61.9	144.6	4.39	104.4	288	31	2	0	NA	2	NA
5175	1	0	NA	NA	NA	184	184	1	0	NA	NA	NA	237	237	1.25	NA	6.78	1	16	2	NA	48	19	22	127	3.9	2.3	6.39	23	30	4.77	16.84	146	0.87	8.6	84	2.13	428.3	88.4	139.5	4.09	101	277	36	2	0	NA	2	NA
5176	1	0	NA	NA	NA	191	190	1	0	NA	NA	NA	249	248	1.31	NA	3.75	2	NA	NA	NA	47	17	17	99	2.1	2.45	3.59	19	10	4.5	12.36	151	1.26	10.3	78	0.68	261.7	44.2	139.9	3.82	102.4	276	31	2	0	NA	2	NA
5181	1	1	2	0	0	110	109	1	1	2	0	0	111	109	1.81	NA	4.55	1	16	3	15	48	96	69	95	8.2	2.83	4.45	24	271	5.33	10.93	161	1.49	6.8	86	1.33	446.1	88.4	140.2	3.59	99.3	283	38	2	0	NA	2	NA
5184	1	0	NA	NA	NA	182	180	1	0	NA	NA	NA	239	237	1.11	NA	3.59	2	NA	NA	NA	49	22	17	62	5.4	2.53	3.62	21	18	8.49	17.19	138	1.16	8.6	78	2.01	303.3	70.7	138	3.69	101.2	280	29	2	0	NA	2	NA
5186	1	1	1	0	0	33	32	1	1	1	0	0	33	32	1.14	NA	5.25	2	NA	NA	NA	42	18	26	108	7.5	2.3	5.07	25	17	4.94	17.73	210	1.03	12	69	1.37	345	79.6	141.4	4.53	104.6	284	27	2	0	NA	2	NA
5187	1	1	10	0	0	86	86	1	1	10	0	0	86	86	0.82	NA	5.61	1	16	3	2	45	52	34	96	4.6	2.23	5.35	21	206	9.66	18.98	176	0.78	12	76	3.12	446.1	61.9	139.7	4.36	104.2	283	31	2	0	NA	2	NA
5188	1	0	NA	NA	NA	198	198	1	0	NA	NA	NA	241	241	1.17	NA	4.89	2	NA	NA	NA	51	27	24	74	5.7	2.58	4.71	25	22	4.61	17.73	182	1	10.3	82	1.81	374.7	79.6	137.1	4.34	97.2	274	31	2	0	NA	2	NA
5191	1	0	NA	NA	NA	189	188	1	0	NA	NA	NA	238	237	1.15	NA	4.58	2	NA	NA	NA	40	19	16	91	2.1	2.3	3.98	22	28	11.44	14.69	119	1.16	6.8	70	1.42	249.8	44.2	137.8	4.2	102.7	279	30	2	0	NA	2	NA
5193	1	0	NA	NA	NA	197	197	1	0	NA	NA	NA	237	236	1.36	NA	4.84	2	NA	NA	NA	46	24	30	67	5	2.35	4.55	24	10	4.77	3.94	124	1.07	6.8	76	1.15	243.9	61.9	144.9	4	105.9	288	30	2	0	NA	1	NA
5195	1	1	1	1	0	142	141	1	1	1	1	0	142	141	0.94	NA	4.45	2	NA	NA	NA	44	13	23	102	4.6	2.33	4.4	28	15	5.94	12.9	151	1.29	10.3	79	1.59	255.8	53	139.5	3.9	98.5	281	35	2	0	NA	1	NA
5197	1	0	NA	NA	NA	191	190	1	0	NA	NA	NA	249	249	1.53	NA	4.71	1	20	1	NA	46	22	25	87	5	2.38	4.4	26	16	5.33	14.69	165	0.97	10.3	80	0.84	303.3	44.2	141.4	4	101.4	282	34	2	0	NA	2	NA
5198	1	0	NA	NA	NA	187	186	1	0	NA	NA	NA	247	247	1.33	NA	4.45	2	NA	NA	NA	39	13	18	75	5	2.15	4.22	23	19	4.77	4.66	128	0.9	5.1	69	0.93	291.5	53	137.3	4.17	101.8	274	30	2	0	NA	2	NA
5202	1	0	NA	NA	NA	183	182	1	0	NA	NA	NA	237	236	0.72	NA	6.39	2	NA	NA	NA	44	33	25	90	4.3	2.38	6.31	21	29	4.39	16.84	125	1.32	10.3	74	6.1	434.2	61.9	141.3	4.37	104.1	280	30	2	0	NA	2	NA
5203	1	1	7	1	1	199	198	1	1	7	1	1	198	197	0.98	NA	4.42	1	16	3	12	45	31	25	136	4.3	2.43	4.71	26	71	4.83	17.19	143	1.16	12	80	1.08	398.5	70.7	139.2	4.21	103.8	277	35	2	0	NA	2	NA
5206	1	0	NA	NA	NA	197	197	1	0	NA	NA	NA	241	241	0.82	NA	3	1	36	2	NA	45	12	15	58	5	2.3	3.08	24	13	4.77	15.76	45	1.49	8.6	71	0.47	321.2	79.6	140.7	4.34	104.8	280	26	2	0	NA	2	NA
5208	1	0	NA	NA	NA	184	182	1	0	NA	NA	NA	243	241	1.78	NA	5.9	2	NA	NA	NA	41	35	29	113	5	2.35	5.95	22	34	4.55	7.88	170	1.26	6.8	77	1.12	285.5	53	135.9	4	100.7	271	36	2	0	NA	2	NA
5210	1	0	NA	NA	NA	199	198	1	0	NA	NA	NA	239	238	1.31	NA	4.53	2	NA	NA	NA	42	19	18	41	3.9	2.23	4.45	24	12	4.05	20.6	127	1	6.8	70	0.81	136.8	53	131.9	3.81	97.7	262	28	2	0	NA	2	NA
5213	1	0	NA	NA	NA	197	196	1	0	NA	NA	NA	242	241	1.19	NA	5.12	1	18	3	26	45	31	21	111	5	2.48	5.07	26	51	4.83	10.75	149	1.32	12	77	6.32	392.6	79.6	141.6	4.21	101.5	282	32	2	0	NA	2	NA
5214	1	0	NA	NA	NA	186	185	1	0	NA	NA	NA	231	230	1.14	NA	3.65	2	NA	NA	NA	46	20	27	116	4.3	2.33	3.59	20	15	4.39	19.16	152	1.13	13.7	74	1.07	315.2	88.4	138.7	3.71	101.4	276	28	2	0	NA	2	NA
5216	1	0	NA	NA	NA	198	197	1	0	NA	NA	NA	248	247	1.31	NA	5.07	2	NA	NA	NA	46	34	30	90	3.9	2.3	4.81	23	39	4.77	18.09	151	0.87	8.6	77	0.43	428.3	61.9	139.8	4.14	103.8	278	31	2	0	NA	2	NA
5217	1	0	NA	NA	NA	189	187	1	0	NA	NA	NA	233	231	1.11	NA	4.81	1	15	1	NA	45	11	15	82	2.5	2.38	4.65	21	11	4.89	18.98	116	1.32	6.8	72	1.33	279.6	53	139.5	4.24	103.3	276	27	2	0	NA	2	NA
5219	1	0	NA	NA	NA	187	186	1	0	NA	NA	NA	246	245	0.98	NA	4.4	1	17	1	NA	42	13	11	87	5.4	2.48	4.4	23	28	4.44	17.91	136	1.36	8.6	74	0.85	273.6	53	136.7	3.71	101.4	273	32	2	0	NA	2	NA
5220	1	1	3	0	0	108	107	1	1	3	0	0	108	107	1.17	NA	4.94	1	15	3	25	43	9	18	190	4.6	2.5	4.76	24	20	5.94	14.51	161	1.1	12	72	1.25	285.5	61.9	142	4.27	102.3	284	29	2	0	NA	2	NA
5222	1	1	10	1	1	168	168	1	1	10	1	1	170	169	1.76	NA	6.57	2	NA	NA	NA	46	20	23	80	4.6	2.45	6.41	29	16	6.94	20.6	180	1.13	10.3	71	0.84	350.9	70.7	140.3	4.25	101.5	282	25	2	0	NA	2	NA
5223	1	0	NA	NA	NA	187	186	1	0	NA	NA	NA	242	241	1.09	NA	5.4	1	23	3	1	46	37	35	136	4.3	2.38	5.43	21	156	4.66	23.28	158	0.94	8.6	81	2.27	541.3	53	137.8	3.85	102.2	274	35	2	0	NA	2	NA
5225	1	1	2	0	0	95	94	1	1	2	0	0	95	94	1.02	NA	5.15	1	18	3	22	43	14	16	68	7.1	2.4	5.12	25	20	6.27	9.85	224	1.1	6.8	76	2.38	440.2	79.6	139.2	4.47	100.8	281	33	2	0	NA	2	NA
5226	1	0	NA	NA	NA	199	199	1	1	10	0	0	198	197	1.14	NA	5.69	1	15	1	NA	48	18	23	59	7.9	2.38	5.53	21	18	4.44	14.15	138	1.2	6.8	76	1.55	220.1	79.6	138.6	4.77	102.7	279	28	2	0	NA	2	NA
5229	1	0	NA	NA	NA	197	196	1	0	NA	NA	NA	241	240	1.25	NA	5.28	2	NA	NA	NA	42	49	42	153	4.6	2.43	5.33	23	30	5	10.39	215	1.13	6.8	82	1.46	309.3	44.2	140.4	4.06	101.7	280	40	2	0	NA	2	NA
5230	1	0	NA	NA	NA	190	189	1	0	NA	NA	NA	232	231	1.45	NA	5.17	1	17	3	22	44	14	15	92	4.6	2.4	4.91	22	22	4.44	12.9	128	1.23	8.6	76	1.15	345	61.9	140.7	4.22	102.4	280	32	2	0	NA	2	NA
5234	1	0	NA	NA	NA	198	198	1	0	NA	NA	NA	246	246	1.55	NA	5.9	2	NA	NA	NA	47	18	19	64	6.1	2.45	5.56	27	11	5.88	10.39	156	1.13	8.6	80	0.99	285.5	70.7	142.8	4.42	106.2	287	33	2	0	NA	2	NA
5235	1	0	NA	NA	NA	190	190	1	1	10	0	1	219	219	0.98	NA	3.23	2	NA	NA	NA	41	24	25	125	4.6	2.23	3.23	22	20	6.22	20.95	186	0.84	13.7	74	0.96	261.7	53	139.2	4.16	105.4	279	33	2	0	NA	2	NA
5236	1	0	NA	NA	NA	187	186	1	0	NA	NA	NA	230	229	1.39	NA	7.29	2	NA	NA	NA	47	15	22	40	5.4	2.48	7.11	23	25	5.55	10.21	164	1.26	12	81	1.19	386.6	53	138.7	4.17	101.2	278	34	2	0	NA	2	NA
5240	1	0	NA	NA	NA	193	192	1	1	5	0	0	231	230	1.18	NA	6.34	1	23	3	20	42	15	17	99	8.2	2.2	6.28	26	37	7.16	9.85	179	1.1	6.8	74	1.83	404.5	79.6	140.2	3.72	101.9	285	32	2	0	NA	1	NA
5247	1	0	NA	NA	NA	198	197	1	0	NA	NA	NA	241	240	1.65	NA	5.79	1	0	3	20	45	48	111	54	4.6	2.28	5.66	26	33	5.22	17.19	220	0.87	6.8	78	1.26	196.3	53	137.7	4	102.8	275	33	2	0	NA	2	NA
5248	1	0	NA	NA	NA	200	199	1	1	1	0	0	198	197	0.87	NA	4.76	1	15	3	27	46	83	55	63	11.8	2.33	4.6	24	104	6.77	11.28	200	1.1	6.8	76	1.34	368.8	70.7	142.8	4.37	105.2	293	30	2	0	NA	2	NA
5255	1	0	NA	NA	NA	182	181	1	0	NA	NA	NA	237	236	1.17	NA	5.38	1	18	3	14	43	26	25	68	7.9	2.3	5.17	21	24	4.83	12.72	130	1.07	10.3	74	1.2	392.6	61.9	136	4.38	104.1	275	31	2	0	NA	2	NA
5256	1	0	NA	NA	NA	184	184	1	0	NA	NA	NA	237	236	0.78	NA	4.14	2	NA	NA	NA	42	34	34	70	3.6	2.4	4.01	26	20	4.5	14.69	142	1.13	23.9	78	0.63	321.2	79.6	144.3	4.89	102.5	285	36	2	0	NA	2	NA
5259	1	0	NA	NA	NA	185	183	1	0	NA	NA	NA	232	230	1.16	NA	6.41	1	26	1	NA	45	19	21	91	3.9	2.45	6.15	25	19	4.39	11.1	148	1.29	12	76	2.13	321.2	70.7	141.6	3.92	101.4	281	31	2	0	NA	2	NA
5260	1	0	NA	NA	NA	187	186	1	0	NA	NA	NA	235	234	1.1	NA	4.29	2	NA	NA	NA	47	46	25	68	3.6	2.33	4.16	26	24	5.72	17.01	113	0.78	6.8	78	0.57	386.6	70.7	142.3	4.08	101.1	283	31	2	0	NA	2	NA
5261	1	0	NA	NA	NA	191	191	1	0	NA	NA	NA	244	244	1.39	NA	3.54	2	NA	NA	NA	46	9	16	41	4.6	2.4	3.41	20	12	5.5	2.15	111	1.16	5.1	85	0.4	178.4	44.2	133.3	3.88	99.8	267	39	2	0	NA	2	NA
5265	1	1	7	1	0	92	91	1	1	7	1	0	92	91	0.83	NA	9.31	2	NA	NA	NA	39	14	14	111	5	2.35	9.21	25	66	18.21	6.81	176	1	8.6	71	6.98	273.6	79.6	135.1	4.12	97.2	284	32	2	0	NA	2	NA
5269	1	0	NA	NA	NA	182	181	1	0	NA	NA	NA	237	236	1.06	NA	5.59	1	18	1	NA	45	28	17	108	6.1	2.53	5.3	24	40	5.33	14.87	150	0.9	5.1	73	3.03	327.1	70.7	137.1	4.68	100.9	275	28	2	0	NA	2	NA
5271	1	0	NA	NA	NA	181	180	1	0	NA	NA	NA	242	241	1.64	NA	4.91	2	NA	NA	NA	48	14	18	76	7.1	2.5	4.76	25	14	5.55	33.13	136	1.1	17.1	79	1.98	339	70.7	140.3	4.55	102.8	283	31	2	0	NA	2	NA
5273	1	0	NA	NA	NA	185	184	1	0	NA	NA	NA	236	235	1.72	NA	4.22	1	23	3	11	45	11	20	53	3.6	2.23	4.01	24	15	4.44	22.92	119	1.03	44.5	72	0.79	261.7	53	140.4	4	105.7	278	27	2	0	NA	2	NA
5274	1	1	1	0	0	32	31	1	1	1	0	0	32	32	1.46	NA	6.39	2	NA	NA	NA	43	16	23	120	8.6	2.4	6.26	22	35	5.11	12.36	201	0.97	6.8	85	2.71	333.1	61.9	137.7	4.34	100.3	279	42	2	0	NA	2	NA
5275	1	0	NA	NA	NA	192	191	1	1	10	0	0	195	194	0.67	NA	5.64	1	30	3	25	43	25	24	55	5.4	2.33	5.61	21	34	5.77	18.63	146	0.84	15.4	78	4.87	446.1	97.2	139.3	4.42	102.4	279	35	2	0	NA	2	NA
5276	1	0	NA	NA	NA	197	196	1	1	2	0	0	205	204	1.14	NA	4.73	1	30	1	NA	42	34	23	75	3.6	2.4	4.58	24	37	4.61	7.88	181	1.13	5.1	77	1.63	446.1	70.7	140.3	3.95	100.1	278	35	2	0	NA	2	NA
5278	1	0	NA	NA	NA	200	199	1	1	2	0	1	226	225	0.94	NA	5.48	1	16	3	10	42	33	31	101	8.2	2.18	5.46	24	26	5.5	13.25	156	0.94	10.3	78	2.77	309.3	70.7	136.1	4.09	100.2	276	36	2	0	NA	2	NA
5282	1	0	NA	NA	NA	197	196	1	0	NA	NA	NA	248	247	1	NA	6.18	1	20	1	NA	47	17	18	122	5	2.43	6.18	24	29	5	16.84	175	1.07	15.4	74	2.99	243.9	53	140.6	3.95	99.6	281	27	2	0	NA	2	NA
5284	1	0	NA	NA	NA	187	185	1	0	NA	NA	NA	246	245	1.17	NA	5.4	2	NA	NA	NA	45	30	26	95	6.4	2.4	5.25	23	24	5.38	15.76	159	1.42	12	77	1.94	333.1	79.6	137.3	3.87	100.5	276	32	2	0	NA	1	NA
5294	1	0	NA	NA	NA	193	193	1	0	NA	NA	NA	234	234	1.66	NA	5.92	2	NA	NA	NA	44	20	19	54	4.6	2.33	5.74	26	21	5.33	10.57	154	1.13	8.6	76	0.73	356.9	44.2	138	3.76	97.4	276	32	2	0	NA	2	NA
5295	1	0	NA	NA	NA	198	198	1	1	10	0	0	240	239	1.72	NA	5.35	2	NA	NA	NA	45	12	13	90	6.4	2.3	5.12	28	10	4.83	16.3	122	1.2	10.3	73	0.81	285.5	35.4	142.5	3.99	102	285	28	2	0	NA	2	NA
5300	1	0	NA	NA	NA	196	195	1	0	NA	NA	NA	248	248	1.28	NA	3.34	2	NA	NA	NA	46	17	21	87	2.9	2.28	3.15	23	8	4.89	8.78	125	1.2	5.1	77	0.5	202.2	35.4	140.5	4.02	103.7	278	31	2	0	NA	2	NA
5301	1	0	NA	NA	NA	181	181	1	1	9	0	0	216	215	1.44	NA	5.07	1	16	1	NA	48	39	26	60	6.8	2.45	4.81	23	32	3.22	22.03	101	1.07	6.8	85	1.19	398.5	88.4	140.9	4.14	105	281	37	2	0	NA	2	NA
5302	1	1	1	0	0	178	178	1	1	2	0	0	177	176	1.34	NA	7.29	1	18	1	NA	48	18	24	76	6.1	2.53	7.24	22	20	5.22	21.49	139	1	13.7	80	1.47	291.5	97.2	138.2	4.57	99.9	277	32	2	0	NA	2	NA
5303	1	0	NA	NA	NA	200	199	1	1	3	1	0	226	224	1.05	NA	5.43	2	NA	NA	NA	51	36	34	85	3.9	2.48	5.17	25	30	5.22	12.72	161	0.94	6.8	79	2.71	469.9	70.7	137.4	3.99	97.8	274	28	2	0	NA	2	NA
5305	1	0	NA	NA	NA	191	190	1	0	NA	NA	NA	244	244	1.81	NA	5.95	2	NA	NA	NA	40	12	18	56	2.5	2.28	4.32	21	8	5.27	20.42	116	0.97	15.4	75	0.37	172.5	53	135.5	3.97	103.7	269	35	2	0	NA	2	NA
5306	1	0	NA	NA	NA	188	186	1	0	NA	NA	NA	238	236	1.03	NA	5.53	1	18	3	15	48	18	21	85	4.3	2.28	5.53	25	20	6.33	15.4	143	1.1	25.7	77	2.3	267.7	53	141.4	3.43	101.2	283	29	2	0	NA	2	NA
5309	1	0	NA	NA	NA	200	199	1	0	NA	NA	NA	247	246	1.44	NA	5.4	1	16	3	3	42	18	16	90	3.6	2.23	5.56	22	16	4.77	12	115	1.07	10.3	72	1.24	267.7	35.4	138.1	3.86	103.8	278	30	2	0	NA	2	NA
5310	1	1	3	0	0	144	143	1	1	3	0	0	139	138	1.65	NA	5.61	1	25	3	29	46	18	19	81	5.4	2.48	5.46	22	32	5.77	17.91	140	1.29	13.7	82	1.12	345	70.7	134.3	3.99	96.4	270	36	2	0	NA	2	NA
5313	1	0	NA	NA	NA	193	193	1	0	NA	NA	NA	235	235	1.28	NA	4.34	1	17	2	NA	50	30	20	68	6.1	2.35	4.06	24	28	4.89	17.91	119	1.29	18.8	71	0.97	452	88.4	140.7	4.71	104.6	282	21	2	0	NA	2	NA
5314	1	0	NA	NA	NA	195	194	1	0	NA	NA	NA	236	235	0.86	NA	5.77	2	NA	NA	NA	44	16	14	112	3.9	2.25	5.53	25	43	14.21	15.4	119	1	10.3	72	2.82	178.4	26.5	137.8	3.85	98.8	283	28	2	0	NA	2	NA
5315	1	0	NA	NA	NA	190	190	1	0	NA	NA	NA	244	244	1.03	NA	5.48	1	18	3	35	42	37	34	132	3.2	2.68	5.38	23	25	5.05	20.78	168	0.78	6.8	75	1.19	261.7	61.9	138.4	4.4	105.6	275	33	2	0	NA	2	NA
5316	1	0	NA	NA	NA	186	185	1	0	NA	NA	NA	242	241	1.61	NA	4.24	2	NA	NA	NA	50	18	21	74	6.8	2.48	4.14	25	16	4.39	12.36	153	1.29	13.7	81	0.6	392.6	79.6	139.5	4.31	100.8	280	31	2	0	NA	2	NA
5320	1	0	NA	NA	NA	197	196	1	1	10	1	0	223	223	1.87	NA	5.4	2	NA	NA	NA	43	129	126	110	7.5	2.4	5.33	22	142	5.11	7.16	409	1.36	6.8	79	0.7	386.6	61.9	139.8	4.31	103.4	282	36	2	0	NA	2	NA
5321	1	0	NA	NA	NA	200	199	1	0	NA	NA	NA	246	245	1.83	NA	6.9	2	NA	NA	NA	45	18	24	94	5.4	2.38	7.27	24	17	5.11	10.93	140	1.16	12	81	1.22	226	53	139.1	4.12	102.8	285	36	2	0	NA	2	NA
5322	1	0	NA	NA	NA	197	197	1	1	2	0	0	225	225	1.15	NA	5.09	2	NA	NA	NA	49	22	24	131	4.3	2.25	4.97	24	44	5	11.82	166	1.16	5.1	75	2.43	392.6	53	141.1	3.8	102.3	281	26	2	0	NA	2	NA
5323	1	0	NA	NA	NA	189	187	1	1	10	0	0	226	224	1.74	NA	5.77	2	NA	NA	NA	41	13	16	31	12.1	2.45	5.61	24	24	4.72	19.52	138	1.68	10.3	75	1.81	452	70.7	139.7	4.53	103.6	286	34	2	0	NA	2	NA
[truncated: 29,536 more rows]
[truncated: 108 more columns]
